# Supplementary material for: MDM2 amplification in rod-shaped chromosomes provides clues to early stages of circularized gene amplification in liposarcoma
Source: Commun Biol. 2024 May 20;7:606. doi: 10.1038/s42003-024-06307-1 (PMC11106292; doi:10.1038/s42003-024-06307-1)
Supplement: Supplementary file 3 — Supplementary Data 1 [file 42003_2024_6307_MOESM3_ESM.xlsx]

## Sheet: Blad1
Supplementary Data 1: Lipomatous tumors with gain of MDM2 in rod-shaped chromosomes or ring chromosomes
Groups	Case	Diagnosisa	Ageb/Sex	Samplec	Site/depth/size/graded	FUe	Karyotype	No. of intact Chrs 12	Ploidy level	SNP array	WGSf	scWGSg	Chr 12 gainh	Largest 12q contig/CN transitions/CN levelsi	Length of CN gain in Chr12j	Length x CN level in Chr 12k	CDK4/HMGA2/MDM2l	Dup 12q in ringsm	Chr 1 gainh	Largest 1q contig/CN transitions/CN levelsi	Length of CN gain in Chr1j	Length x CN level in Chr 1k	RNA-seq	qRT-PCR HMGA2n	qRT-PCR MDM2o	Karyotype previously published
Group A	Tumors with gain of MDM2 in rod-shaped chromosomes
	1	WDLS	34/F	P	Thigh/13/1	LR 127; 345 NED	46,XX,der(12)dup(12)(q24q13)add(12)(q13),der(19)t(12;19)(q13;p13)dup(12)add(12)	1	Diploid	Yes	shortWGS (x90)	67 cells	47-124 Mb/2/3-5 (SNP); 47-124 Mb/2/3-7 (WGS)	71.8 Mb/30/G,LLA (SNP); 74.1 Mb/53/G,LLA (WGS)	73.9 Mb (SNP); 76.2 Mb (WGS)	128 Mb (SNP); 208 Mb (WGS)	4/3/3 (SNP); 5/5/4 (WGS)	.	.	.	.	.	Yes	Ex1-2: 3.18; Ex4-5: 3.27	15.31	Mandahl et al., 2011 (PMID: 22137485); Case 2
	2	WDLS	64/F	P	Shoulder/10/1	289 NED	45,X,dic(X;?13)(q11;q11),dup(12)(q24q14)/44,X,-X,dup(12),del(13)(q12q33)	1	Diploid	.	shortWGS (x90)	.	62-133 Mb/7/3 (WGS, visual inspection)	38.0 Mb/0/G (WGS, visual inspection)	64.8 Mb	65 Mb	2/2-3/3 (WGS, visual inspection)	.	.	.	.	.	Yes	Ex1-2: 2.79; Ex4-5: 2.76	2.63	Mandahl et al., 2011 (PMID: 22137485); Case 3
	3	Lipoma	63/M	P	Back/10/0	3 NED	47,XY,+der(12)del(12)(q14q14)t(12;?17)(q23;q25)	2	Diploid	Yes	.	.	0-111 Mb/7/3	41 Mb/0/G	107 Mb	107 Mb	2/2-3/3	.	.	.	.	.	Yes	Ex1-2:2.04; Ex4-5: 2.39	.	.
	4	WDLS	47/M	P	Intrathoracic/4/1	2 NED	47-49,XY,r(12)(p1?1q1?2),+der(?)t(?;12)(?;p11)t(?;12)(?;q11)del(12)(q14-15q14-15)ins(12)(q24q1?4q2?2),+der(?)t(?;12)(?;p11)?dup(12)(p13p1?2)t(?;12)(?;q11)del(12)(q14-15q14-15)?ins(12)(q1?5q?q?)dup(12)(q1?3q1?5)	1	Diploid	.	.	.	.	.	.	.	NA/1-2/5 (FISH)	.	.	.	.	.	Yes	Ex1-2: 3.25; Ex4-5: 0.54	7.55	Mandahl et al., 2011 (PMID: 22137485); Case 4
	5	WDLS	38/F	P	Thigh/15/1	>120 NED	47,XX,add(8)(q11),+der(?)t(?;8)(?;q11)ins(?;12)(?;q24q11)/46,idem,-8/47,XX,t(8;10;14)(q12;q11;p13),+der(?)ins(?;12)/46,XX,der(10)t(8;10)(q12;q11),der(14)t(10;14)(q11;p13)	2	Diploid	.	shortWGS (x90), longWGS	46 cells	65-93 Mb/1/3-6	27.1 Mb/19/G,LLA	27.1 Mb	82.3 Mb	2/4-6/6 (SNP); NA/6-7/7 (FISH)	.	143-180 Mb/3/3-8	30.5 Mb/14/G,LLA	34.9 Mb	99.2 Mb	Yes	Ex1-2: 3.92; Ex4-5: 2.93	7.96	Mandahl et al., 2011 (PMID: 22137485); Case 1
	6	Lipoma	16/F	P	Hip/9/0	123 NED	46,XX,der(12)dup(12)(q13q15)dup(12)(q15-21q24)inv(12)(q15q22)	1	Diploid	Yes	.	.	55-133 Mb/4/3	23.3 Mb/0/G	53,9 Mb	53.9 Mb	3/3/3 (SNP); NA/3/4 (FISH)	.	.	.	.	.	Yes	Ex1-2: 2.99; Ex4-5: 0.59	7.38	Mandahl et al., 2011 (PMID: 22137485); Case 8
	7	WDLS	72/M	P	Intraabdominal/25/1	4 NED	46,XY,dup(12)(q14q21)	1	Diploid	Yes	shortWGS (x90)	.	65-92 Mb/1/3 (SNP); 65-91 Mb/1/3 (WGS)	25.5 Mb/0/G (SNP); 25.5 Mb/0/G (WGS)	25.5 Mb (SNP); 25.5 Mb (WGS)	25.5 Mb (SNP); 25.5 Mb (WGS)	2/3/3 (SNP); 2/3/3 (WGS); NA/NA/3 (FISH)	.	.	.	.	.	Yes	Ex1-2: 1.67; Ex4-5: 2.08	1.92	.
Group B1	Tumors with gain of MDM2 in ring chromosomes and with contigues of 12q gain >10 Mb
	8	WDLS	63/F	P	Thigh/?/1	LTF	. (ring at metaphase FISH)	2(FISH)	Diploid	Yes	.	30 cells	7-92 Mb/15/3-8	13.3 Mb/13/G,LLA	26.1 Mb	71.4 Mb	2/2-5/4	Yes	145-173 Mb/5/3-7	9.5 Mb/12/G,LLA	23.6 Mb	60.1 Mb	Yes	Ex1-2: 3.48; Ex4-5: 0.04	.	.
	9	WDLSp	51/M	LR1	L leg/22/1	LR 138; 174 NED	. (ring at metaphase FISH)	2(FISH)	Diploid	Yes	.	18 cells	3-113 Mb/11/3-15	20.3 Mb/13/G,LLA	41.8 Mb	175.9 Mb	2/6/6	Yes	147-183 Mb/2/3-10	32.7 Mb/27/G,LLA,HLA	32.9 Mb	115 Mb	Yes	Ex1-2: 2.40; Ex4-5: 2.52	.	.
	10a	WDLS	46/M	LR1	U arm/10/1	LR 84, 124, 141, 198; 198 AwD	47,XY,+r	2	Diploid	Yes	.	.	44-90 Mb/7/3-12	15.3 Mb/24/G,LLA,HLA	20.6 Mb	74.0 Mb	10/9/8	.	.	.	.	.	.	.	.	Hofvander et al., 2018 (PMID: 30201954); Case 11
	10b	WDLS	49/M	LR2	U arm/4/1		45-50,XY,add(1)(q11),add(5)(p11),tas(12;21)(p13;p13),-17,-21,+1-3r,+mar,inc/88-94,idemx2	2/4	Diploid/Tetraploid	Yes	.	.	57-90 Mb/9/3-11	7.5 Mb/10/G,LLA,HLA	13.8 Mb	55.9 Mb	9/8/8	.	.	.	.	.	.	.	.	Hofvander et al., 2018 (PMID: 30201954); Case 11
	10c	WDLS	54/M	LR3	U arm/6/1		46-49,XY,+1-3r/45-46,XY,-13,-15,+r,+mar	2	Diploid	Yes	.	.	56-90 Mb/6/3-14	15.3 Mb/25/G,LLA,HLA	20.6 Mb	91.6 Mb	13/11/8-10	Yes	.	.	.	.	.	.	.	Hofvander et al., 2018 (PMID: 30201954); Case 11
	10d	WDLS	58/M	LR4	U arm/7/1		.	.	Diploid	Yes	.	.	57-90 Mb/6/3-9	12.7 Mb/13/G,LLA	15.9 Mb	34.0 Mb	8/8/6	.	.	.	.	.	Yes	Ex1-2: 2.82; Ex4-5: 2.70	.	.
	11	WDLS	91/M	P	Thigh/19/1	52 NED	46,X,-Y,+r	2	Diploid	Yes	.	.	57-76 Mb/5/5-9	11.0 Mb/14/LLA	13.6 Mb	66.1 Mb	6/6-9/8	.	.	.	.	.	Yes	Ex1-2: 3.41;Ex4-5: 1.0	.	Bartuma et al., 2009 (PMID: 19508721); Case 54
	12	Lipoma	69/M	LR	Shoulder/?/0	LTF	45-47,XY,-4,-14,+1-2r,+mar	2	Diploid	Yes	.	.	54-101 Mb/12/3-7	10.3 Mb/12/G,LLA	28.2 Mb	79.1 Mb	7/4/7	.	144-206 Mb/20/3-8	12.1 Mb/18/G,LLA	31.5 Mb	84.8 Mb	Yes	Ex1-2: 2.69; Ex4-5: 2.64	.	Bartuma et al., 2007 (PMID: 17370328): Case 215
	13a	WDLS	48/M	P	Thigh/>5/1	LR 47, 68; 76 AwD	47-50,XY,+1-4r	2	Diploid	Yes	.	.	54-98 Mb/7/3-11	28.1 Mb/32/G,LLA,HLA	31.1 Mb	150 Mb	10/5/9	Yes	.	.	.	.	Yes	.	.	.
	13b	WLDS	51/M	LR1	Thigh/20/1		.	.	Diploid	Yes	.	.	57-98 Mb/10/3-16	18.2 Mb/25/G,LLA,HLA	27.2 Mb	162.7 Mb	13/4-5/9	.	.	.	.	.	.	Ex1-2: 3.23; Ex4-5: 2.08	.	.
	14	WLDS	50/M	P	Thigh/16/1	25 NED	. (ring at metaphase FISH)	2	Diploid	Yes	.	.	46-92 Mb/10/3-11	16.0 Mb/16/LLA,HLA	28.9 Mb	106.8 Mb	3/6/8	Yes	143-198 Mb/4/3-9	35.9 Mb/16/G,LLA	37.3 Mb	94.8 Mb	Yes	Ex1-2: 2.40;Ex4-5: 2.28	.	.
	15	WDLS	51/M	P	Thigh/21/1	189 NED	43-49,XY,+mar/44-45,XY,+r/84-89,XXYY,+1-2r	2/4	Diploid/Tetraploid	Yes	.	.	0-109 Mb/8/3-16	32.8 Mb/27/G,LLA,HLA	64.4 Mb	153.5 Mb	2/11/10	.	143-174 Mb/11/3-13	2.6 Mb/5/G,LLA,HLA	12.4 Mb	59.0 Mb	.	.	.	Hofvander et al., 2018 (PMID: 30201954); Case 12
	16a	WDLS	49/F	P (CNB)	Thigh/13/1	12 NED	45-48,XX,+2r/~92,idemx2	2/4	Diploid/Tetraploid	Yes	.	.	49-109 Mb/5/3-14	49.4 Mb/61/G,LLA,HLA	55.6 Mb	165.2 Mb	10/3-8/12	.	145-171 Mb/1/3	25.1 Mb/1/G	25.1 Mb	25.1 Mb	.	.	.	.
	16b	WDLS	49/F	P (TB)	Thigh/13/1		.	.	Diploid/Tetraploid	.	shortWGS (x90)	.	46-109 Mb/6/4-97 (WGS)	49.4 Mb/78/G,LLA,HLA (WGS)	56.4 Mb (WGS)	679 Mb (WGS)	38/4-31/60 (WGS)	.	143-171 Mb/2/4-13 (WGS)	27.1 Mb/3/G,LLA,HLA (WGS)	27.2 Mb (WGS)	70.2 Mb (WGS)	Yes	Ex1-2: 3.78; Ex4-5: -0.46	.	.
	17	WDLS	79/F	P	L leg/20/0	LTF	47-49,XX,+1-3r	2	Diploid	Yes	.	.	46-114 Mb/23/3-14	25.6 Mb/18/G,LLA,HLA	38.2 Mb	174.4 Mb	10/2-12/10	No	143-163 Mb/7/3-8	7.3 Mb/8/G,LLA	13.1 Mb	38,3 Mb	Yes	Ex1-2: 2.80; Ex4-5: 2.98	.	Bartuma et al., 2007 (PMID: 17370328): Case 208
	18	WDLS	54/F	P	Thigh/30/1	8 NED	. (ring at metaphase FISH)	2	Diploid	Yes	.	.	37-108 Mb/14/5-20	17.8 Mb/7/LLA,HLA	41.2 Mb	283.2 Mb	15/15/19	Yes	144-160 Mb/5/3-20	3.0 Mb/5/G,LLA,HLA	10.7 Mb	80.9 Mb	Yes	Ex1-2: 2.77; Ex4-5: 2.53	.	.
	19	WLDS	82/F	P	Thigh/19/1	18 NED	47,XX,+1-2r[cp4]/92,idemx2[1]	2/4	Diploid/Tetraploid	Yes	.	.	60-110 Mb/18/3-11	11.4 Mb/15/G,LLA,HLA	24.1 Mb	118.4 Mb	2/9-11/9	.	146-185 Mb/8/3-9	14.9 Mb/18/G,LLA	26.6 Mb	76.6 Mb	Yes	Ex1-2: 3.06; Ex4-5: 3.16	.	.
Group B2	Tumors with gain of MDM2 in ring chromosomes and with contigues of 12q gain <6 Mb
	20a	WDLS	49/M	P	Thigh/10/1	LR 36, 118, 144, 213; Met 240; 244 DoD	47-50,XY,+1-3r,+mar	2	Diploid	Yes	.	.	38-99 Mb/19/3-13	2.4 Mb/3/G,LLA	18.9 Mb	99.3 Mb	9/2-3/11	.	.	.	.	.	.	Ex1-2: 4.78; Ex4-5: 3.90	.	Mandahl et al., 1994 (PMID: 7515663); Case 102
	20b	WDLS	58/M	LR2	Thigh/25/1		47-48,XY,+1-3r	2	Diploid	Yes	.	8 cells	38-99 Mb/21/3-14	2.7 Mb/7/G,LLA,HLA	15.5 Mb	87.3 Mb	7/2-7/13	.	.	.	.	.	Yes	Ex1-2: 2.97; Ex4-5: 2.80	.	.
	20c	DDLS	61/M	LR3	Thigh/11/2		47-48,XY,+1-3r	2	Diploid	Yes	shortWGS (x90)	37 cells	38-99 Mb/20/3-16 (SNP); 38-99 Mb/20/3-52 (WGS)	4.3 Mb/7/G,LLA,HLA (SNP); 4.3 Mb/9/G,LLA,HLA (WGS)	17.9 Mb (SNP); 19.1 Mb (WGS)	117 Mb (SNP); 206 Mb (WGS)	9/2-7/2-16 (SNP); 12/2/36 (WGS)	.	.	.	.	.	.	Ex1-2: 4.44; Ex4-5: 4.07	.	.
	21	WDLS	68/F	P	Thigh/22/1	LTF	47-48,XX,+r,+mar/47-48,idem,+9,-18	2	Diploid	Yes	longWGS	.	65-132 Mb/11/3-8	5.4Mb /2/G, LLA	18.2 Mb	56.6 Mb	2/6/8	.	144-181 Mb/3/3-7	30.1 Mb/13/G,LLA	31.8 Mb	68.3 Mb	Yes	Ex1-2: 3.30; Ex4-5: 3.32	.	Trombetta et al., 2009 (PMID: 19691106): Case 12
aWDLS = atypical lipoma/well-differentiated liposarcoma; DDLS = dedifferentiated liposarcoma
bAge at sampling.
cP = primary tumor; LR = local recurrence; CNB = core needle biopsy; TB = tumor biopsy
dL leg = lower leg; U arm = upper arm; Size = largest diameter in cm; grade according to a 3-grade scale. As default, lipoma was considered grade 0 and WLDS grade 1.
eFollow-up in months. LR = local recurrence; NED = no evidence of disease; Met = metastasis; LTF = lost to follow-up; DoD = dead of disease; AwD = alive with disease
fWhole genome sequencing (WGS), short read x90 and/or long-read
gNumber of informative cells at single cell WGS (scWGS).
hFirst and last positions (Mb level) of copy number gain in the chromosome/No. of contigs between the first and last positions/copy number levels in regions with copy number gain. All data are based on trimmed files. When data from both SNP array and WGS were availabe, separate metrics are provided.
iSize of largest contig in 12q/No. of copy number transitions/copy number (CN) levels; G = gain (1-2 extra copies); LLA = low-level amplification (3-7 extra copies); HLA = high-level amplification (>8 extra copies). When data from both SNP array and WGS were availabe, separate metrics are provided.
jTotal length of copy numer (CN) gained sequences. All data are based on trimmed files. When data from both SNP array and WGS were availabe, separate metrics are provided.
kTotal length of gained sequences multiplied with copy number (CN) levels. All data are based on trimmed files. When data from both SNP array and WGS were availabe, separate metrics are provided.
lCopy number estimates for CDK4/HMGA2/MDM2. All data are based on untrimmed files. When data from SNP array, FISH, and/or WGS were availabe, separate metrics are provided. NA = not available.
mSegments scored as low-level gained at SNP array and/or WGS were assessed for presence in ring chromosomes using metaphase FISH.
nQuantitative real-time PCR (qRT-PCR) for the relative expression of the exons 1-2 and 4-5, respectively of HMGA2. Values are log10 transformed.
oqRT-PCR for the relative expression of MDM2. Values are log2 transformed.
pWDLS with minimal atypia (Supplementary Fig. 4)
