# Supplementary material for: MDM2 amplification in rod-shaped chromosomes provides clues to early stages of circularized gene amplification in liposarcoma
Source: Commun Biol. 2024 May 20;7:606. doi: 10.1038/s42003-024-06307-1 (PMC11106292; doi:10.1038/s42003-024-06307-1)
Supplement: Supplementary file 9 — Supplementary Data 7 [file 42003_2024_6307_MOESM9_ESM.xlsx]

## Sheet: Sheet1
Supplementary Data 7: Numerical source data for the underlying graphs of the RNA-seq analysis.
tpkm normalized data, log2 transformed
	Normal fat	Normal fat	Normal fat	Normal fat	Normal fat	Normal fat	Lipoma	Lipoma	Lipoma	Lipoma	Lipoma	Lipoma	Lipoma	Lipoma	case 1	case 2	case 3	case 4	case 5	case 6	case 7	case 8	case 9	case 10d	case 11	case 12	case 13a	case 14	case 16b	case 17	case 18	case 19	case 20b	case 21
A1BG	2.121	1.5558	1.1506	1.5607	2.0875	1.5753	0.73118	2.1922	2.7698	3.0635	2.0496	3.111	3.8309	2.433	2.2418	1.4594	0.9782	0.38957	1.7613	0.73985	1.8359	2.1043	1.0909	0.83996	2.7719	1.541	2.6135	2.2928	2.4906	1.2987	1.7949	2.1276	3.2615	2.4725
A1CF	-6.6439	-6.6439	-6.6439	-6.6439	-6.6439	-6.6439	-6.6439	-6.6439	-6.6439	-6.6439	-6.6439	-6.6439	-6.6439	-6.6439	-6.6439	-6.6439	-6.6439	-6.6439	-6.6439	-6.6439	-6.6439	-6.6439	-6.6439	-6.6439	-6.6439	-6.6439	-6.6439	-6.6439	-6.6439	-6.6439	-6.6439	-6.6439	-6.6439	-6.6439
A2M	8.6581	8.8647	9.1255	8.7812	8.5287	8.9072	8.6495	9.4937	7.2673	8.2363	8.4921	8.2757	7.8409	9.25	8.5905	9.8908	8.3755	9.3996	9.7975	9.7764	7.7691	9.1651	8.9503	8.6214	8.7334	9.0009	9.1774	8.8411	6.2188	9.4088	9.1971	9.2678	8.8076	8.7991
A2ML1	-3.6439	-6.6439	-5.6439	-3.6439	-5.0589	-3.1844	-4.6439	-5.6439	-4.6439	-4.3219	-6.6439	-5.6439	-6.6439	-6.6439	-3.8365	-5.0589	-6.6439	-0.76121	-6.6439	-3.8365	-5.6439	-4.6439	-4.0589	-4.0589	-1.2176	-2.8365	-6.6439	-3.1844	-2.0589	-1.9434	-1.3585	-6.6439	-4.0589	-6.6439
A3GALT2	-6.6439	-6.6439	-6.6439	-6.6439	-6.6439	-6.6439	-6.6439	-6.6439	-6.6439	-4.3219	-6.6439	-6.6439	-4.0589	-6.6439	-6.6439	-3.8365	-3.8365	-6.6439	-6.6439	-6.6439	-4.6439	-3.8365	-3.8365	-6.6439	-6.6439	-4.0589	-6.6439	-6.6439	-6.6439	-6.6439	-6.6439	-6.6439	-6.6439	-2.3219
A4GALT	5.1293	4.5223	4.5898	4.9453	4.6141	4.3512	5.1894	6.0957	5.2133	4.7845	5.1651	5.2475	4.3491	4.9649	3.0942	3.8186	4.1202	3.8339	3.857	3.557	3.6017	5.1144	5.5151	5.1334	4.7164	6.1815	4.3334	6.3003	4.4269	4.7687	5.3975	5.5904	5.8058	4.9764
A4GNT	-6.6439	-6.6439	-6.6439	-6.6439	-6.6439	-6.6439	-3.8365	-6.6439	-6.6439	-4.0589	-4.3219	-2.2515	-5.0589	-6.6439	-6.6439	-6.6439	-6.6439	-6.6439	-6.6439	-6.6439	-6.6439	-6.6439	-4.6439	-6.6439	-6.6439	-5.0589	-6.6439	-6.6439	-6.6439	-6.6439	-6.6439	-6.6439	-6.6439	-1.6897
AAAS	4.9537	5.0972	5.2376	4.9217	4.6814	5.0772	4.1723	5.299	5.0175	4.6611	5.2965	5.4453	5.2304	5.2765	5.151	5.9016	5.7876	5.8711	5.5993	5.2604	4.2456	5.0635	4.5361	4.844	5.3438	4.6809	5.5966	4.7032	5.723	5.4594	5.8169	4.9855	4.5379	5.6041
AACS	4.6616	5.3944	3.9392	4.5534	5.0635	5.4323	4.0644	3.2898	2.991	2.7549	2.98	3.5801	3.0652	4.3484	2.9279	3.2265	3	3.7038	3.2001	4.4777	3.6159	3.2296	4.9809	2.511	2.6159	3.5814	4.2234	3.1342	2.4828	3.1635	3.4168	3.4155	3.0772	3.3547
AADAC	4.6433	5.2873	6.384	3.8329	-2.737	2.7506	-0.49411	-6.6439	-2.3219	-5.0589	-2.737	-6.6439	-1.737	-3.0589	3.1906	-0.26882	-1.4344	0.33342	0.014355	3.0356	-6.6439	-6.6439	-6.6439	-2.3959	-4.3219	-1.0589	-6.6439	-1.6897	-6.6439	-6.6439	-6.6439	-2.6439	-6.6439	-6.6439
AADACL2	-0.1047	-2.0589	-1.5995	-2.1844	-1.3959	-0.23447	2.7803	-4.0589	-2.2515	-3.3219	-6.6439	-3.8365	-4.6439	-3.3219	-2.5564	-6.6439	-6.6439	-6.6439	-5.0589	-6.6439	-2.3219	-1.2515	-3.4739	-6.6439	-6.6439	-3.6439	-6.6439	2.441	-6.6439	-6.6439	-6.6439	1.3561	-3.8365	1.6736
AADACL3	-5.0589	-6.6439	-3.3219	-4.3219	-6.6439	-6.6439	-6.6439	-5.6439	-4.0589	-4.3219	-2.8365	-3.6439	-4.3219	-5.6439	-6.6439	-6.6439	-0.76121	-2.3959	-0.78588	-6.6439	-5.0589	-3.4739	-2.9434	-6.6439	-2.8365	-6.6439	-6.6439	-3.3219	-6.6439	-1.2176	-0.16812	-0.8365	-6.6439	-4.6439
AADACL4	-6.6439	-6.6439	-6.6439	-3.8365	-6.6439	-6.6439	-6.6439	-6.6439	-6.6439	-5.0589	-6.6439	-6.6439	-2	-4.6439	-6.6439	-4.6439	-4.6439	-6.6439	-3.4739	-4.3219	-2.8365	-6.6439	-6.6439	-6.6439	-6.6439	-6.6439	-6.6439	-4.0589	-6.6439	-6.6439	-3.4739	-6.6439	-5.0589	-6.6439
AADAT	2.1763	2.0215	1.5211	1.433	1.4803	1.3785	0.90304	2.5361	2.3896	1.3219	3.0704	2.2839	2.2234	1.9411	2.6346	2.5059	2.1922	3.2373	3.1985	2.1795	0.27501	2.0356	1.6915	2.0286	1.7866	0.90304	2.3951	2.1043	2.2388	2.6803	2.1985	2.3045	0.78241	2.06
AAGAB	3.5509	3.5336	3.7257	3.6088	3.7366	3.5021	3.8992	4.1506	3.6369	3.2464	3.99	3.7071	3.7225	4.2411	4.2342	3.903	4.384	4.017	4.1946	4.2063	2.6848	3.1587	4.067	4.0488	3.8836	3.7431	4.4141	3.8629	3.6229	3.9326	3.6758	4.189	3.3743	3.8629
AAK1	4.017	4.3277	3.8807	4.0942	2.842	3.9307	2.211	3.8166	2.2449	2.4828	2.8278	3.0925	2.862	3.8309	3.3074	3.2203	3.2141	3.0583	3.84	3.4515	2.5777	3.6206	3.9846	3.4647	2.6599	2.8237	4.1135	3.5777	1.2449	3.4356	3.6029	4.0197	3.0959	3.4195
AAMDC	6.4325	6.7184	6.7581	6.6199	6.8201	6.3576	6.877	6.885	7.7704	7.4516	7.0807	6.705	7.0537	7.2763	6.1629	6.3051	7.1219	6.5768	6.3254	6.6215	6.0072	6.263	6.7833	6.1637	6.9237	6.7238	6.4237	6.2325	6.8569	6.223	6.811	6.3782	5.8848	7.1448
AAMP	6.7827	7.0083	6.5284	6.6308	6.6185	6.9438	6.8075	6.6548	6.8845	6.8005	7.1365	6.8462	6.8392	6.6292	6.3237	6.1438	6.7716	6.2163	6.3501	6.1041	5.8492	6.1402	6.8494	6.0043	6.7411	6.3509	6.8408	5.7592	6.417	6.9117	6.6692	6.2085	6.1554	6.7935
AANAT	-4.3219	-6.6439	-4.3219	-6.6439	-6.6439	-6.6439	-6.6439	-6.6439	-2.5564	-6.6439	-6.6439	-6.6439	-2.3219	-6.6439	-6.6439	-6.6439	-6.6439	-6.6439	-6.6439	-4.6439	-2.737	-3.8365	-6.6439	-6.6439	-6.6439	-6.6439	-6.6439	-6.6439	-6.6439	-3.3219	-6.6439	-6.6439	-6.6439	-6.6439
AAR2	4.7382	4.889	4.8125	4.6088	4.2418	4.6988	4.2525	4.9602	4.3709	4.2456	4.3016	4.2772	4.2311	4.6473	5.2574	4.5392	4.7918	4.359	4.9383	4.4323	3.5472	4.6656	5.0286	4.0488	4.4289	4.9079	4.3576	4.5447	4.3903	4.9533	4.6679	4.4383	4.3413	4.4634
AARD	-6.6439	-6.6439	-5.6439	-6.6439	-6.6439	-6.6439	-4.3219	-6.6439	-4.3219	-6.6439	-6.6439	-4.3219	-5.6439	-5.0589	-2.5564	-6.6439	-4.0589	-2.1844	-2.0589	-6.6439	-6.6439	-2.1203	-6.6439	-6.6439	-6.6439	-5.6439	1.5705	-6.6439	-1.8365	-3.0589	-5.0589	-3.8365	-5.6439	-0.68966
AARS2	1.9069	1.9598	1.7866	2.1763	1.6736	2.4594	1.2869	2.6736	1.1309	1.4168	1.8639	1.9411	1.7442	2.1243	1.7866	2.1473	1.9598	1.8758	2.6485	1.0841	0.79909	2.3561	2.0461	1.3045	1.4222	1.903	2.1731	1.5945	1.406	2.7137	2.8914	2.3161	2.0461	2.3074
AARSD1	4.6999	5.1223	5.2024	4.8263	4.8919	5.3183	4.7164	5.3223	5.1001	4.6949	5.1859	5.0626	5.0751	5.4803	5.1623	5.1469	5.4607	5.3063	5.2083	4.9676	4.6582	5.0768	5.2411	5.1871	5.0352	5.3723	5.5103	5.1089	5.6156	5.8006	5.407	5.4663	5.0045	5.1256
AASDH	2.2357	2.5211	2.4303	1.8992	1.6915	1.9928	1.8992	2.856	1.6462	1.6088	2.8895	2.1408	2.5509	2.9672	1.8953	2.86	2.4222	2.9411	2.9392	2.4489	0.42223	2.7845	2.0807	1.8797	2.5286	1.669	2.257	2.1243	2.0635	2.6781	2.7004	2.4114	1.9107	2.5534
AASDHPPT	3.6392	4.2683	3.8758	3.7527	3.1859	3.6542	3.7918	3.9542	4.0339	3.9127	4.4893	4.1144	3.8826	4.0179	3.9241	3.5261	3.852	3.5008	4.2273	3.7377	2.6017	3.8258	3.6893	4.0027	4.0592	3.009	4.1827	3.6088	3.2464	3.9533	3.8924	3.9946	3.7214	3.9982
AASS	4.5116	4.8253	4.0303	3.9001	3.2525	5.133	2.7549	3.8836	3.0738	3.0356	3.228	3.7677	3.5472	3.4463	4.5497	3.7782	3.1027	4.3937	3.2095	3.3561	2.8156	3.7918	2.9222	3.0583	4.0548	1.6554	4.0712	3.2464	3.5373	3.7677	4.1497	2.7887	2.7312	3.0126
AATF	4.8104	4.8934	4.8258	4.4835	4.9265	4.634	4.546	5.1424	4.7296	4.5904	4.5674	4.435	4.3937	4.691	4.3999	4.0286	4.4522	4.4236	4.7192	4.2149	3.9533	5.0032	5.1767	4.3937	4.464	5.3078	4.7991	4.756	4.4019	4.9713	4.8319	5.1953	4.8379	4.5753
AATK	0.46467	0.28688	0.29866	1.7398	0.8953	1.9855	1.6276	1.8797	-0.8365	-0.2863	-0.55639	0.23879	0.12433	0.1635	0.37851	1.0841	-1.0893	-0.81097	-0.35845	0	0.53605	-0.45403	-1	-0.8625	0	-0.25154	1.6088	0.11103	-0.058894	0.65992	1.373	0.070389	-0.058894	0.23879
ABAT	1.5558	1.5656	1.3448	1.4699	0.41143	1.5509	0.63227	1.516	0.60407	1.1375	1.669	1.5801	1.433	1.2928	1.2388	1.3277	0.70487	2.269	1.373	0.74846	0.74846	1.6276	0.50589	0.58496	1.7355	0.056583	2.275	0.86394	1.7049	2.7334	1.1699	1.585	1.4222	1.6369
ABCA1	4.1383	4.8644	4.6433	4.2913	2.7698	4.272	3.9336	3.5862	4.4673	4.116	4.5619	3.7517	3.6439	3.9059	5.0299	4.4522	3.9241	4.1043	4.7845	4.2196	2.5008	5.5401	5.3103	3.61	4.2795	2.7908	3.5789	4.6971	3.696	3.3604	4.408	5.1127	3.5765	5.278
ABCA10	4.0161	4.4168	4.0695	3.6299	3.6496	3.5135	3.511	4.0188	3.9644	2.862	3.85	2.6982	3.9672	3.5122	1.4751	5.714	2.5509	4.9713	4.3132	3.904	3.5323	4.8359	2.1667	4.5361	4.8904	2.254	6.814	4.2743	5.0334	3.8963	4.7137	5.0108	3.4289	6.0126
ABCA12	-6.6439	-6.6439	-6.6439	-6.6439	-6.6439	-6.6439	-6.6439	-6.6439	-6.6439	-6.6439	-6.6439	-6.6439	-6.6439	-6.6439	-6.6439	-6.6439	-5.6439	-5.6439	-6.6439	-6.6439	-6.6439	-6.6439	-6.6439	-6.6439	-6.6439	-6.6439	-6.6439	-6.6439	-5.6439	-6.6439	-6.6439	-6.6439	-6.6439	-6.6439
ABCA13	-6.6439	-4.0589	-1.889	-6.6439	-6.6439	-6.6439	-3.3219	-6.6439	-6.6439	-6.6439	-4.0589	-6.6439	-5.0589	-5.6439	-6.6439	-6.6439	-5.6439	-1.6439	-2	-5.6439	-6.6439	-6.6439	-4.6439	-4.0589	-6.6439	-6.6439	-4.3219	-4.6439	-6.6439	-4.6439	-5.6439	-3.0589	-2.4739	-3.6439
ABCA2	5.3158	5.3526	5.0938	5.4222	5.5106	5.2277	3.9855	5.151	3.7192	4.3205	4.4141	4.8415	4.3212	5.2806	3.067	3.9523	4.009	3.3702	4.6915	3.3604	4.4216	5.5248	5.1831	3.9222	4.1359	4.9402	5.4854	4.7975	4.4803	6.0332	6.1489	4.4449	4.3723	5.2055
ABCA3	3.8689	3.4046	3.2928	3.4222	2.8156	3.6781	2.189	3.843	2.6622	2.8699	2.8659	3.126	2.858	2.9764	2.257	2.4647	3.1938	2.6253	2.342	1.9745	1.4699	3.1875	2.846	3.0461	2.6893	2.854	1.9146	2.5898	0.45418	2.4647	3.2735	2.5484	2.3103	2.7549
ABCA4	-1.8365	-3.4739	-1.1844	-3.1844	-1.6897	-2.6439	-1.3959	-2.0589	-1.1203	-2.1203	-2.5564	0.83996	-3.1844	-2.5564	-5.6439	-1.3585	-0.8625	-2.6439	-2.2515	-0.8625	-2	-1.2176	-1.6897	-3.0589	-3.4739	-2.2515	2.0391	-1.4344	-3.3219	0.93357	-1.0291	-0.88897	-3.1844	-1.3219
ABCA5	4.4114	4.4416	3.9745	4.433	4.5385	4.0135	3.0635	3.6182	4.0609	3.6194	4.0426	3.3016	3.5898	4.4175	3.0721	4.2743	4.0215	4.4155	3.2615	3.7463	3.6576	3.5084	3.0215	4.5046	4.673	2.3618	3.1985	3.9495	2.3363	3.6882	4.4535	2.9127	2.9819	3.774
ABCA6	4.95	6.08	5.7816	5.1069	4.61	5.0777	4.0277	5.2273	3.854	3.6323	4.2795	3.8278	4.4989	4.8919	3.5656	5.2353	2.7049	5.3147	4.9932	4.1835	3.7517	5.5195	4.1359	4.2876	4.1627	3.3205	5.3705	4.9336	3.5656	4.0144	5.079	6.2613	4.516	5.8785
ABCA7	2.7613	2.9203	3.1342	3.1827	3.3909	3.4555	1.3334	1.3896	2.8856	1.9222	2.9467	2.3951	2.6758	3.8156	0.50589	2.7225	2.2048	2.3646	2.84	1.511	3.3923	3.0721	2.0635	2.4568	2.4568	2.1763	2.6736	2.4515	2.2987	3.3632	3.6323	2.7181	2.4647	3.079
ABCA8	6.6938	6.5283	6.2988	6.3818	6.1773	6.3076	6.4157	7.0364	6.3514	6.0843	5.6085	5.4786	6.0152	5.9432	6.4867	6.251	5.0081	6.9868	4.9345	5.3212	4.6865	7.3927	4.0815	6.7706	6.1713	5.6887	7.0784	6.2702	4.0866	5.5877	6.4479	6.5337	5.9761	5.9488
ABCA9	4.6859	5.4463	5.0219	4.9905	4.2593	5.0755	3.9279	3.359	3.025	2.8298	2.1731	2.1077	3.0126	3.5898	2.98	4.1432	1.6041	4.3978	3.9279	3.1227	3.5619	5.487	2.903	3.7279	3.7708	2.3674	5.3628	4.4155	3.3716	3.3896	5.43	5.1679	3.1359	4.9026
ABCB1	1.8115	1.2141	1.3219	1.6871	1.1177	0.47508	1.9184	2.0426	-0.089267	2.272	1.251	1.7268	1.373	2.4803	2.0772	2.3045	0.48543	3.144	0.83188	3.8992	0.28688	1.1375	0.36737	1.86	1.3785	1.5656	1.6369	1.2987	0.70487	0.85599	-1.0589	0.33342	2.6982	3.1603
ABCB10	2.9165	2.9165	3.1811	3.1243	2.6554	2.8895	3.0215	3.4995	3.2494	2.8777	3.6253	3.437	3.0721	3.0197	2.8176	3.4738	3.3757	3.4168	3.4182	3.0755	1.546	2.4276	3.0925	3.4168	3.2141	1.8992	3.857	2.9928	1.7824	2.669	2.8679	3.1375	2.272	3.4476
ABCB11	-1.737	0.28688	-0.88897	-1.152	-3.6439	-0.34008	-4.0589	-5.0589	0.22651	-1.4344	-3.0589	-3.6439	1.516	-0.97143	1.3045	-1.889	0.4957	2.5236	-2.4739	-3.1844	-0.51457	-1.3219	-2.9434	-4.6439	-3.4739	-3.0589	0.65076	-0.074001	-1.6439	0.32193	0.54597	1.6369	-2.5564	-3.8365
ABCB4	0.40054	1.4222	1.0144	1.1375	0.31034	-0.57777	1.6276	1.9146	1.157	0.17632	-1.1203	0.65076	-0.49411	-0.20091	0.74846	-0.57777	-0.66658	-0.88897	2.0356	1.5607	-0.97143	1.9782	0.34483	1.4647	0.40054	0.55582	1.157	2.111	1.3785	0.070389	0.50589	1.0566	0.54597	2.1276
ABCB5	0.7137	0.26303	-0.49411	-1.6897	-0.94342	0.11103	-1.1203	-1.6897	-4.3219	-6.6439	-4.6439	-6.6439	-4.6439	-4.3219	-6.6439	-6.6439	-6.6439	-6.6439	-1.3585	-2.3219	-1.2515	-2.1844	-2.2515	-6.6439	-2.1844	-0.57777	-6.6439	-4.3219	-5.6439	-4.0589	-6.6439	-3.8365	-0.34008	-1.3585
ABCB6	3.9326	4.4777	4.3526	4.1977	5.1783	3.717	4.2102	4.5084	4.4019	4.2987	4.5367	4.5898	4.4867	4.735	5.4712	4.4535	4.4925	4.8723	5.1027	3.7824	4.3653	4.541	4.3009	4.591	4.2449	4.4601	4.811	4.4396	4.3861	5.5447	5.0717	4.7634	3.8278	4.5267
ABCB7	3.6299	3.9709	4.0841	3.7027	3.5497	3.991	3.4841	4.1562	3.5934	3.3561	3.8288	3.5534	3.359	4.1898	3.3045	3.61	3.5361	3.6971	3.9864	3.7323	2.1603	3.5509	3.6848	3.4995	3.4236	3.4686	3.6971	3.4867	3.254	3.5981	4.0435	3.756	3.3074	3.742
ABCB8	3.7377	3.9439	3.7613	4.314	3.8074	3.7115	2.9222	4.0444	3.6622	3.3646	3.4634	3.6124	3.3937	4.2743	3.0426	3.8237	4.0286	3.5135	4.1383	2.7355	3.254	3.9644	4.4522	3.3785	3.3992	4.1546	4.2979	4.1739	3.9607	4.269	5.1043	4.2365	3.2219	4.157
ABCB9	1.86	2.0942	1.4114	1.856	1.6915	1.511	0.45418	2.0108	-1.3959	-0.13606	0.070389	0.90304	0.45418	1.6135	-0.043943	2.8298	1.3951	1.6915	1.0976	1.6826	-0.4344	0.91073	0.056583	0	1.1177	0.69599	2.26	-0.37707	1.516	1.9928	1.9222	0.43296	0.66903	1.9782
ABCC1	3.7845	3.8084	4.0206	3.5692	3.1489	3.3031	2.8319	4.2994	2.969	3.0161	3.6323	3.3604	2.5509	3.6633	3.0409	3.1859	3.189	3.2615	3.858	3.0755	2.06	3.7687	4.1961	3.856	2.5898	3.2464	4.2772	3.7225	2.1603	3.5361	4.017	3.7027	3.1811	3.5148
ABCC10	2.8379	3.2342	3.3118	2.85	2.8115	2.8217	2.4647	3.7115	2.4087	1.8237	3.272	3.0215	3.1424	3.7772	2.9222	4.1334	3.2972	3.8807	4.2001	2.669	2.0531	3.1587	2.9561	2.7549	2.9873	3.4316	4.6334	3.6029	3.511	4.3505	4.1643	3.5945	3.2357	3.2357
ABCC11	-2.1844	-1	-1.3959	-2.3219	-2.5564	-1.1844	-4.3219	-2.6439	-3.0589	-1.889	-2.3959	-1.889	-1.737	-2.2515	-0.152	-2	-2.0589	-2.2515	-2.5564	-2.8365	-1.5564	-1.5995	-0.78588	-4.0589	-2	-1.5564	-6.6439	-2.8365	-2.2515	-1.9434	-0.73697	-1.8365	-3.0589	-1.889
ABCC12	-6.6439	-6.6439	-6.6439	-6.6439	-6.6439	-6.6439	-6.6439	-3.4739	-6.6439	-4.0589	-6.6439	-3.0589	-6.6439	-6.6439	-6.6439	-4.6439	-6.6439	-6.6439	-2.1844	-6.6439	-6.6439	-4.0589	-6.6439	-0.39593	-1.2176	-6.6439	-6.6439	-5.0589	-6.6439	-6.6439	-4.6439	-3.8365	-6.6439	-6.6439
ABCC2	-0.41504	-0.26882	0.60407	-0.25154	-0.20091	-0.8365	1.3561	0.028569	0.63227	-0.074001	1.1177	0.75702	-1.3219	0.926	-0.8365	-0.39593	0.25096	-0.25154	1.0072	-0.81097	-1.737	0.23879	1.9709	-0.78588	-0.81097	-0.94342	1.4222	2.1506	0.35614	-0.0145	0.94111	1.6826	0.070389	1.5361
ABCC3	2.3785	2.3161	4.8875	3.0054	3.5789	0.78241	-2.737	3.4673	1.0976	0.79077	2.858	0.50589	1.8836	3.6915	-0.074001	1.9373	3.0704	4.5135	2.0496	2.8895	-1.1844	0.73118	2.111	1.1506	1.263	1.2016	2.8053	1.2449	1.144	2.6736	1.1763	2.189	2.3923	1.844
ABCC4	0.9486	-0.089267	0.33342	0.80735	0.33342	0.28688	0.12433	0.926	-1.3959	-0.59946	-0.21759	-0.34008	-1.3585	0.73118	1.1763	0.51602	0.43296	1.2449	1.0635	1.6645	-1.7859	0.78241	0.17632	1.1635	0.74846	-0.25154	0.73118	0.52607	-0.4344	1.0426	0.28688	0.68706	0.47508	0.4957
ABCC5	3.1473	3.6124	4.1424	3.433	2.5993	3.1587	2.9298	3.7538	2.8032	2.4854	3.9607	3.8288	3.281	3.8943	3.4686	5.0268	3.6182	4.6076	5.1699	3.1027	2.144	4.3016	3.211	4.2832	3.7666	3.2824	5.1965	3.8063	3.2854	4.3147	4.5398	4.7404	3.5223	4.3889
ABCC6	3.859	4.3413	4.3561	4.3212	4.8146	3.8699	2.969	3.6485	5.5711	4.7312	3.1538	4.1293	3.6814	4.1579	3.366	5.0036	5.61	4.6594	4.3896	4.1779	4.3384	4.6076	4.5211	2.9146	4.9074	4.9882	2.9411	4.0268	3.9411	3.969	6.1024	3.5717	3.2141	3.8866
ABCC8	-0.12029	-0.78588	-1.7859	-1.4739	-1.5995	-0.64386	-1.3959	0.7137	-0.59946	-0.35845	-2.0589	-0.21759	-1.0589	-2.1203	0.75702	0.91073	-2.1203	-1.737	3.2869	-1.1203	1.2203	-1.3585	1.7655	2.2839	1.1177	3.5423	3.7602	3.5286	2.8339	1.5059	2.6893	0.65076	0.95606	2.0704
ABCC9	4.8938	5.2791	5.021	4.8644	4.116	5.0444	5.3909	5.0764	4.2787	4.842	5.9446	5.5792	3.9754	4.3937	4.144	4.3646	4.0009	5.0514	5.2254	4.3709	1.5656	4.6645	4.3944	5.0575	3.9355	3.306	4.6736	6.1208	3.717	3.1731	4.9021	4.2555	4.441	5.4205
ABCD1	4.4469	4.4039	3.5874	4.3757	4.1375	4.3341	2.6299	2.9523	3.0356	2.5993	2.9203	2.7655	2.7355	3.1094	1.0426	2.0531	2.4699	2.3674	2.9598	2.0426	2.7485	3.2943	3.9937	3.6264	2.0566	3.4182	2.7247	2.9964	2.111	3.0652	2.6299	3.1077	2.7181	2.9088
ABCD2	2.8699	3.5497	4.0557	3.6633	2.9107	3.2403	3.0409	3.585	4	4.047	4.8679	4.6259	3.942	3.516	3.2615	3.3248	3.8758	3.5801	3.2795	3.6542	3.0892	1.9635	3.0374	1.9146	4.2928	1.5558	3.4777	3.1227	0.45418	0.32193	4.6259	2.4222	3.7312	3.3923
ABCD3	3.7236	4.2585	4.033	4.0976	3.5583	3.729	3.3923	4.067	3.4607	3.1489	4.0704	3.6915	3.5223	3.6971	4.1309	3.8846	3.7793	3.6882	3.8359	4.0925	2.1985	3.2987	3.5632	3.842	4.1611	2.6531	4.5217	3.4983	1.8953	3.9079	3.797	3.6323	2.7613	3.7939
ABCD4	5.4353	5.6026	5.8829	5.5122	5.4624	5.2334	4.8679	5.7109	4.4443	4.3023	5.2702	4.8535	4.5491	5.6576	5.2998	6.3425	5.2453	5.7511	6.2008	5.5333	4.4182	5.8477	5.0738	4.6328	5.3147	5.4429	5.9777	5.4077	5.2234	6.1006	6.2263	6.0139	5.3241	5.6008
ABCE1	4.2615	4.4216	4.774	4.4396	4.0976	4.8283	4.4647	4.5329	4.4155	4.2532	5.0175	4.6673	4.5801	4.5862	5.5638	4.135	4.5729	4.4893	5.1791	4.5759	3.4906	4.3038	4.5729	4.5711	4.2653	3.7613	4.9727	4.6988	3.4854	4.888	4.2055	4.511	4.5311	4.6124
ABCF1	4.6662	4.861	4.5969	4.903	4.2987	4.5723	4.4568	4.6588	4.7608	4.4751	4.9288	4.8545	4.5613	4.7495	5.3245	4.3212	4.4296	4.251	4.7939	4.3111	3.5607	4.5783	4.8217	4.6206	4.0505	4.5674	4.6094	4.4155	4.2426	5.1379	4.7474	4.8704	4.2869	4.4594
ABCF2	3.8709	4.0832	3.9727	4.2464	3.6588	3.9928	3.4141	4.2296	3.4383	3.7782	4.0575	4.0409	4.1235	4.2126	4.1085	3.796	4.3554	3.9307	4.5705	3.9146	3.3618	3.9449	4.3074	4.6023	3.6041	4.009	3.6017	3.9809	3.8268	4.6323	4.2257	4.1326	4.0968	3.4816
ABCF3	5.0184	5.4276	5.4316	4.98	5.0466	5.1206	4.272	5.2388	4.9317	4.9777	5.4283	5.2494	5.353	5.2475	4.554	5.3684	5.353	5.1156	5.2802	4.6352	4.6571	5.1783	5.4545	5.0215	4.9616	4.9713	5.8622	4.9713	5.251	5.5008	5.9516	5.2946	4.7565	5.4899
ABCG1	2.7866	3.3118	2.4647	3.5801	2.0875	3.5801	3.6311	3.7803	1.903	2.6893	3.6053	2.852	1.2449	3.5826	3.9146	3.9672	1.8639	2.5898	3.8104	3.0268	3.1243	4.9093	4.1318	4.4363	3.0976	3.3074	3.2296	4.8048	2.3868	2.9165	5.0708	4.4296	4.0807	4.2832
ABCG2	1.2449	1.1177	2.0942	1.3785	1.9146	2.1827	1.7355	1.0704	0.9486	0.90304	1.5753	1.0286	0.31034	2.2265	3	1.852	1.3103	1.433	2.9523	1.7355	0	1.0356	1.1177	1.9069	0.70487	-0.043943	-0.1047	0.88753	0.99277	2.0635	1.1309	1	2.0909	1.5705
ABCG4	-3.4739	-2.9434	-3.0589	-3.3219	-2.1844	-1.5564	-3.0589	-1.6439	-3.0589	-1.6439	-2.6439	-1.4344	-3.1844	-2	-2.8365	-0.59946	-1.4739	-2.3219	-1.9434	-2.4739	-4.6439	-0.97143	-3.0589	-1.889	-2.8365	-3.8365	-2.2515	-1.4344	-6.6439	-3.1844	-1.5146	-2.6439	-1.152	-2.5564
ABCG5	-6.6439	-6.6439	-3.8365	-3.0589	-3.3219	-2.1203	-6.6439	-3.0589	-6.6439	-2.8365	-6.6439	-1.0291	-4.0589	-5.6439	-5.0589	-3.1844	-5.0589	-4.3219	-5.0589	-2.0589	-6.6439	-5.0589	-6.6439	-6.6439	-6.6439	-6.6439	-2.5564	-5.0589	-6.6439	-5.0589	-3.3219	-5.0589	-4.6439	-6.6439
ABCG8	-3.1844	-1.5146	-3.1844	-3.6439	-4.0589	-3.4739	-2.737	-2	-3.6439	-2.2515	-5.0589	-3.8365	-4.6439	-3.8365	-6.6439	-1.737	-6.6439	-2.6439	-6.6439	-3.6439	-6.6439	-4.3219	-4.3219	-6.6439	-2.8365	-4.6439	-6.6439	-5.0589	-6.6439	-3.6439	-2.9434	-6.6439	-4.0589	-6.6439
ABHD1	1.4594	1.2449	0.97085	1.406	1.9745	1.9672	1.3896	0.15056	0.74846	1.6041	-1	0.5656	1.0215	1.3391	-0.12029	2.067	1.5311	0.90304	0.80735	0.70487	1.4489	0.47508	-0.78588	0.61353	2.3448	2.4594	1.0704	1.0426	1.0356	1.9146	3.1667	1.0496	0.73118	0.042644
ABHD10	3.6218	3.5122	3.796	3.4289	3.4555	3.3505	3.7474	3.9551	3.8992	3.5223	4.5008	4.0295	3.6276	3.7751	3.3576	3.7268	3.7876	4.0496	3.99	3.6299	2.144	3.1906	3.669	3.433	4.0841	3.1747	4.0644	3.6182	3.306	4.3349	4.0224	4.0644	3.4957	4.5354
ABHD11	3.1667	3.0687	3.0721	3.6588	3.2795	3.1144	2.969	3.6496	3.0036	3.2464	3.4155	3.1077	2.8856	3.2141	2.26	3.1938	3.0144	2.0807	3.4995	2.3363	2.2957	3.4222	3.1227	3.1811	2.4673	3.3147	4.0575	3.3103	3.0824	3.342	3.7377	3.7698	2.9782	3.7835
ABHD12	4.5928	4.6599	4.6826	4.314	4.5771	4.3519	4.3398	4.7431	4.2327	4.2817	4.5951	4.3248	4.272	4.853	4.1953	4.1424	4.4502	4.1819	4.8104	3.926	3.9203	4.5963	5.68	3.6949	4.157	4.8629	5.1791	4.7425	4.1243	4.9973	4.5179	5.2847	4.5053	4.6129
ABHD12B	-1.0291	-1	0	-4.6439	-1.6897	-1.889	-0.76121	-6.6439	0.47508	-1.0589	-0.16812	0.61353	-0.71312	-1.7859	-6.6439	-3.4739	-4.3219	0.73118	-6.6439	-0.8365	-3.6439	-2.8365	-0.25154	-6.6439	-6.6439	-2.4739	0.42223	-2	-5.6439	-6.6439	-3.0589	-6.6439	-3.0589	-1.5995
ABHD13	2.7225	2.6781	2.7506	2.6736	2.0566	2.4195	3.2403	2.6554	3.0303	2.568	3.3001	2.8895	2.4489	1.9672	3.2296	1.9411	2.5801	2.7949	2.9127	2.6088	1.0286	2.0566	2.1731	3.0566	2.742	1.5059	3.144	2.9392	1.4751	2.266	1.8278	2.86	1.9222	3.225
ABHD14A	4.9355	4.8006	4.8634	4.5625	4.847	4.7517	4.1707	5.2001	4.9676	4.7944	4.7887	4.6188	4.3695	4.5934	4.0339	3.8217	4.9054	4.5173	4.6358	3.5656	5.0255	4.9878	4.9537	4.5503	4.6235	5.2615	3.4738	5.0609	5.2698	5.4575	5.373	4.8089	4.4588	4.5981
ABHD14A…	0.61353	-1.0893	0.62293	2.3951	2.4436	0.9782	0.014355	1.6915	2.3757	2.4751	1.6554	1.0566	2.0356	2.5286	1.3674	1.3674	1.8797	2.6485	0.774	-0.30401	0.82375	1.2141	-0.029146	1.7004	1.848	1.7312	-6.6439	1.4957	1.7949	2.1077	1.3448	1.6088	0.9486	1.7312
ABHD14B	6.6581	6.8582	6.6866	6.6757	6.6982	6.7899	5.7247	6.0742	6.4051	6.2472	5.5969	5.9241	5.8037	6.2685	4.8792	5.4046	6.0411	5.9561	5.7842	5.479	6.0323	6.6493	6.3503	4.9155	5.7589	6.6894	5.3677	5.7698	5.9754	6.4219	6.9272	5.9416	5.8792	6.3921
ABHD15	4.8738	4.7296	4.5662	4.5304	4.4509	4.8535	4.4336	4.995	4.9449	5.2994	4.6177	5.0652	4.7388	5.1445	3.5148	4.0444	4.8465	4.238	4.2517	3.5717	3.5969	4.2705	5.0435	3.2972	4.7225	3.8885	3.0583	4.1619	3.009	4.4456	5.0422	4.1465	3.373	3.9855
ABHD16A	4.7087	4.5053	4.861	4.9098	4.5466	4.7751	4.0241	5.0592	4.0712	4.1953	4.4835	4.3519	4.0224	4.8723	4.3937	5.0466	4.6124	5.0435	5.4529	4.2055	4.1227	4.8674	4.61	4.2227	4.3597	4.9846	5.2188	4.9575	4.5975	5.2961	5.382	5.625	4.6639	5.0277
ABHD16B	-2.3219	-6.6439	-6.6439	-6.6439	-4.0589	-2.5564	-6.6439	-6.6439	-6.6439	-6.6439	-6.6439	-6.6439	-6.6439	-6.6439	-6.6439	-3.4739	-6.6439	-6.6439	-6.6439	-6.6439	-5.0589	-6.6439	-6.6439	-6.6439	-6.6439	-6.6439	-6.6439	-6.6439	-6.6439	-6.6439	-6.6439	-6.6439	-6.6439	-6.6439
ABHD17A	5.7104	5.0505	4.6927	5.9991	6.2286	5.9001	4.546	4.7714	5.0557	4.9098	4.5957	5.0858	4.7153	4.4189	2.7887	3.342	3.0909	2.211	3.6565	2.3757	5.1727	5.1506	4.9001	4.511	4.0241	5.5478	5.1775	5.1293	4.4403	5.5182	5.5103	4.8186	5.0708	5.6921
ABHD17B	2.9392	2.8718	3.0339	2.7991	2.9837	2.5135	2.9542	3.0179	3.4867	2.9279	2.7824	2.4222	2.5484	2.5435	4.1424	2.7398	2.5286	2.9127	2.8992	3.1554	1.0286	2.9764	2.848	3.0755	3.1144	2.7549	3.3205	3.144	1.844	2.4777	3.211	2.8012	3.2001	3.7897
ABHD17C	-0.49411	-0.089267	-0.30401	0.37851	-0.074001	0.33342	0.72247	1.3448	0.68706	0.17632	1.4222	0.76553	-0.23447	0.48543	0.79077	1.0286	1.541	2.278	1.1953	0.88753	-1.1844	1.4436	1.3448	-0.058894	1.0286	1.8074	1.5558	0.82375	0.15056	1.0909	1.5753	1.3334	1.1043	1.384
ABHD18	2.2957	2.7549	2.7137	2.4699	2.5435	2.373	1.2079	2.9523	1.3103	1.3674	2.4141	2.1635	1.8797	2.669	2.1043	2.696	2.4906	2.8738	2.7677	2.5826	1.2265	1.9964	1.9146	2.3813	2.1827	1.856	3.7377	2.3132	1.0635	2.7442	3.263	2.4673	1.9964	1.9373
ABHD2	4.5379	4.7065	4.84	4.7608	3.4114	4.7027	3.8982	5.5795	3.8053	4.3341	5.2122	4.7247	3.8826	4.585	4.4256	3.7527	4.1715	4.2472	5.1102	4.0858	2.2479	4.2898	5.07	4.4522	3.7366	3.4343	4.5904	4.4796	2.568	4.3944	4.1152	4.2327	3.9919	3.7398
ABHD3	3.2388	3.3951	3.3951	2.9486	3.0531	2.9449	3.5286	3.0321	3.9011	3.7814	4.2638	3.9373	3.433	3.2434	3.9982	3.853	3.359	4.3111	4.2296	2.9486	2.8359	2.774	3.1094	3.1554	4.5795	2.6017	4.8222	3.5211	3.7463	3.4128	4.1875	4.1052	3.0618	4.2118
ABHD4	4.6786	5.1965	5.1098	4.9317	4.9658	4.2943	3.4476	4.7038	4.1659	3.742	4.6223	3.8856	3.3377	4.7236	3.9184	4.4336	4.8885	4.8768	4.8684	4.3441	3.8063	4.5789	5.0072	3.9203	4.5021	4.6153	4.6938	4.4803	4.0925	5.0892	4.9274	4.4679	4.1723	4.5242
ABHD5	5.7779	5.9748	5.9288	5.1342	5.0972	5.7692	5.2323	4.6741	5.2498	5.1081	5.2802	5.6317	5.1218	5.3118	5.5258	4.6943	5.0094	4.9891	4.5534	4.7592	4.6323	4.3709	4.6392	3.7355	5.3971	4.6259	3.7148	4.1285	3.6927	3.7506	5.393	4.0721	4.2884	4.8465
ABHD6	3.2126	3.3074	3.1969	3.7115	3.5534	3.6229	2.9146	3.1969	2.2172	2.8856	3.4673	3.0583	3.6769	3.7192	2.5385	4.3111	3.5497	3.3882	3.742	4.3118	2.4542	2.696	2.4568	2.3306	3.7015	3.0993	2.8895	2.7377	0.74846	3.0583	4.3341	2.0976	2.8319	3.1489
ABHD8	3.1922	2.6041	2.406	2.4303	3.1683	2.6182	2.4303	2.8258	2.2079	2.2079	1.6781	2.3161	2.2234	2.0072	2.067	0.53605	0.23879	0.27501	1.7782	-0.4344	1.9855	2.546	2.6871	2.0635	1.3674	2.8699	1.6462	2.797	2.7049	3.366	2.4568	2.6893	2.9782	2.7377
ABI1	4.8364	4.9336	5.0005	4.8253	4.2854	4.4607	4.6502	5.5062	4.3861	4.5361	5.257	4.6159	4.2441	4.7334	5.3844	4.6141	4.9326	4.7296	5.2411	5.0444	3.025	5.2307	5.3216	4.7845	4.6645	4.7845	5.1942	5.2028	4.0687	4.9021	4.8826	5.3498	4.9551	4.7279
ABI2	3.7474	3.4634	3.6005	3.6229	3.3561	3.2735	3.3205	4.0942	2.856	3.2265	3.5668	3.1554	3.0704	3.3074	3.7442	3.9616	3.3262	4.0224	4.0295	3.5632	2.0807	3.2001	3.3896	4.3161	2.9819	3.7623	3.9392	3.7366	2.5033	3.9773	3.98	3.2705	3.7071	3.3964
ABI3	1.8197	1.7782	2.2265	2.3505	2.4957	2.275	2.1795	3.1424	0.848	2.0841	1.4699	2.1859	1.3219	1.9819	0.87184	2.9467	1.4005	2	2.844	1.9635	1.5008	2.6462	2.111	2.1635	1.9598	2.9855	3.0426	2.0807	0.20163	2.6622	3.1922	3.079	3.0268	2.488
ABI3BP	6.6075	6.5103	6.931	5.4874	5.5179	5.6218	7.1268	8.5201	7.3699	6.6518	7.5563	7.7214	5.8733	6.6823	5.7808	5.1823	6.9725	7.4739	6.5601	5.4128	3.8115	7.0055	7.2105	7.3362	5.238	5.8948	6.1579	8.3473	5.6585	7.2186	5.7816	6.8268	7.4807	6.2386
ABL1	5.5021	5.5182	5.4232	5.3827	4.8222	5.6179	4.8525	5.897	5.7766	5.3509	5.1855	5.1731	4.9486	5.5531	6.5919	4.3868	5.3854	5.0317	5.8099	4.8344	4.3951	5.8435	6.0572	4.9584	4.3861	5.4647	5.07	6.2852	4.7645	5.9107	5.6631	6.1424	5.2716	5.0117
ABL2	3.4712	3.1651	4.0781	3.1635	2.568	2.9635	3.0444	3.568	2.5385	2.5435	3.7409	2.2928	2.2296	3.0144	4.4712	2.5185	3.2735	2.5583	4.2296	3.5898	2.1699	3.2705	5.098	2.6392	2.2327	2.0976	3.1094	5.0299	0.83188	2.6135	2.4957	3.7929	3.9616	2.1144
ABLIM1	6.6181	6.6428	6.5469	6.8749	5.6346	6.6085	5.7054	6.1906	5.2087	4.839	5.5686	5.3684	4.7506	6.1313	5.8982	5.5395	4.8435	4.8135	5.813	6.5922	4.5546	5.8512	4.9117	5.3847	5.1453	4.4828	5.701	6.1691	4.1391	4.9809	5.7602	5.5762	5.5116	5.6775
ABLIM2	1.7698	1.546	1.6645	3.025	2.1177	2.9855	1.0909	2.0738	-0.074001	0.65076	2.0036	0.52607	0.25096	1.9411	0.60407	1.9373	0.65076	0.11103	0.93357	2.2234	-0.18442	2.2203	1.7698	5.7735	0.73985	1.9107	0.45418	1.6369	-0.94342	1.4114	2.2449	0.85599	3.4594	1.1375
ABLIM3	6.4901	7.0885	6.732	7.3447	5.9404	7.4534	5.0997	5.2445	4.8006	5.044	5.6505	5.4356	6.5159	6.5872	4.7793	6.534	6.7317	5.1489	6.1916	7.632	6.0058	5.0374	5.4783	5.3501	6.2746	5.2095	7.2242	5.5432	2.4983	4.8135	6.5229	5.1169	5.0365	5.225
ABO	1.0909	-0.1047	0.45418	0.41143	-0.51457	0.90304	-0.81097	-0.37707	-2.737	0.33342	-0.66658	-0.97143	-1.5995	0.66903	-0.12029	1.9855	-0.21759	0.83188	-0.34008	0.084064	-1.3219	0.056583	-2.737	-0.55639	0.12433	-0.97143	0.48543	-1.4739	-4.6439	-0.8625	2.0215	0.29866	0.44361	-0.30401
ABR	5.558	5.6415	5.8522	5.7018	5.1052	5.4728	4.6421	6.1928	5.2917	5.5295	5.6029	5.9446	6.0575	5.9392	5.3147	5.6659	5.5059	5.5901	6.0911	4.839	4.0764	5.9143	5.7415	4.7339	5.374	5.1338	5.2683	5.272	4.848	6.4326	6.3223	5.6738	5.2079	5.2761
ABRA	-2.8365	-6.6439	-4.0589	-3.1844	-6.6439	-6.6439	-3.6439	-3.4739	-4.6439	-3.4739	-2	-1.9434	-3.6439	-1.9434	-1.9434	-5.6439	-6.6439	-5.0589	-2.737	-6.6439	-4.6439	-2.0589	-5.6439	4.1627	-4.6439	-3.0589	-6.6439	-2.3959	-6.6439	-2.1844	-5.6439	-6.6439	-0.64386	-4.0589
ABRACL	2.9837	2.433	3.557	3.2172	3.0583	2.3618	4.3827	4.0356	3.0618	3.5619	4.3413	4.0461	3.257	3.5922	3.5298	4.1359	3.6848	3.839	4.9288	3.7517	3.0339	2.7203	3.5059	3.7698	4.4135	4.121	4.9045	4.278	4.2141	3.5385	3.856	4.7991	3.466	5.2032
ABRAXAS1	3.5534	3.6656	3.861	3.06	2.9764	2.9505	3.0268	3.8309	2.8718	2.7485	3.266	2.7203	2.6369	3.0514	3.3363	2.856	2.846	3.4919	3.5886	3.319	1.7049	3.7939	3.1043	3.8359	3.4634	2.9373	3.3363	3.9364	2.742	3.3688	2.9653	4.204	3.5741	3.1715
ABRAXAS2	2.7506	3.2388	3.2987	3.101	2.4647	3.0548	2.9222	3.1538	3.2126	2.6599	3.5741	2.969	2.9598	3.1969	2.9088	3.009	2.7613	2.6415	3.5509	3.278	1.7268	2.5435	3.2735	3.437	2.9946	2.3923	2.842	3.0268	2.0496	3.3813	2.8679	3.1763	2.4222	3.2928
ABT1	3.1522	3.144	3	3.4476	3.263	3.1875	3.1827	3.4074	2.8895	2.7334	3.3161	2.8836	2.7949	2.9222	3.275	2.7761	2.6554	2.3161	3.1635	2.8953	2.319	2.8914	2.8298	2.7991	2.8992	3.2234	3.2157	2.8718	2.7463	3.6993	3.3147	2.943	3.2884	3.4751
ABTB1	5.5021	5.6433	5.4689	5.4673	5.5699	5.246	4.9388	5.5515	4.857	5.2828	5.142	5.1743	5.151	5.2071	3.3547	5.4128	3.8748	4.2048	4.7109	3.7939	4.1675	5.5954	4.2965	4.4931	5.3909	4.9556	5.6441	4.9616	4.7735	5.5011	5.9878	5.1679	4.8309	5.4683
ABTB2	1.275	0.95606	0.51602	1.0144	0.75702	0.85599	-0.043943	1.6462	0.55582	-0.2863	0.926	2.546	1.3277	0.66903	3.0566	0.014355	1.1177	1.5361	0.014355	-0.57777	-0.62149	-0.2863	1.1243	1.3561	-0.71312	-0.47393	0.22651	0.60407	0.94111	3.0959	0.084064	-0.34008	0.9782	-0.55639
ACAA1	5.7761	6.2832	6.1719	6.0498	6.2564	6.011	5.0734	5.7255	5.4463	5.5586	5.5613	5.4738	5.2836	6.0951	4.8017	5.6921	5.8035	5.8565	5.7879	5.4296	5.3923	5.7842	5.9004	5.0054	5.5283	5.8019	4.7398	5.1477	5.3082	6.1683	6.1465	5.6185	5.3681	5.5207
ACAA2	6.9586	6.9079	7.2107	6.8229	6.965	6.857	6.457	6.8293	6.6728	6.3537	7.009	6.5378	6.3524	7.2604	6.0904	6.3721	7.9051	6.8269	7.3945	7.3688	6.257	6.5877	7.6571	6.047	6.6755	7.0779	6.1637	6.5992	5.9711	6.6397	7.2753	6.9154	5.9227	6.5987
ACACA	5.6349	6.1932	5.2813	4.7447	5.4712	5.0303	4.8068	4.8669	4.8679	5.1089	4.238	4.8475	4.2802	5.7517	4.1938	3.9782	4.2839	4.7071	5.128	5.23	4.1481	4.9155	6.2449	3.6088	4.9107	4.126	4.5662	4.4738	3.8826	4.6982	5.441	4.1867	3.6171	4.251
ACACB	9.0248	9.5628	8.6475	9.1669	7.7573	9.7919	6.0768	6.7961	6.6444	7.2049	5.6784	8.012	7.702	8.1119	7.1297	7.6942	7.8418	7.0144	6.193	7.3352	7.9979	6.1293	8.6929	5.4209	7.2222	5.4406	6.8537	6.0036	4.1309	5.4043	8.4796	5.3103	5.8552	6.0579
ACAD10	3.5957	3.8176	4.1787	3.3702	3.4236	3.7655	2.9107	3.9184	3.3868	3.2016	3.5826	3.7485	3.126	3.9193	4.5072	4.1587	3.7323	4.607	4.5323	3.2188	2.6229	3.7782	4.2032	2.8758	3.856	3.9828	3.6485	3.6679	3.0807	3.7592	4.5027	3.7929	3.319	3.9251
ACAD11	4.5699	4.8797	5.0365	4.5981	4.0925	3.9991	3.6029	4.5008	3.6971	4.3284	4.1595	4.7126	4.1546	4.8283	3.2525	4.8875	4.2365	4.7076	4.1882	5.1239	3.5298	3.7897	3.7708	3.6508	4.466	3.2418	5.0997	3.6427	3.0566	3.6159	4.1102	3.9754	2.9579	3.3827
ACAD8	4.009	4.466	4.2593	4.5435	4.04	4.1408	3.1127	4.0909	3.6112	3.6554	3.9973	4.1827	3.9635	4.3455	3.6508	4.4744	3.9317	4.2824	4.2824	4.1514	3.4436	3.8329	4.3576	4.1309	4.3568	3.9269	5.2608	3.546	3.4542	4.0391	4.8909	3.6837	3.2157	4.0609
ACAD9	4.6485	5.0058	5.1934	5.1831	4.8802	5.2184	4	4.6927	4.5129	4.1699	4.1144	4.4535	4.2449	4.7197	4.0161	4.3111	4.6398	4.3978	4.7677	4.319	4.0321	4.8625	5.0579	4.5198	4.269	5.0548	4.9598	4.5323	3.7866	4.8748	5.3885	4.497	4.2257	4.4816
ACADL	4.3896	4.7049	4.4647	4.4289	4.218	4.5014	3.4647	2.4828	4.393	3.7538	3.5135	3.2898	3.0807	3.8885	3.8237	3.9326	4.0303	5.0063	3.2048	3.4276	2.1667	3.5484	2.8094	2.4249	3.7323	2.926	2.2327	2.9709	2.6088	3.0925	3.3547	1.9635	1.8237	3.3519
ACADM	5.9535	6.2692	6.5974	5.9841	6.052	6.3517	5.9124	5.6817	5.9535	6.1508	5.8542	6.5323	5.5598	5.7336	5.3298	5.2188	5.6653	5.6551	5.9939	6.1167	4.7887	6.1326	5.2861	6.43	6.3961	5.7186	5.8197	5.5416	5.0246	5.8025	6.0999	5.2475	5.2828	6.1975
ACADS	6.4189	6.2739	5.9217	6.3085	6.6454	6.4825	4.8334	5.1436	5.5699	5.3716	5.1894	5.4429	4.61	5.4097	3.5705	5.013	5.0644	4.1587	4.3212	4.7192	5.7578	5.1671	5.4545	4.7098	5.4043	6.2067	4.5583	4.9846	4.6707	5.5503	6.3956	4.5607	4.5777	5.3909
ACADSB	3.957	4.7247	4.5595	3.7049	3.3909	4.0841	3.3491	4.2957	3.7645	3.6124	3.8359	4.054	3.742	3.9718	4.054	3.0339	3.5398	3.7687	3.9251	4.0072	2.3785	4.2555	4.5292	4.0179	3.9279	3.0514	3.904	3.6182	2.4828	4.0027	4.2342	3.3785	3.2388	3.4463
ACADVL	9.5653	9.2505	9.3867	9.5141	9.4529	9.4947	8.1574	9.2307	8.9978	8.6201	8.9853	9.1869	8.7409	9.3969	8.1062	9.6743	9.8821	9.6833	9.3787	8.8391	8.711	9.0642	9.2747	8.9218	8.7494	9.5995	9.4923	8.9044	8.4433	9.4427	10.539	9.1376	8.7447	8.7315
ACAN	-2.3219	-6.6439	-5.6439	-1.3585	-4.3219	-4.0589	-2.6439	1.8197	-1.2515	-1.8365	2.4087	4.9588	-1.4739	-0.25154	-2.9434	-0.058894	-1.6439	5.8921	-1.0893	-0.76121	-2.6439	2.26	-1.7859	0.63227	-3.4739	-0.18442	-0.18442	-0.39593	-0.21759	7.3515	-1.3219	2.406	1.6554	0.96347
ACAP1	2.9745	2.3868	2.6253	3.3688	3.9791	2.1635	2.4803	2.9241	3.2645	3.2311	3.2735	2.1043	2.6182	3.3785	1.0144	2.359	1.8953	3.3001	3.0807	1.269	3.5223	3.7549	3.4343	1.516	2	2.729	3.4489	1.6645	4.3313	3.546	2.2957	3.4542	3.6576	3.1651
ACAP2	4.1882	4.3896	4.3298	4.0626	3.2913	3.9754	4.218	4.3792	4.1683	4.0807	4.6124	4.1906	3.9561	3.85	4.86	4.0054	4.2357	4.2705	4.6017	4.1859	2.025	4.079	4.5564	3.9127	4.017	2.8895	4.5717	4.504	2.6135	4.0117	4.009	4.3031	3.729	4.3512
ACAP3	4.3462	4.3813	4.106	4.1675	4.2219	4.1699	3.7442	5.0652	4.4673	4.1152	4.4343	4.9472	4.4529	5.0067	3.3045	4.3985	4.3448	3.7004	4.1375	3.067	3.7126	4.3111	4.5385	3.6229	3.9136	4.251	5.9656	4.6381	4.1723	5.8689	4.9905	4.6317	4.5173	4.9607
ACAT1	7.5572	7.4089	7.306	7.1276	7.4781	7.2509	6.9026	6.8534	7.0681	6.8243	7.1229	7.1419	6.8025	7.1502	5.7682	6.5604	6.8274	6.4085	6.4552	7.0559	6.4474	6.6402	6.4655	7.1098	7.0815	6.6764	6.5251	5.8532	5.5068	6.7708	6.9429	6.2443	5.8572	6.7983
ACAT2	3.3277	3.7939	3.9745	2.6112	3.7655	2.7908	2.7398	3.8738	2.7268	2.5777	2.8379	2.5033	3.3462	4.2095	4.4848	3.1424	4.054	4.0993	4.2957	3.9773	2.5084	3.6496	4.2334	2.6531	3.2157	3.3363	3.4476	2.7592	3.6871	4.6565	3.7897	3.9222	2.9672	2.4195
ACBD3	4.3413	4.6241	4.5638	4.5367	4.272	4.09	5.0005	4.4482	5.4705	4.8826	5.3927	4.8288	4.735	4.0993	6.1743	4.0531	4.856	4.3082	5.009	4.8268	2.9542	4.225	5.0117	4.6392	4.4256	4.1185	4.3957	4.9579	3.9184	4.4195	3.7856	4.8455	4.6656	4.6165
ACBD4	4.0045	4.2211	4.0099	4.0233	3.8104	3.9635	3.5336	3.7918	4.2449	3.9458	3.6415	4.0144	3.8207	3.9837	2.4463	3.6949	3.3978	3.2585	3.2928	2.6206	3.0126	4.1424	3.4463	2.3618	3.5619	3.4751	4.3111	2.844	3.025	3.3434	3.7929	3.7181	3.4182	4.4162
ACBD5	3.6724	4.0592	4.1473	3.7398	3.4114	3.3576	3.8699	4.0824	3.9625	3.8924	4.5892	3.854	3.5261	3.841	3.2839	3.4957	3.5398	3.5838	3.9203	3.9458	1.9672	4.1177	4.121	3.9336	3.8339	3.5632	3.851	3.7876	2.1243	3.5741	3.8288	3.7148	3.2048	3.7538
ACBD6	4.3799	4.3625	4.2972	4.1875	4.437	4.0985	4.5416	4.7981	4.5298	4.3183	4.5046	4.3854	4.6415	4.5091	4.774	4.4443	4.557	4.7339	4.757	4.6041	3.3377	4.5795	5.5151	4.4469	4.5625	4.6253	5.1775	4.6328	4.8763	5.1231	4.5447	4.7766	4.4861	6.1859
ACBD7	-1.3959	-6.6439	-2.737	-3.6439	-6.6439	-6.6439	-2.1203	-1.5564	-3.4739	-1.6439	-2.8365	-2	-6.6439	-1.4344	0.20163	-6.6439	-2.2515	-1.5146	-2.5564	-6.6439	-6.6439	-4.3219	-0.78588	-3.4739	-1.5564	-2.1844	-6.6439	-6.6439	-2.9434	-0.49411	-3.1844	-4.0589	-4.6439	-6.6439
ACCS	4.7897	5.323	5.3391	5.0544	4.5354	5.1485	2.8012	5.0708	3.841	3.7751	4.2327	4.4886	3.7442	5.2832	3.1667	5.6121	5.1619	5.6868	4.1449	5.2627	3.942	5.1481	4.4222	3.5311	4.6439	3.5097	6.0281	3.9021	4.9331	4.1635	5.5447	4.3434	3.696	4.7076
ACCSL	-6.6439	-4.6439	-6.6439	-6.6439	-6.6439	-6.6439	-6.6439	-6.6439	-6.6439	-6.6439	-6.6439	-6.6439	-6.6439	-4.6439	-6.6439	-6.6439	-6.6439	-6.6439	-6.6439	-6.6439	-6.6439	-6.6439	-6.6439	-6.6439	-6.6439	-5.0589	-6.6439	-6.6439	-5.0589	-6.6439	-4.6439	-6.6439	-6.6439	-6.6439
ACD	3.3334	3.7623	3.557	3.1489	3.8084	3.6508	3.2525	3.7929	3.3291	3.0942	3.2705	3.1875	2.86	2.9727	2.7268	3.3646	3.1651	3.0426	3.4019	2.2172	2.6736	3.5021	3.848	2.9069	2.8339	3.7845	3.6871	3.5765	3.8369	4.2502	3.8699	3.5398	3.4046	3.1408
ACE	4.9402	4.8298	5.2044	4.6865	4.5868	4.5717	4.7751	5.0566	3.1587	4.101	2.8012	4.3031	2.6915	3.7835	4.0277	4.2234	3.5801	3.4581	5.1031	3.4316	2.4276	5.1599	4.3118	4.2472	4.0635	5.1436	4.2743	4.3625	2.2357	4.8207	4.5373	5.841	4.2319	4.3118
ACE2	-1	-0.45403	-1.8365	1.4699	-0.089267	-0.57777	-1.7859	-2.5564	0.1635	-1.2176	-0.91594	-1.0589	-0.76121	-1.2176	-2.8365	-0.51457	1.4647	-0.12029	-1.8365	0.26303	2.2388	-0.8365	-1.737	-2.0589	-1.1203	-2.5564	-6.6439	-2.737	-6.6439	-5.6439	-1.889	-4.3219	-1.6897	-4.3219
ACER1	-6.6439	-6.6439	-5.0589	-6.6439	-2.9434	-6.6439	-6.6439	-6.6439	-6.6439	-4.6439	-4.0589	-4.6439	-4.6439	-6.6439	-3.0589	-6.6439	-3.4739	-3.1844	-3.3219	-4.3219	-6.6439	-2.3959	-6.6439	-3.6439	-6.6439	-6.6439	-6.6439	-5.0589	-2.0589	-2.3219	-4.3219	-6.6439	-6.6439	-6.6439
ACER2	2.7334	2.9709	2.263	2.6135	0.9782	3.266	0.57531	1.4489	1.757	1.2987	2.7613	1.2327	1.4489	2.4647	2.0976	1.8758	1.9782	1.3618	1.7004	2.488	1.1827	2.3674	1.2449	0.95606	1.433	0.27501	1.0909	2.0286	-1.5564	0.86394	2.8053	0.61353	0.33342	1.251
ACER3	4.2705	4.1611	4.3262	4.1787	4.0592	4.1546	3.1843	4.3639	3.2957	4.3951	3.6848	4.4423	3.6264	5.1847	4.1538	3.7115	4.2994	3.6724	3.7093	3.5595	2.7824	4.0197	3.8787	3.3016	3.8278	3.2219	3.2854	3.3951	1.9709	3.1922	4.2906	3.2141	3.2418	3.121
ACHE	-1.152	0.42223	-1.4344	-1	1.5311	-2.1844	-1.0291	-0.51457	-1.8365	-0.34008	-2.6439	-0.089267	-0.8625	-0.8625	2.8032	-0.12029	-3.4739	0.27501	-0.21759	0.9486	-0.88897	0.41143	-0.4344	5.7871	-1.3219	0.66903	0.097611	0.95606	0.48543	-0.73697	0.5656	0.084064	4.1432	-0.59946
ACIN1	6.3448	6.4542	6.2508	6.3801	6.0592	6.5863	5.6479	6.4989	5.4386	5.6505	6.6618	6.4138	6.3076	6.5239	6.4434	7.1358	6.318	6.8693	7.04	6.126	5.4155	6.5758	6.2122	5.8362	6.1102	5.9307	6.959	6.1914	6.3865	6.8714	7.2286	6.5557	6.0179	6.5541
ACKR1	7.3173	7.0739	7.0833	7.6813	8.0744	6.6974	6.2447	7.4534	5.7247	5.3266	6.1878	5.0009	4.3161	6.7736	6.1611	6.822	5.8179	5.9001	6.8149	7.4899	5.6781	7.1339	6.7162	6.0581	6.4911	7.0492	5.1391	6.3496	3.0807	6.2839	5.5037	6.3165	8.4666	5.1875
ACKR2	2.5008	1.1635	1.8875	2.3016	1.0635	1.9523	1.1763	2.7634	-0.029146	-0.152	-1.7859	0.75702	0.58496	0.38957	-2.1203	-1.0589	-0.39593	-0.49411	0.40054	-0.058894	-0.49411	0.5656	0.9782	2.8934	-0.49411	1.251	0.50589	3.3176	-1.0893	-1.2176	-0.45403	0.86394	0.41143	0.76553
ACKR3	6.9402	7.0893	7.5211	6.3954	6.1422	6.4796	7.502	7.5126	7.9382	6.6989	7.1052	5.488	5.9805	5.8006	6.3298	5.6369	6.6819	5.3705	7.422	5.568	5.1164	7.0428	7.7838	7.2287	6.0796	7.4659	6.4848	8.6606	5.0721	5.6326	6.5863	7.9972	7.7227	7.7059
ACKR4	1.541	2.7592	3.5385	0.43296	1.0772	0.926	3.2001	3.7897	1.7225	3.0215	0.46467	1.4854	1.3334	0.38957	4.8728	1.406	-0.2863	2.5509	4.3009	3.2418	0.58496	4.1069	2.86	2.2898	0.97085	2.3923	2.926	3.6112	4.5619	0.59455	2.3978	4.153	2.121	4.5969
ACLY	5.6719	5.7285	5.0704	5.2304	6.0279	5.254	5.0041	5.4718	4.7219	5.3391	4.9402	5.1027	4.9959	5.2731	5.3565	4.7361	5.4545	4.7164	5.3377	5.9291	5.0343	4.8171	7.168	4.7798	4.6993	5.4899	5.0596	5.5653	4.1375	5.2769	5.8079	5.4509	4.8938	4.9658
ACMSD	-6.6439	-6.6439	-6.6439	-6.6439	-6.6439	-6.6439	-6.6439	-6.6439	-6.6439	-6.6439	-3.4739	-4.0589	-5.0589	-6.6439	-6.6439	-6.6439	-6.6439	-6.6439	-6.6439	-6.6439	-6.6439	-6.6439	-4.3219	-6.6439	-6.6439	-6.6439	-2.1203	-6.6439	-6.6439	-6.6439	-6.6439	-6.6439	-6.6439	-6.6439
ACO1	6.8589	7.1842	7.082	6.6263	6.9436	6.6209	5.6659	6.0494	6.2666	6.3549	6.6673	5.7816	6.3583	6.6266	4.4403	5.4226	6.7853	5.8379	5.1759	6.6437	5.5135	5.5629	6.6554	4.4296	5.8597	5.8232	4.6814	5.3132	3.2854	5.1144	5.6949	5.1309	4.1457	5.8364
ACO2	6.6602	6.5412	6.8079	6.6913	6.5444	6.8465	5.1583	5.8704	6.0896	5.8654	5.4479	6.2294	5.5625	6.0592	5.348	5.3754	6.011	5.4141	6.1643	5.91	5.9595	6.0275	6.2392	6.7927	5.9112	6.7065	5.0993	5.6758	5.0959	6.2001	6.6595	5.527	5.6261	5.2426
ACOD1	-6.6439	-6.6439	-6.6439	-6.6439	-6.6439	-6.6439	-6.6439	-6.6439	-6.6439	-6.6439	-6.6439	-6.6439	-6.6439	-6.6439	-3.6439	-6.6439	-6.6439	-6.6439	-6.6439	-6.6439	-6.6439	-6.6439	-6.6439	-6.6439	-6.6439	-6.6439	-6.6439	-6.6439	-6.6439	-6.6439	-6.6439	-6.6439	-6.6439	-6.6439
ACOT1	4.6565	5.2895	5.511	4.6305	4.9542	4.8166	4.1914	3.843	4.4529	4.337	3.5717	4.5607	3.9607	5.2304	3.4529	4.8227	5.6247	4.3736	4.7882	4.8768	4.9155	4.4094	5.5886	4.1185	4.5317	4.5497	4.8222	1.9411	3.2824	4.1715	4.701	4.3547	-0.23447	4.3723
ACOT11	-0.73697	0.097611	0.4957	0.9782	-1.2863	-1.737	-2.4739	1.3103	-0.55639	-1.2515	-0.16812	-0.029146	-1.2515	0.52607	-2.1844	-0.12029	1.0566	1.0772	2.2048	-1.7859	0.15056	0.12433	1.2203	1.5705	-1.1844	-0.20091	-0.043943	1.1699	0.1375	2.4489	1.5607	1.0704	0.65076	-0.66658
ACOT12	-6.6439	-6.6439	-4.6439	-6.6439	-6.6439	-6.6439	-6.6439	-6.6439	-6.6439	-6.6439	-3.6439	-5.0589	-6.6439	-6.6439	-2.737	-5.0589	-6.6439	-4.6439	-5.0589	-2.9434	-6.6439	-6.6439	-6.6439	-6.6439	-6.6439	-6.6439	-6.6439	-6.6439	-6.6439	-3.8365	-6.6439	-6.6439	-6.6439	-6.6439
ACOT13	4.4783	4.4653	4.797	4.3618	4.8217	4.6352	3.3132	4.3125	4.6966	3.306	4.1851	3.266	3.3618	4.796	3.1906	4.497	4.9745	4.5625	4.2735	4.5668	4.4751	4.2008	4.6668	4.4107	4.3771	5.0343	4.2188	4.408	3.4568	4.2585	4.7975	4.7981	3.8156	3.8982
ACOT2	6.5254	6.3997	6.6216	6.9484	7.2138	7.0578	5.849	6.3226	6.8057	6.9007	5.93	6.8274	6.0721	5.9586	4.8555	5.5957	6.556	5.254	5.851	6.7021	6.3109	5.5317	6.7723	4.8743	6.5944	6.6991	5.4935	6.0633	4.5491	5.1855	7.2594	5.1997	4.3031	5.9782
ACOT4	1.9561	2.1763	2.373	2.541	2.5969	2.0036	0.99277	1.5558	2.488	1.8836	2.5922	1.3161	1.7613	2.4356	0.43296	1.5008	2.8718	1.9928	1.8718	1.9373	1.3618	1.9486	2.3219	0.1375	1.4803	2.1043	0.7137	1.4222	1.157	2.157	2.3248	1.6276	0.33342	2.1667
ACOT6	-0.66658	-2.1203	-6.6439	-2.8365	-3.3219	-1.3219	-2.6439	-6.6439	-6.6439	-2.2515	-6.6439	-6.6439	-6.6439	-6.6439	-6.6439	-2.2515	-1.7859	-2.3959	-2.1203	-1.6897	-3.3219	-1.9434	-1.7859	-6.6439	-2.6439	-2.8365	-6.6439	-6.6439	-6.6439	-3.4739	-2.4739	-3.4739	-6.6439	-6.6439
ACOT7	3.5385	3.0339	3.479	3.84	3.8924	2.9616	1.8679	4.189	3.6462	3.116	2.3016	3.2418	2.4854	3.9383	2.3045	2.7949	3.3016	3.0772	3.6993	2.8298	2.4489	3.6064	4.0858	3.0772	2.9782	4.3611	3.1538	4.0286	3.7323	4.4783	3.4396	3.8104	3.3219	2.1077
ACOT8	3.4316	3.6882	3.4867	3.3334	3.7093	3.6053	3.26	3.2403	3.729	3.0161	3.6656	3.3646	3.4343	3.4647	2.7137	3.257	3.0909	3.342	3.3576	2.5607	2.6826	3.5122	3.0531	3.6949	3.1554	3.7442	3.6724	3.0841	3.106	3.6415	3.4919	3.6837	3.3391	3.7634
ACOT9	4.7981	4.8763	4.8465	4.7377	4.6747	4.7939	4.4209	5.4114	4.6775	4.1961	5.328	4.8001	4.673	5.3041	5.2638	5.1953	5.5592	4.98	5.2059	5.2098	3.9098	4.7312	4.6147	4.7027	4.5632	4.7361	5.1367	4.9805	3.5484	4.8938	4.7054	5.299	4.375	4.839
ACOX1	5.7458	6.2007	5.7241	6.1064	5.5717	5.8347	4.0356	4.9392	5.3698	4.7824	4.5148	4.5135	4.9941	5.9547	5.2242	4.4575	4.9179	5.0622	4.9588	5.3761	4.7576	4.5454	6.2981	4.1018	4.3813	4.9565	3.7929	4.0976	2.9146	4.5987	5.2106	4.4456	4.4653	3.9165
ACOX2	4.9896	5.1039	5.2008	4.5503	4.7538	4.8595	4.251	5.054	4.8084	4.435	4.6005	4.857	4.9727	5.3785	5.1359	5.4124	5.1231	5.3445	5.1518	4.8334	4.1127	4.408	4.8288	4.2024	4.8704	4.6473	5.2028	4.7274	5.1056	5.8001	5.558	4.6229	4.0117	5.2199
ACOX3	3.6241	3.9964	4.2304	3.4168	3.5046	3.2449	2.5705	3.4046	2.9598	2.6938	3.0738	2.6017	2.8359	3.4005	2.359	3.6299	3.5729	3.4931	3.7761	3.6982	2.6041	3.3702	3.6904	2.1635	2.7506	3.1953	3.5236	3.3205	2.1827	3.373	3.4141	3.7939	2.7634	3.0197
ACOXL	-6.6439	-6.6439	-6.6439	-6.6439	-6.6439	-6.6439	-3.8365	-6.6439	-2.4739	-3.6439	-4.6439	-4.3219	-3.8365	-6.6439	-6.6439	-6.6439	-6.6439	-1.6897	-6.6439	-6.6439	-6.6439	-4.0589	-6.6439	-6.6439	-6.6439	-5.6439	-2.4739	-6.6439	-6.6439	-1.0589	-4.6439	-6.6439	-5.6439	-6.6439
ACP1	5.4896	5.7955	5.6369	5.5632	5.5011	5.3709	5.5179	5.9754	6.0457	5.6591	6.015	5.8352	5.5392	5.6619	5.8577	5.4796	6.0492	6.038	5.9986	5.7996	4.5179	5.7203	6.2555	5.858	5.7255	5.6126	6.3978	5.6795	5.632	6.0332	5.4741	5.7858	5.5132	6.3565
ACP2	4.5261	4.813	5.0802	4.5198	4.855	4.849	4.1334	5.1914	4.5963	4.4686	4.8615	4.7798	4.9373	4.7986	4.257	4.7597	5.1243	4.6747	5.1607	4.0858	3.9635	5.332	5.3201	4.1383	4.6747	5.1526	4.9579	5.1338	5.1014	5.0444	5.383	5.3837	4.4893	4.8669
ACP4	-6.6439	-6.6439	-6.6439	-6.6439	-6.6439	-6.6439	-6.6439	-6.6439	-6.6439	-6.6439	-6.6439	-6.6439	-6.6439	-6.6439	-6.6439	-6.6439	-6.6439	-6.6439	-6.6439	-6.6439	-6.6439	-6.6439	-6.6439	-6.6439	-6.6439	-6.6439	-6.6439	-6.6439	-6.6439	-6.6439	-6.6439	-6.6439	-6.6439	-6.6439
ACP5	4.5429	5.1679	7.5567	4.4296	4.9246	3.7527	4.4594	4.8495	3.6702	3.5717	4.7296	3.7866	2.2141	6.4573	2.9579	4.7192	6.2311	4.2913	7.33	5.0023	3.6554	6.134	6.2688	4.7312	3.8992	5.4857	4.4938	5.7173	4.7527	5.4172	5.0201	7.7559	5.2746	5.2593
ACP6	2.5484	3.5497	2.8934	2.441	2.2449	2.8094	2.1953	2.8319	1.9561	0.40054	1.5261	1.7908	1.6508	3.1408	1	3.06	2.7655	2.7137	3.7677	3.3001	2.278	3.1587	3.1227	1.6041	2.9467	4.7939	1.1177	3.2219	2.0566	2.4515	7.359	2.9672	0.042644	2.7782
ACP7	-6.6439	-6.6439	-6.6439	-6.6439	-6.6439	-6.6439	-5.6439	-6.6439	-6.6439	-6.6439	-6.6439	-6.6439	-6.6439	-6.6439	-5.0589	-6.6439	-6.6439	-6.6439	-6.6439	-6.6439	-4.0589	-6.6439	-6.6439	-6.6439	-6.6439	-6.6439	-6.6439	-6.6439	-2.6439	-2.2515	-3.8365	-6.6439	-3.8365	-6.6439
ACR	1.3277	2.433	1.1635	1.157	1.263	1.3219	-0.058894	1.1699	-0.074001	0	0.014355	-1.152	0.82375	0.66903	1.6736	0.29866	0.93357	0.014355	-0.39593	2.1922	-0.37707	0.9782	0.014355	-0.35845	0.62293	0.070389	3.0909	-0.41504	-1.3585	0.50589	1.4957	1.0144	1.848	-6.6439
ACRBP	1.1827	1.1953	1.8197	1.8359	1.2141	0.34483	1.0215	1.0356	-0.45403	0.45418	0.91073	0.90304	0.35614	1.0286	0.774	1.4854	0.50589	2.0215	1.9855	0.36737	0.43296	2.3277	1.7991	0.53605	0.40054	1.9069	1.0072	1.8237	1.4803	1.669	1.0841	3.1243	1.9146	2.4087
ACRV1	-6.6439	-6.6439	-6.6439	-6.6439	-6.6439	-6.6439	-6.6439	-6.6439	-6.6439	-4.3219	-1.889	-2.9434	-6.6439	-6.6439	-1.2515	-6.6439	-3.3219	-2.6439	-6.6439	-6.6439	-5.6439	-6.6439	-3.8365	-6.6439	-6.6439	-3.1844	-6.6439	-1.8365	-2.5564	-1.4344	-6.6439	-3.0589	-1.1203	-1.7859
ACSBG1	-2.5564	-6.6439	-6.6439	-2.1203	-3.0589	-2.6439	-1.5564	-6.6439	-1.4344	-1.9434	-1.5995	-2.4739	-1.8365	-6.6439	-6.6439	-6.6439	-4.6439	-5.0589	-6.6439	-5.6439	-3.6439	-6.6439	-4.0589	-2.3959	-6.6439	-6.6439	-2.1203	-6.6439	-6.6439	-5.6439	-2.3959	-2.737	-6.6439	-0.97143
ACSBG2	-6.6439	-6.6439	-6.6439	-4.3219	-2.3959	-1.8365	-3.0589	-2.4739	-6.6439	-2.5564	-3.4739	-2.0589	-3.1844	-3.8365	-6.6439	-1.3959	-3.0589	-1.4344	-4.6439	-6.6439	-5.0589	-3.3219	-3.8365	-1.152	-3.3219	-4.6439	-6.6439	-2.737	-6.6439	-6.6439	-5.0589	-6.6439	-6.6439	-6.6439
ACSF2	4.9662	5.1014	5.6854	5.2365	5.4356	5.7525	4.1835	5.6693	5.3625	5.7129	5.1562	5.5853	5.1231	5.7331	4.0764	6.4038	6.8188	5.2536	6.0505	5.7986	5.3309	5.4854	7.1687	4.6843	5.7203	6.101	4.8866	4.7787	4.5447	6.059	7.4765	5.5984	4.7772	5.5068
ACSF3	3.7409	3.9588	3.8777	4.073	4.0959	3.4983	3.1177	4.0418	2.9709	2.7485	3.2188	3.2157	3.0652	3.7126	2.6182	3.9222	3.7115	3.7203	3.6485	3.2063	3.7049	3.848	3.7268	3.1715	3.2645	3.9288	3.5046	3.6971	3.5173	4.1977	4.354	3.4764	3.6713	3.0807
ACSL1	9.1366	9.5055	9.7646	9.1421	9.1991	9.5761	8.6691	8.6046	8.7202	9.552	7.7231	9.7365	8.3938	9.1598	7.2822	8.8929	8.7226	8.2963	8.384	8.9491	8.6741	7.8236	8.567	7.6149	8.3143	7.0524	7.8806	7.3269	6.0009	6.9928	8.6303	6.7021	6.7859	8.0461
ACSL3	4.6299	5.0045	4.9274	4.8938	4.6053	4.6462	5.6519	5.4663	5.7986	5.6212	5.5373	5.3733	5.0972	5.1404	4.649	4.7306	5.1098	4.8515	4.9579	5.1301	3.7388	5.739	6.641	5.0639	5.0409	5.1775	5.7929	5.875	4.7687	4.9955	5.3684	5.5951	4.8535	5.3903
ACSL4	4.7104	4.8997	4.8743	4.5625	4.4496	4.4893	4.7049	4.7109	4.5862	4.8384	5.0148	5.04	4.9411	4.6871	4.6317	4.0824	4.6531	4.347	4.3455	4.3639	2.9298	3.8156	4.8125	4.1627	4.0592	3.3813	4.1771	3.8846	2.7527	3.7538	3.844	3.99	3.7581	4.1554
ACSL5	3.9745	4.1077	4.5423	4.3448	3.5273	4.1747	3.0496	3.904	2.729	3.2032	3.2449	3.0635	3.2854	4.3132	4.0488	4.4751	4.2165	4.6177	3.9336	4.6651	3.373	3.7004	3.0807	3.0704	4.2713	3.796	4.5361	3.3519	3.4828	3.844	4.375	3.5385	4.0479	3.4515
ACSL6	-4.0589	-2.4739	-2.8365	-1.3959	-1.152	-3.0589	-4.3219	-0.88897	-3.8365	-3.8365	-4.0589	-1.8365	-1.0893	-1.4344	-0.71312	-0.97143	-2.6439	0.34483	-2.3959	-1.2515	-3.8365	-0.73697	-1.152	-0.59946	-2.737	-3.3219	-2.9434	-2.2515	-2.3219	-0.37707	-1.2863	-2.3959	-0.76121	-0.37707
ACSM1	-6.6439	-2.3219	-2.6439	-3.8365	-4.3219	-6.6439	-6.6439	-3.3219	-2.5564	-5.0589	-2.9434	-5.0589	-3.6439	-3.8365	-3.0589	-2.6439	-3.4739	-1.737	-3.3219	-3.3219	-3.1844	-4.6439	-2.1203	-3.1844	-6.6439	-6.6439	-6.6439	-3.8365	-6.6439	-1.2176	-2.9434	-4.3219	-6.6439	-6.6439
ACSM2A	-2.5564	-3.0589	-1.2863	-1.5146	-3.0589	-2	-4.6439	-2.5564	-0.66658	-4.6439	-4.3219	-2.0589	-5.6439	-3.6439	-2.2515	0	-5.6439	-3.6439	-3.4739	-2.1203	-2.8365	-5.0589	-2.737	-1.5146	-2.1844	-2.0589	-0.35845	-3.3219	-6.6439	-1.5564	0.80735	-3.1844	-4.3219	-2.3959
ACSM2B	-3.6439	-1	-0.53533	-0.12029	-2.9434	-1.9434	-1.737	-1.2863	-6.6439	-1.6897	-6.6439	-1.5995	-3.0589	-5.0589	-3.4739	-0.058894	-3.4739	-6.6439	-2.5564	-1.0589	-1.3219	-6.6439	-6.6439	-6.6439	-1.0589	-1.6897	-2.5564	-5.0589	-6.6439	-2.2515	1.7527	-4.6439	-4.0589	-2.5564
ACSM3	-0.32193	-6.6439	-0.23447	-0.043943	-2.0589	-2.3959	-2.0589	-1.0893	-1.3219	-0.88897	0.44361	-1.4344	-1.2176	0.11103	0.12433	-0.51457	-0.0145	1.696	0.15056	-0.47393	-0.26882	-2.3959	-1.0893	0.12433	-3.6439	-0.34008	1.1375	-0.53533	2.8797	0.60407	0.26303	-0.18442	1.4383	0.47508
ACSM4	-6.6439	-6.6439	-6.6439	-6.6439	-6.6439	-6.6439	-6.6439	-6.6439	-6.6439	-6.6439	-6.6439	-6.6439	-6.6439	-6.6439	-6.6439	-6.6439	-6.6439	-6.6439	-6.6439	-6.6439	-6.6439	-6.6439	-6.6439	-6.6439	-6.6439	-6.6439	-6.6439	-6.6439	-5.0589	-6.6439	-6.6439	-6.6439	-6.6439	-6.6439
ACSM5	5.2323	5.0509	5.4356	5.4486	4.5632	5.3951	2.6508	2.6135	4.6159	3.5619	4.9882	3.4168	3.7908	4.5091	1.6229	4.157	4.7049	3.6029	3.0339	4.0356	2.9579	3.4751	2.1144	2.6803	4.8227	3.8639	4.3147	3.6088	1.3561	4.2311	4.9718	3.4712	2.4777	3.1043
ACSM6	-6.6439	-2.6439	-5.0589	-6.6439	-3.8365	-3.3219	-2.0589	-6.6439	-6.6439	-6.6439	-6.6439	-4.3219	-4.3219	-6.6439	-6.6439	-3.6439	-4.3219	-6.6439	-6.6439	-6.6439	-6.6439	-4.3219	-6.6439	-6.6439	-6.6439	-6.6439	-6.6439	-6.6439	-6.6439	-6.6439	-6.6439	-6.6439	-3.4739	-6.6439
ACSS1	2.3277	2.9241	2.5607	2.669	2.1985	2.8298	2.0461	2.7247	0.926	1.7225	2.272	2.5898	2.5777	3.0391	1.8639	3.8953	2.4141	3.4634	4.3001	2.373	1.6462	3.3688	1.546	3.9011	3.1795	2.9891	3.7463	2.7677	3.0426	3.5753	4.1707	3.2884	2.9598	3.6758
ACSS2	7.1661	7.7166	7.1013	7.0431	7.3298	7.2045	6.2998	6.0437	6.8034	6.7795	5.757	6.283	6.3828	7.221	5.1477	6.5364	6.2434	6.4366	5.3754	7.4808	6.5934	6.5251	7.1457	5.0751	7.1226	5.7189	5.2943	5.1404	4.2585	5.7257	6.8408	5.233	4.7104	5.9528
ACSS3	5.3316	5.6924	5.1396	4.4828	4.3023	5.6179	4.2638	4.0295	4.6294	4.5583	3.8817	4.591	4.1675	4.0747	5.8946	3.5993	4.292	5.5534	4.855	4.3277	4.3413	6.2715	4.6843	3.9231	4.6775	5.9177	5.8743	3.6323	3.5898	4.0374	6.7301	4.4666	2.848	7.1682
ACTA1	-0.4344	-2.3959	-4.0589	-0.71312	0.33342	-0.074001	0.9486	1.2869	4.0453	-3.8365	-4.0589	2.0179	-3.1844	-3.0589	-2.1203	-2.4739	-2.8365	-1.8365	4.4482	-2.9434	-2.737	6.417	-4.3219	13.385	2.7463	3.5753	-1.6897	6.418	-4.3219	0.40054	-1.9434	-0.8625	8.5418	-2.9434
ACTA2	8.4673	7.7588	7.3847	7.7652	8.1399	7.5163	8.1946	10.305	7.0179	8.738	9.4344	8.9003	7.2216	8.9215	7.0396	10.422	7.2976	8.8297	8.8063	9.9417	6.5993	8.5108	9.0236	8.9452	8.8972	9.596	10.063	8.1465	7.0898	8.8876	8.2251	8.83	9.4738	8.8418
ACTB	10.701	10.403	10.807	10.814	11.078	10.658	10.479	11.543	10.362	10.224	10.898	10.691	10.505	10.883	10.412	10.684	10.816	10.575	10.938	10.423	10.098	10.619	11.007	10.426	9.9144	11.015	10.461	11.001	9.5205	11.386	10.734	11.082	10.934	10.149
ACTBL2	-6.6439	-6.6439	-6.6439	-6.6439	-6.6439	-6.6439	-6.6439	-6.6439	-4.6439	-6.6439	-6.6439	-5.6439	-6.6439	-6.6439	-6.6439	-6.6439	-6.6439	-6.6439	-6.6439	-6.6439	-6.6439	-6.6439	-6.6439	-6.6439	-6.6439	-6.6439	-6.6439	-6.6439	-6.6439	-6.6439	-6.6439	-6.6439	-6.6439	-6.6439
ACTC1	-0.8365	-5.6439	-3.8365	-6.6439	-2.1844	-2.0589	0.31034	1.7824	-3.8365	-0.13606	0.45418	3.4712	-6.6439	-1.8365	-1.0589	-5.0589	-0.91594	0.81558	2.6915	-0.23447	-5.6439	2.8934	0.61353	9.3828	3.025	1.8758	-1.737	3.6253	-4.6439	0.9855	-2.9434	0.15056	6.5902	-3.6439
ACTG1	9.9075	9.6541	9.7174	9.7977	9.7143	9.6345	9.9577	10.741	10.159	9.8905	10.681	10.253	9.7408	9.6292	10.037	9.5933	10.285	9.8209	9.8307	9.194	8.8881	9.9395	10.29	9.7766	9.5127	10.203	9.942	10.517	9.9592	10.464	9.8119	10.265	10.361	10.168
ACTG2	4.5705	2.6415	4.1218	3.1763	3.7495	2.7887	5.4906	7.5565	1.9146	5.5251	7.0008	5.1926	3.0738	6.1757	3.079	6.3572	0.848	3.126	4.7208	4.6328	0.25096	4.0179	6.2357	4.6977	4.6576	6.4769	6.8174	4.1144	3.8718	6.1027	4.7856	6.4471	5.8362	3.7126
ACTL10	-2.0589	-3.3219	-3.6439	-1.2515	-1.0893	-1.2515	-2.8365	-0.64386	-3.1844	-2.8365	-2.5564	-1.0589	-1.152	-3.3219	-3.0589	-2.1844	-2.9434	-3.1844	-2.8365	-3.8365	-3.6439	-1.737	-1.9434	-3.1844	-3.8365	-0.81097	-2.1844	-1.1203	-3.6439	-5.0589	-2.5564	-1.4739	-1.5564	0.20163
ACTL6A	4.9565	4.8817	4.7425	4.281	5.0018	4.4848	5.2483	5.2307	4.9011	5.2965	6.0639	5.5886	5.3366	4.905	4.9533	4.7436	5.0461	4.5509	4.9832	4.6559	3.2675	4.6253	4.8885	4.466	4.8268	5.0682	5.4512	4.7892	3.796	5.541	5.1747	4.5765	4.7142	5.1799
ACTL6B	-6.6439	-6.6439	-4.6439	-6.6439	-6.6439	-6.6439	-6.6439	-6.6439	-6.6439	-6.6439	-6.6439	-6.6439	-6.6439	-6.6439	-6.6439	-4.6439	-6.6439	-6.6439	-6.6439	-6.6439	-6.6439	-6.6439	-6.6439	-6.6439	-6.6439	-6.6439	-6.6439	-6.6439	-6.6439	-6.6439	-6.6439	-6.6439	-6.6439	-6.6439
ACTL7A	-6.6439	-6.6439	-6.6439	-6.6439	-6.6439	-6.6439	-6.6439	-6.6439	-6.6439	-6.6439	-6.6439	-6.6439	-4.6439	-6.6439	-6.6439	-6.6439	-6.6439	-6.6439	-6.6439	-6.6439	-6.6439	-6.6439	-6.6439	-6.6439	-6.6439	-6.6439	-6.6439	-6.6439	-6.6439	-6.6439	-6.6439	-6.6439	-6.6439	-6.6439
ACTL7B	-6.6439	-6.6439	-6.6439	-6.6439	-6.6439	-6.6439	-6.6439	-6.6439	-4.6439	-6.6439	-6.6439	-6.6439	-6.6439	-6.6439	-3.3219	-6.6439	-6.6439	-4.0589	-5.0589	-6.6439	-6.6439	-3.1844	-5.0589	-4.3219	-6.6439	-5.6439	-1.4739	-6.6439	-6.6439	-3.1844	-6.6439	-6.6439	-5.6439	-6.6439
ACTL8	-6.6439	-6.6439	-6.6439	-6.6439	-6.6439	-6.6439	-5.0589	-6.6439	-6.6439	-5.0589	-6.6439	-6.6439	-6.6439	-6.6439	-6.6439	-6.6439	-6.6439	-4.6439	-6.6439	-6.6439	-6.6439	-6.6439	-6.6439	-6.6439	-6.6439	-6.6439	-6.6439	-6.6439	-6.6439	-6.6439	-6.6439	-6.6439	-6.6439	-6.6439
ACTL9	-6.6439	-6.6439	-6.6439	-6.6439	-6.6439	-6.6439	-6.6439	-6.6439	-6.6439	-6.6439	-6.6439	-6.6439	-6.6439	-6.6439	-6.6439	-6.6439	-6.6439	-6.6439	-6.6439	-6.6439	-6.6439	-6.6439	-6.6439	-6.6439	-6.6439	-6.6439	-6.6439	-6.6439	-6.6439	-6.6439	-6.6439	-6.6439	-4.6439	-6.6439
ACTN1	6.4477	6.454	6.379	6.3806	6.246	5.8076	5.3778	7.0448	5.9944	6.517	6.9484	6.1953	6.1102	6.7518	5.7312	6.4331	6.616	6.4517	6.0885	6.3138	4.6398	6.033	7.258	5.3642	5.7249	6.2999	5.8392	5.7137	4.0661	6.6535	6.06	5.8432	6.3123	4.9208
ACTN2	-2.0589	-1.3219	-3.1844	-0.55639	-1.4344	-0.51457	-4.3219	-0.49411	0.097611	-1.1844	-4.3219	0.80735	-3.4739	-6.6439	-0.49411	-3.6439	-6.6439	-0.37707	2.1243	-6.6439	-1.9434	2.5185	-4.6439	9.6901	0.46467	0.91073	-6.6439	2.8156	0.028569	-3.0589	-2.4739	-1.2176	6.2008	-0.51457
ACTN3	-5.0589	-2.737	-4.6439	-6.6439	-6.6439	-4.6439	-6.6439	-1.0291	-2	-2.8365	-1.6439	-1.1203	-1.737	-4.6439	-0.68966	-3.0589	-3.4739	-1.6439	-0.64386	-6.6439	-3.6439	0.68706	-3.0589	2.9542	-0.1047	-0.97143	-6.6439	1.516	-0.71312	-2.737	-6.6439	-5.0589	4.5945	-6.6439
ACTN4	7.7831	8.049	7.8613	7.978	7.8367	7.8045	6.8277	8.4494	6.9667	7.5223	7.2706	7.4152	6.9743	7.9621	7.4735	7.9045	7.0944	6.9393	7.5662	7.8532	6.6968	8.0693	8.4131	7.5807	7.3538	8.0981	7.8664	7.6819	5.5534	7.9381	8.2314	7.4777	7.9119	7.0282
ACTR10	5.812	5.8412	5.9839	5.8904	6.1536	5.8856	6.1173	6.3951	6.3176	5.5717	6.3792	5.879	5.8212	6.1867	6.5245	6.3038	6.541	6.7316	6.586	6.3827	5.4666	5.9549	6.1235	6.188	6.2574	5.8686	6.2073	6.2891	5.5774	6.4067	5.6991	6.546	5.8367	6.0431
ACTR1A	6.1629	6.0828	6.0665	6.0108	6.2458	6.0466	5.213	6.3487	5.4469	5.3352	5.8659	5.6769	5.4565	6.2133	5.5975	5.8532	6.34	5.9732	6.1436	5.8301	5.0259	5.779	6.1381	6.5323	5.5232	6.1223	5.3882	5.8819	5.1922	6.2774	5.9885	6.0875	5.8265	5.7658
ACTR1B	5.6337	5.6162	5.565	5.7816	5.4841	5.7692	4.5934	5.6302	4.9644	4.8807	5.1647	5.2638	5.0665	5.4419	4.2795	5.3509	5.2976	5.0596	5.0807	4.6206	4.1723	5.2589	4.7015	5.1562	5.2403	5.0072	5.2145	4.5963	4.4456	5.7038	5.5267	4.9355	5.2052	5.0518
ACTR2	6.212	6.4185	6.6039	6.4391	6.1898	6.0611	6.8342	6.7404	6.4429	6.776	7.2701	6.982	6.4491	6.547	6.5697	6.0281	6.4803	6.4727	6.9874	6.7527	4.8525	6.3448	6.9796	6.5141	6.5868	6.1512	7.0211	6.9314	5.332	6.4709	6.3949	6.6307	6.2472	6.9021
ACTR3	5.8344	6.1687	6.3591	5.779	5.9692	5.6436	5.785	6.5537	5.3316	5.7195	6.7385	6.5223	5.4754	6.4145	5.7661	5.7315	6.0181	6.0018	6.776	5.7724	4.4803	6.042	6.4504	5.9837	5.5292	6.0224	5.6141	6.4175	4.8115	6.3201	6.2378	6.3459	6.351	5.6611
ACTR3B	1.6462	2.7093	1.4957	3.025	1.5261	1.3103	1.5993	2.5969	2.3785	2.211	2.5236	2.0807	2.2141	2.0772	2.5509	1.9184	2.2265	2.8278	2.0036	1.9523	0.8953	2.5729	2.384	1.7698	2.0356	2.121	2.3103	2.278	3.1227	2.6253	2.0976	2.8836	1.4647	2.144
ACTR3C	0.62293	1.1635	0.57531	0.91839	1.384	0.40054	-0.34008	0.83996	-1.6897	0.52607	-6.6439	0.014355	-0.39593	-2.4739	-0.51457	-1.2515	-1.6897	0.52607	-0.73697	0.26303	-0.53533	-1.5146	-0.39593	0.17632	-0.1047	-0.71312	-6.6439	-1.6439	-0.1047	-2.737	-0.058894	-3.4739	-4.6439	0.44361
ACTR5	1.6554	2.0215	1.856	1.8914	1.696	1.6781	1.5801	2.5874	2.144	1.269	1.7866	1.9373	1.6781	1.9146	2.1408	2.5033	1.9373	2.067	2.266	1.7268	0.85599	2.1985	2.0426	1.4854	1.6229	1.848	2.7334	2.0738	1.1827	2.9088	2.4594	2.4033	1.7613	1.9598
ACTR6	3.8826	4.0161	3.9736	3.5211	3.5447	3.272	4.2133	3.849	4.5607	4.033	4.9016	4.1554	4.2071	3.6369	4.673	3.7474	4.0036	4.8836	4.2578	3.9212	2.6982	2.7949	3.854	3.5534	4.585	4.3827	4.4019	3.6826	3.9982	3.855	4.4376	3.8298	2.9891	4.8485
ACTR8	3.9819	3.7126	3.6299	3.4087	3.7203	3.5692	3.0356	3.7981	2.5435	3.1408	3.7634	3.4195	3.0807	4.1102	3.4263	3.843	3.8679	3.7236	4.1135	3.3882	2.4249	3.7666	3.5423	3.497	3.2219	3.079	4.6971	3.4463	4.2357	4.0268	3.211	4.1218	3.4476	4.4005
ACTRT1	-6.6439	-6.6439	-6.6439	-6.6439	-6.6439	-6.6439	-6.6439	-6.6439	-6.6439	-6.6439	-6.6439	-6.6439	-6.6439	-4.3219	-6.6439	-6.6439	-6.6439	-4.3219	-6.6439	-6.6439	-6.6439	-6.6439	-6.6439	-6.6439	-6.6439	-6.6439	-6.6439	-6.6439	-6.6439	-6.6439	-6.6439	-6.6439	-6.6439	-6.6439
ACTRT2	-6.6439	-6.6439	-6.6439	-6.6439	-6.6439	-6.6439	-6.6439	-6.6439	-6.6439	-6.6439	-6.6439	-6.6439	-4.6439	-6.6439	-6.6439	-6.6439	-6.6439	-6.6439	-6.6439	-6.6439	-6.6439	-6.6439	-6.6439	-6.6439	-6.6439	-6.6439	-6.6439	-6.6439	-6.6439	-6.6439	-6.6439	-6.6439	-6.6439	-6.6439
ACTRT3	0.97085	1.384	0.41143	0.15056	1.1827	0.76553	1.5509	1.251	1.669	1.0909	1.4751	1.86	1.6462	1.926	1.7004	0.29866	1.0841	0.9486	1.9782	1.3618	-0.21759	1	1.263	0.7137	0.23879	1.3448	0.12433	1.406	1.9449	1.84	1.144	1.2203	0.90304	1.8115
ACVR1	4.7793	5.0094	4.5644	4.0461	4.0426	3.9873	4.5135	5.2739	4.0144	3.8166	4.6188	4.3248	3.6837	4.1001	4.6029	3.957	3.9486	4.6375	4.7485	4.0259	2.281	4.3205	4.7495	4.99	3.853	4.5116	4.2055	4.8455	3.6702	4.009	3.8053	4.554	4.477	3.9136
ACVR1B	4.2203	4.1465	3.8914	4.2987	3.6264	4.0798	2.98	3.6276	3.5981	3.5185	3.7602	3.3147	3.4195	3.61	5.4598	3.1859	4.4356	3.9467	3.4647	4.1144	2.8197	3.8836	3.844	2.846	3.281	2.9579	3.8237	3.0479	3.7687	3.854	3.842	3.0444	3.2001	3.2645
ACVR1C	5.6079	5.8151	5.3639	4.6966	4.1375	5.6619	4.3183	3.1875	3.9317	4.3583	2.7312	4.1391	3.441	3.4673	1.1375	2.7949	3.0409	3.466	1.926	4.3778	2.6982	4.3001	3.6264	1.8074	4.1102	2.6299	1.5059	2.3477	-0.62149	1.86	3.5084	2.0321	2.1763	3.6427
ACVR2A	1.8718	2.5286	3.0144	2.488	2.6182	2.4356	3.2234	4.0815	3.0704	3.0161	3.9982	2.6439	3.7344	3.6358	4.969	4.4983	4.1715	4.3611	4.7634	3.6392	2.0356	4.6064	4.4383	3.6565	3.7225	3.0807	4.8807	3.6147	4.8709	4.8309	4.4673	4.7692	2.9579	4.7159
ACVR2B	-0.043943	0.41143	0.27501	0.11103	-0.51457	0.42223	-0.2863	0.81558	-0.71312	-0.47393	0.41143	0.36737	0.32193	0.65076	-0.41504	0.926	-0.058894	0.73118	0.31034	0.20163	-1.5995	0.38957	-1.2863	0.35614	0.25096	-0.88897	1.263	-0.074001	-1.3219	0.17632	0.83188	-0.53533	-0.13606	0.57531
ACVRL1	5.7533	5.4131	5.1779	5.568	5.5527	6.0002	5.0206	5.5201	4.8649	5.3273	5.1755	5.6769	5.7996	5.6302	4.8709	6.2155	5.1027	5.1795	5.4141	5.1611	4.7645	5.8512	5.0303	5.0742	4.7939	6.0706	5.6398	5.1198	4.6153	5.6977	6.0887	5.6061	5.4575	5.9293
ACY1	5.6182	5.6375	5.2895	5.4029	5.6585	5.3212	4.7918	5.0117	5.2307	5.1663	4.0704	4.8048	4.9759	5.4545	4.2979	4.889	5.392	4.5601	5.1156	4.9941	5.8209	4.9269	5.5329	4.8615	5.1056	5.4492	4.3455	4.1309	5.057	5.3516	5.5771	4.9312	4.3284	5.0635
ACY3	-3.0589	-6.6439	-3.3219	-2.5564	-6.6439	-6.6439	-6.6439	-6.6439	-6.6439	-2.0589	-6.6439	-2.6439	-3.8365	-6.6439	-3.3219	-6.6439	-6.6439	-4.0589	-3.6439	-6.6439	-5.6439	-6.6439	-2.6439	-6.6439	-6.6439	-6.6439	-6.6439	-4.6439	-6.6439	-1.5995	-3.6439	-6.6439	-1.6439	-2.737
ACYP1	3.0144	3.3277	3.1651	2.406	3.0391	3.106	4.1301	3.3618	3.3799	3.272	4.0764	3.5198	3.225	3.3219	1.7312	3.852	2.7485	4.0036	3.4738	3.0356	1.9449	3.0652	3.0738	3.5765	3.4303	3.6508	3.2585	3.0925	3.272	3.0687	3.6381	3.9809	3.5198	4.4316
ACYP2	4.7485	3.9561	4.2257	4.8405	5.285	4.4469	4.784	3.9828	5.2192	4.8831	4.7729	4.9402	4.3632	4.7093	3.6893	4.1603	4.5723	4.1497	3.9891	4.5273	4.1489	3.5248	4.3096	6.0695	5.1223	3.8895	5.0828	3.4893	3.6938	3.9059	4.6182	3.4074	4.1027	4.1875
ADA	3.645	3.5059	3.7856	3.8309	4.033	3.4944	3.263	4.0126	2.8032	2.7782	3.2203	3.9449	3.9505	4.1268	3.4019	4.0807	3.4128	3.2388	4.1906	4.067	3.0108	3.3688	3.849	3.8115	3.4995	4.1961	4.6519	3.1795	3.5084	3.6904	4.1627	3.4155	4.9064	3.8043
ADA2	3.845	4.017	5.8296	4.4482	2.8278	3.2585	2.8972	3.7301	1.3161	3.1094	3.1473	3.1408	2.6668	4.701	2.7887	4.0626	4.6005	4.5429	5.9076	4.2188	2.3477	4.9411	4.3074	3.6415	2.4828	3.8846	3.9791	4.5601	4.079	4.6865	4.5135	5.6499	4.3743	4.2979
ADAD1	-6.6439	-6.6439	-6.6439	-6.6439	-4.3219	-6.6439	-6.6439	-6.6439	-6.6439	-6.6439	-6.6439	-6.6439	-6.6439	-6.6439	-6.6439	-6.6439	-6.6439	-6.6439	-6.6439	-6.6439	-6.6439	-6.6439	-6.6439	-6.6439	-6.6439	-6.6439	-6.6439	-6.6439	-6.6439	-6.6439	-6.6439	-4.6439	-6.6439	-6.6439
ADAD2	-3.4739	-1.152	-6.6439	-1.4344	1.7949	0.74846	-2.6439	-1.5146	-2.5564	-3.4739	-6.6439	-1.4739	-1.6897	-1.2863	-5.0589	-0.074001	-6.6439	-1.889	-0.074001	-5.0589	0.25096	-0.12029	-3.6439	-1.889	-2.1844	-0.26882	1.0909	-0.26882	-4.0589	-0.41504	0.848	-3.3219	0.084064	0.042644
ADAL	2.2957	2.9336	2.8074	2.8278	2.4168	2.669	2.6253	3.1651	2.3868	2.8319	2.5509	1.8992	2.269	2.8875	2.4087	2.4568	2.5534	2.8679	2.211	2.6064	1.3785	2.2898	2.9088	3.1938	1.9069	2.266	2.5236	1.4594	1.9709	2.5385	2.4249	2.26	2.5236	2.1603
ADAM10	5.2172	5.4155	5.6966	5.366	4.5577	5.1655	4.5135	5.5261	3.3909	4.6826	5.2716	4.9026	3.9919	5.1064	4.858	4.8161	4.7719	4.9528	5.6571	5.0241	2.9107	5.1039	5.1942	5.0184	4.3089	4.1723	5.0391	5.017	2.8115	5.1795	5.6238	5.2079	4.9355	4.6082
ADAM11	-0.62149	-1.1203	-1.2863	-0.71312	-1.889	-0.81097	-1.3585	-0.47393	-1.0589	-1.4739	0.014355	-0.88897	-0.4344	-1.4344	0.88753	0.11103	-0.94342	-0.18442	-2.4739	-1.3219	-1.889	-1.6439	-2.0589	-1.2863	-2.0589	-2.6439	-0.35845	-3.1844	-0.1047	0.40054	-0.30401	-3.0589	-1.6439	-1.1844
ADAM12	2.9616	3.7452	3.5898	3.2126	3.1342	2.905	1.0772	2.7312	2.7803	3.067	2.5632	3.126	3.275	3.9098	1.1043	2.6323	4.433	2.8777	3.8836	2.4087	1.7049	2.6182	5.0858	1.9819	2.3533	4.2219	3.0233	4.0738	0.65992	2.8298	4.6633	3.2357	2.3951	2.5777
ADAM15	6.9934	6.8209	6.6878	7.7723	7.2664	7.6226	5.8497	7.47	5.2399	5.5573	5.7126	6.1135	5.877	6.7407	5.6585	6.7529	6.275	6.2512	6.6212	6.4413	6.1371	6.9737	6.9185	5.9514	6.0279	7.0586	6.9782	6.8831	5.1481	7.1629	7.6799	6.4762	6.716	6.2908
ADAM17	3.5595	3.5336	3.84	3.4957	3.1473	3.4647	3.2735	3.7981	3.3089	2.926	3.7038	3.06	2.8197	3.7126	4.7137	3.5311	3.5558	3.6041	4.1268	3.8001	2.6064	3.5644	3.9773	3.5886	3.0321	3.1587	3.2032	3.8022	1.8953	3.359	3.497	4.5619	3.4019	3.1554
ADAM18	-6.6439	-6.6439	-6.6439	-6.6439	-6.6439	-6.6439	-6.6439	-6.6439	-6.6439	-6.6439	-6.6439	-6.6439	-6.6439	-6.6439	-6.6439	-6.6439	-6.6439	-6.6439	-6.6439	-6.6439	-6.6439	-6.6439	-6.6439	-6.6439	-6.6439	-6.6439	-6.6439	-6.6439	-6.6439	-6.6439	-6.6439	-6.6439	-6.6439	-6.6439
ADAM19	1.1763	0.86394	0.1635	0.46467	-0.058894	-0.23447	-0.25154	2.3448	0.15056	0.17632	0.22651	0.32193	0.32193	0.86394	2.5311	1.844	-0.59946	1.7268	1.7355	1.6415	-0.37707	1.5361	1.3103	1.3618	0.23879	1.4489	3.2705	2.2265	1.5211	1.6276	2.8115	1.9855	1.5261	1.2203
ADAM2	-6.6439	-6.6439	-6.6439	-6.6439	-6.6439	-6.6439	-6.6439	-6.6439	-6.6439	-6.6439	-6.6439	-6.6439	-6.6439	-6.6439	-6.6439	-6.6439	-6.6439	-6.6439	-5.0589	-6.6439	-6.6439	-6.6439	-6.6439	-6.6439	-6.6439	-6.6439	-6.6439	-6.6439	-6.6439	-6.6439	-6.6439	-6.6439	-6.6439	-6.6439
ADAM20	-5.0589	-2.5564	-3.1844	-6.6439	-6.6439	-2.5564	-6.6439	-2.4739	-6.6439	-3.3219	-4.0589	-3.6439	-3.8365	-6.6439	-6.6439	-2.0589	-2.2515	-2.9434	-4.3219	-6.6439	-5.6439	-3.4739	-4.3219	-6.6439	-4.3219	-5.6439	-1.737	-3.1844	-2.1203	-2.8365	-3.0589	-5.0589	-4.6439	-6.6439
ADAM21	-3.8365	-4.3219	-3.6439	-6.6439	-5.0589	-3.4739	-2.2515	-2.9434	-6.6439	-2.1203	-1.6439	-2.737	-2.3219	-2.737	-1.7859	-3.3219	-4.3219	-1.0291	-3.6439	-2.9434	-4.0589	-2	-5.6439	-4.6439	-2.2515	-3.3219	-1.6439	-2.0589	-1.0589	-1.4739	-5.0589	-1.1844	-0.88897	-2.9434
ADAM22	1.4854	2.4114	2.0144	1.7442	1.3334	0.74846	1.5945	2.5922	1.5801	1.4957	2.6915	2.0496	0.097611	0.774	1.5801	1.0772	1.5008	3.2001	1.6462	1.0976	-0.59946	2.257	0.66903	1.4114	1.2141	1.2928	3.2172	2.2418	3.5656	3.8349	2.1177	1.111	2.4621	0.67807
ADAM23	0.028569	-0.62149	-1.2176	-0.73697	-0.089267	-1.0589	1.0356	2.5945	1.8679	0.94111	0.88753	2.6229	0.848	1.9107	2.6893	0.48543	2.3533	2.1077	2.4515	1.0566	0.52607	2.254	2.2479	3.488	0.014355	2.254	-1.9434	2.7247	1.5898	2.406	-0.32193	2.6554	2.9561	1.9709
ADAM28	-0.8625	1.0976	1.5361	1.852	1.0976	-0.73697	-0.81097	1.5656	-1.5146	0.96347	1.3505	0.54597	0.78241	2.0179	2.1077	1.1309	1.3896	2.3505	2.3334	0.91073	-1.7859	2.5632	2.1635	0.36737	-0.074001	-0.88897	1.5008	0.28688	1.2928	2.0391	-0.62149	2.1077	2.0841	-0.64386
ADAM29	-6.6439	-6.6439	-6.6439	-6.6439	-6.6439	-6.6439	-6.6439	-6.6439	-6.6439	-6.6439	-6.6439	-6.6439	-6.6439	-6.6439	-6.6439	-6.6439	-6.6439	-6.6439	-6.6439	-6.6439	-6.6439	-6.6439	-6.6439	-6.6439	-6.6439	-5.6439	-6.6439	-6.6439	-6.6439	-6.6439	-6.6439	-6.6439	-6.6439	-6.6439
ADAM30	-6.6439	-6.6439	-6.6439	-6.6439	-6.6439	-6.6439	-6.6439	-6.6439	-6.6439	-6.6439	-6.6439	-6.6439	-6.6439	-6.6439	-6.6439	-6.6439	-6.6439	-6.6439	-6.6439	-6.6439	-6.6439	-6.6439	-6.6439	-6.6439	-6.6439	-6.6439	-6.6439	-6.6439	-6.6439	-6.6439	-6.6439	-6.6439	-6.6439	-6.6439
ADAM32	0.11103	0.90304	0.43296	0.44361	1.0496	-0.8365	0.27501	0.926	1.406	1.0772	1.1506	1.157	1.541	0.80735	1.6088	1.5059	1.257	1.7866	0.61353	0.63227	0.7137	0.46467	1.275	-2.0589	0.774	0.80735	1.2079	0.926	0.91839	1.852	1.6415	1.0635	0.22651	0.7137
ADAM33	5.157	4.9453	5.2211	4.9782	4.7032	4.7208	4.3999	5.3484	4.7371	4.1359	4.7861	4.5564	5.5789	5.257	4.1961	6.2839	4.0312	4.916	6.4202	3.8166	4.7666	5.8339	5.302	4.1144	3.7377	4.9035	5.4857	5.572	5.5435	3.2342	5.36	6.1087	4.8723	5.6276
ADAM7	-6.6439	-6.6439	-6.6439	-6.6439	-6.6439	-6.6439	-6.6439	-6.6439	-6.6439	-6.6439	-6.6439	-6.6439	-6.6439	-6.6439	-6.6439	-6.6439	-6.6439	-6.6439	-6.6439	-6.6439	-6.6439	-6.6439	-6.6439	-6.6439	-6.6439	-6.6439	-6.6439	-6.6439	-6.6439	-6.6439	-6.6439	-6.6439	-6.6439	-6.6439
ADAM8	0.79077	0.54597	0.85599	2.3785	1.5509	0.25096	-1.0589	0.75702	0.084064	0.28688	0.26303	1.0496	1.5059	1.3618	0.79909	1.3951	-0.20091	1.2079	0.73118	0.1375	0.097611	2.84	2.2418	0.45418	0.20163	1.2203	2.263	-0.0145	2.848	2.541	1.3045	1.1309	1.275	2.0875
ADAM9	5.5154	5.4864	6.0706	5.5491	4.7661	4.8314	5.572	6.021	5.5454	5.5179	7.0458	6.0018	5.0045	5.9246	5.545	5.1256	5.9632	5.8839	6.7865	5.4192	3.4276	5.9107	6.2197	5.6285	5.4925	5.2891	5.825	6.7815	4.5674	5.4057	5.4097	6.9585	5.6932	6.535
ADAMDEC1	-6.6439	-1.3959	-0.57777	-2.1844	-2.1203	-6.6439	-5.6439	-4.3219	-4.0589	-1.4344	-4.3219	-5.0589	-3.4739	0.26303	-2.8365	-3.6439	-0.78588	-0.64386	1.157	-1.6897	-3.8365	1.6915	0.28688	-1.0291	-6.6439	-2.3219	-6.6439	-0.0145	2.0704	-1.737	-4.6439	-0.16812	0.014355	-0.41504
ADAMTS1	7.3693	6.7704	6.9977	6.7148	7.5278	6.1873	8.2358	7.6087	6.9861	7.3417	6.6843	7.1866	6.8277	6.1336	9.019	6.8402	8.2988	8.02	7.5458	8.5858	5.5801	7.6024	6.87	6.878	8.0991	7.1206	7.9267	7.3891	5.7115	6.7719	6.2124	6.2168	8.5565	5.5735
ADAMTS10	4.6334	5.4979	4.7469	5.3806	4.8704	4.5814	3.269	4.9905	3.4489	3.7929	4.6893	4.2487	3.843	3.9514	4.189	4.6323	2.9561	3.9635	3.7137	3.2079	3.3334	4.382	3.9439	4.3111	3.2525	3.5361	5.6924	4.3937	3.5957	4.6235	4.9782	4.5198	4.0215	4.757
ADAMTS12	3.6276	4.2032	4.1731	3.857	3.6736	3.9955	2.4356	3.9973	3.1077	2.842	2.0321	2.8032	2.6758	4.0233	3.466	3.5509	4.09	2.5059	2.8953	4.2705	2.8777	2.8053	3.4289	3.079	2.9891	4.1731	4.4621	3.7474	1.1375	2.7027	4.1481	2.6871	2.3391	3.0036
ADAMTS13	0.18903	0.65992	1.2327	1.5261	0.46467	1.1953	-0.18442	0.67807	1.5656	1.0426	-0.78588	1.0566	1.0286	1.4957	1.9411	2.0772	1.0635	1.3785	1.0635	0.23879	1.1243	0.53605	0.056583	1.157	1.6508	0.9782	2.101	-0.35845	2.6206	2.4383	1.3448	1.251	1.4854	1.757
ADAMTS14	-1.6897	-2.2515	-2.1844	-2.2515	-3.1844	-3.1844	-0.152	-0.51457	-2.9434	-2.1844	-2.8365	-1.9434	-2.0589	-3.0589	-2.6439	1.0144	-2.5564	-1.3219	-0.51457	-1.8365	-1.8365	-0.32193	-0.59946	-0.81097	-3.4739	1.4168	1.3951	1.4751	-0.91594	-1.3959	-0.64386	0.93357	1.433	0.63227
ADAMTS15	4.8309	4.9369	4.6798	5.1922	4.1977	5.7417	2.8258	3.9212	3.9551	3.3031	4.5236	3.144	4.1449	4.6826	3.3132	3.6159	5.2122	2.4436	4.3764	3.4236	3.516	2.9819	4.1803	2.6781	3.8125	3.852	4.6696	3.8288	2.1144	3.7485	5.2227	4.4951	3.5008	3.4725
ADAMTS16	2.406	2.06	1.8156	1.86	1.1827	2.2296	3.4515	2.9745	-0.59946	2.5385	3.0824	0.52607	2.6826	0.83996	2.4828	-0.59946	-1.3959	-0.91594	5.98	-0.37707	2.6439	5.0687	2.4568	1.6826	-0.57777	4.8186	2.98	4.5059	2.7398	-2.3959	3.3434	5.0246	1.8319	4.7469
ADAMTS17	-1.2515	-1.3959	0.31034	-0.94342	-0.39593	-0.0145	-1.737	1.8032	0.26303	-1.3959	0.75702	0.74846	0.18903	0	1.0144	-0.71312	-1.737	-1.0589	-0.4344	-1.152	-1.5995	0.46467	-0.16812	1.433	-2.4739	-0.37707	0.54597	1.2203	-0.88897	-0.1047	-0.49411	-0.55639	0.93357	-1.2515
ADAMTS18	2.5607	1.281	1.541	2.9486	0.26303	2.8094	-1.3585	2.111	-1.3219	0.33342	1.852	1.6276	2.488	2.3045	1.7613	3.2434	3.0566	1.6182	3.0374	3.6679	1.4168	2.0179	2.8115	1.9184	0.50589	2.7398	2.848	2.6871	0.5656	-0.71312	2.3618	1.6415	1.3785	1.2079
ADAMTS19	-2.8365	-6.6439	-4.0589	-6.6439	-4.3219	-6.6439	-2.8365	-1.3959	-4.6439	-2.0589	-5.6439	-0.76121	-1.0291	-1.1844	-1.3585	-2.8365	-1.3959	1.0496	0.67807	-1.737	-6.6439	-3.6439	-3.0589	0.084064	-6.6439	-2.737	-1.6439	-1.152	-1.737	-0.4344	-2.0589	-0.39593	-1.8365	-0.78588
ADAMTS2	5.2083	5.155	5.5011	5.7663	5.6144	4.7798	5.1326	6.501	4.3477	4.5236	4.4376	6.2424	4.8777	6.0553	4.8768	4.862	5.6355	3.7398	5.9853	4.6141	3.774	5.6551	6.121	5.9364	3.6904	6.261	5.8669	6.7412	4.5286	4.9777	5.8716	5.8607	5.7423	5.6899
ADAMTS20	-6.6439	-6.6439	-6.6439	-6.6439	-6.6439	-6.6439	-6.6439	-6.6439	-3.8365	-6.6439	-6.6439	-6.6439	-6.6439	-6.6439	-6.6439	-6.6439	-6.6439	-6.6439	-6.6439	-3.3219	-6.6439	-6.6439	-6.6439	-2.737	-6.6439	-6.6439	-2.737	-5.0589	-6.6439	-6.6439	-6.6439	-6.6439	-3.6439	-6.6439
ADAMTS3	0.070389	-0.78588	0.12433	0.11103	0.084064	-0.49411	-0.26882	0.93357	-0.73697	-0.8365	0.15056	1.0286	-0.12029	0.35614	1.4647	-0.26882	-0.043943	0.774	1.3103	0.47508	0.42223	1.0426	2.0841	1.144	0.33342	-0.39593	2.3103	1.0841	-0.45403	0.41143	0.35614	0.65076	0.69599	0
ADAMTS4	5.2415	3.7772	3.9846	5.2311	4.888	5.126	6.2869	7.9269	6.0644	6.2357	4.0695	2.025	5.281	3.2172	7.0073	4.135	5.0175	4.7666	5.4931	6.0832	4.9791	6.1285	7.1959	3.4957	4.6542	6.8684	3.4515	4.8861	3.7506	3.6147	5.3169	5.9816	7.6179	3.8866
ADAMTS5	3.9155	4.337	4.4087	4.157	3.2141	3.7159	3.3219	4.0409	4.0496	3.1969	5.1247	3.144	3.4803	3.6124	4.845	3.0807	4.7393	2.8298	4.1938	3.669	1.7355	4.3512	4.5046	3.0909	3.6971	2.3363	4.0054	5.2055	2.6803	2.5033	3.8063	5.4087	2.6713	4.5753
ADAMTS6	0.72247	-0.62149	-0.029146	-0.37707	-1.0589	0.83996	-1.889	2.0976	-0.76121	-0.71312	-0.13606	0.34483	-0.64386	1.3448	2.2357	0.774	0.32193	0.79077	0.93357	0.26303	-2.9434	0.45418	0.76553	-0.1047	-1.6439	-1.2176	0.74846	0.097611	0.12433	2.0635	-1.0589	0.51602	-0.34008	-0.45403
ADAMTS7	2.6508	2.7137	2.4699	2.5236	2.7355	2.488	1.3896	3.796	1.384	2.0426	3.4289	3.0072	2.9745	2.8699	1.3618	2.257	2.8992	1.6041	1.856	0.8953	1.7137	2.3074	2.6253	2.5336	1.84	3.2555	4.033	3.4841	1.263	3.7323	4.2758	2.2987	2.5484	3.2449
ADAMTS8	-0.91594	-3.8365	-2.0589	-1	-2.2515	-0.41504	-1.3219	0.23879	-1.3959	-4.0589	-2.3959	-2.5564	-2.5564	-2.1203	-0.81097	-2.8365	-3.4739	0.85599	-2.1844	-5.0589	-5.0589	-2.9434	-5.0589	-0.81097	-3.4739	-1.8365	-6.6439	-0.64386	-2.0589	-4.3219	-3.0589	-4.0589	-1.2515	-3.6439
ADAMTS9	4.0695	4.073	3.839	4.5747	3.3785	4.6375	3.6029	4.5662	4.1969	4.1342	3.0479	3.4712	4.6118	4.2188	5.4728	5.5392	4.6294	4.6753	4.634	4.4026	5.2188	4.3023	3.6005	3.2388	4.3455	4.0798	5.3854	4.3001	2.8379	4.0951	5.3455	4.0695	5.4542	4.2735
ADAMTSL1	1.0841	2.9392	2.7887	2.9653	1.4489	2.7398	2.0215	1.5898	3.266	1.3674	0.61353	3.5595	1.251	1.144	4.6381	1.0772	1.3618	2.6159	3.857	1.5705	3.0496	5.407	4.5686	0.34483	-0.64386	0.37851	2.4489	2.7845	0.91839	1.2265	1.6736	5.5097	2.9165	4.5607
ADAMTSL2	1.144	0.38957	-0.35845	0.57531	1.251	0.61353	0.91839	1.9107	0.20163	0.72247	1.4114	1.844	0.96347	-1.737	-3.0589	-0.78588	-0.4344	-0.152	-1.0893	-1.5995	-0.47393	1.9964	1.6088	2.7268	-0.029146	0.9855	0.5656	0.96347	0.028569	1.4647	2.121	0.87184	3.4141	0.79909
ADAMTSL3	3.1194	2.254	2.4647	2.3785	1.9222	2.8094	3.2765	3.366	1.5558	2.6485	0.20163	2.7929	1.5311	1.1177	0.96347	1.9336	1.9486	1.3951	1.2327	1.7181	1.373	4.4323	-1.2515	2.8176	1.4168	1.3103	1.9598	4.0609	2.251	2.541	2.4141	1.9709	1.7655	2.4568
ADAMTSL4	5.9093	5.5689	5.8714	5.0387	5.0509	5.4002	5.6996	6.978	5.7336	5.2153	5.8963	5.8934	5.3854	6.1643	6.8378	5.4249	5.723	5.5429	7.6931	4.582	4.435	8.0475	6.8115	5.5236	4.742	7.1024	5.7897	8.2916	6.9484	8.2255	9.1184	9.1084	6.532	7.525
ADAMTSL5	1.4906	1.1375	0.65992	-0.32193	-0.30401	-1.4344	1.5509	2.4114	2.144	1.4542	1.0496	2.3505	2.6508	1.0841	2.3757	1.774	0.65076	1.0286	2.1827	-1.0589	1.6323	2.7137	-4.3219	2.6599	1.0215	0.74846	-6.6439	2.9946	1.5607	0.73118	1.1953	-0.12029	0.5656	2.4699
ADAP1	1.9222	2.6462	1.8032	3.0179	2.6206	2.2839	1.5705	2.2172	0.99277	1.5361	1.8758	1.926	1.6323	2.3702	-0.88897	-0.12029	0.72247	1.1243	2.9222	-0.21759	1.8953	1.757	1.9855	1.1043	0.25096	1.8359	-0.152	1.7312	2.0179	1.8953	1.5008	2.9317	2.254	1.433
ADAP2	3.2494	3.1922	4.0206	3.2795	2.4751	2.2357	3.0233	4.0461	2.1538	2.84	3.3505	3.557	3	4.2943	2.433	3.8885	4.2234	3.3377	5.3012	2.9982	2.5874	5.1085	4.1465	3.3964	3.0409	4.0161	4.342	4.1611	3.5886	4.4886	4.0583	5.738	4.7181	5.1807
ADAR	5.6968	5.9646	6.1849	5.7724	4.8171	5.6256	4.9919	6.3163	4.6118	4.9064	5.5314	5.4809	5.2475	5.7241	6.0361	5.8679	5.7737	5.9481	7.4507	5.934	3.9819	6.7174	6.8606	5.0268	5.238	5.0879	6.154	6.5464	5.4976	6.6779	6.9209	6.2199	5.2234	6.0772
ADARB1	3.6508	4.1993	3.8217	4.1819	3.5862	3.5862	3.3391	4.1906	2.5705	2.7463	3.8104	2.9146	2.856	3.2839	3.2032	4.0993	2.9373	4.5166	4.0045	3.6346	2.2898	3.8982	3.7071	3.9165	3.3074	4.0126	4.3674	3.7214	2.373	4.1643	4.101	3.7214	4.2118	3.5311
ADARB2	-2	-1.4344	-0.8365	-4.6439	-1.4344	-0.81097	-2.4739	-4.0589	-6.6439	-2.0589	-2.6439	-6.6439	-6.6439	-2.737	-4.3219	-3.0589	-6.6439	-3.3219	-5.6439	-6.6439	-6.6439	-6.6439	-6.6439	-6.6439	-5.6439	-3.8365	-6.6439	-6.6439	-6.6439	-6.6439	1.5059	-6.6439	-6.6439	-3.1844
ADAT1	4.4249	4.7527	4.7049	4.6305	4.0009	4.6571	3.6323	4.8535	3.6194	3.5484	4.2898	4.3001	3.9919	4.7409	3.7527	4.61	5.0661	4.4944	5.0648	4.3441	3.2234	3.5311	4.9107	3.969	4.1699	3.905	3.4222	3.9754	2.9241	4.0772	4.9658	4.4135	4.4718	3.3618
ADAT2	2.0179	2.7527	2.5185	2.6112	1.4854	2.0704	2.0144	3.2373	3.0618	1.5898	3.0652	2.905	3.228	2.8992	2.6392	3.5668	3.0321	3.5072	2.862	2.4777	1.757	2.6159	1.926	2.4621	3.8053	1.5607	4.2079	2.6041	3.1715	3.121	3.6369	3.126	2.1506	2.4383
ADAT3	0.95606	-0.35845	-1.0589	0.8953	1.8679	0.042644	-1.2176	-2.3959	-1.2863	-0.76121	-1.1844	-0.21759	-0.1047	-2.3959	-2.3219	-3.8365	-4.0589	-6.6439	-2.5564	-6.6439	0.9855	-0.25154	-0.39593	-0.97143	-1.0589	-1.2176	-0.25154	0.41143	-0.49411	-0.8625	0.11103	-1	-2.3219	-0.53533
ADCK1	2.0144	2.3277	2.7181	2.4489	2.488	2.0215	1.373	2.0036	1.8875	1.6826	2.0704	2.1276	1.7908	2.7027	2.1473	2.8758	2.7159	2.729	2.2839	2.5084	1.251	2.2172	2.2141	1.848	2.5084	2.4436	2.7181	2.0875	2.2357	2.5084	3.0824	1.7049	1.8319	2.5558
ADCK2	3.1473	3.4168	3.7027	3.1473	3.3909	3.4764	2.6253	4.1135	3.488	3.1587	2.9672	3.4005	2.3277	3.8699	3.278	3.5046	3.8104	3.3349	4.0942	3.7803	3.111	3.9345	3.796	2.9505	3.61	4.1739	1.9373	3.4581	3.157	3.8934	3.8768	4.0531	3.6826	2.8339
ADCK5	2.2048	2.4957	2.1375	2.1699	2.8156	1.926	1.3618	2.3618	1.2079	1.189	1.4168	1.844	1.848	2.1144	-0.2863	2.3868	1.5801	1.5898	2.1538	0.31034	1.5509	2.6112	1.6135	2.0036	2.3674	2.067	3.4854	1.7442	1.3103	1.9672	3.2079	2.3248	1.86	2.84
ADCY1	0.35614	0.9855	0.64155	0.27501	0.1375	0.22651	-0.39593	1.3045	-0.4344	-0.32193	-1.5564	-0.1047	-0.21759	-0.71312	0.46467	-0.18442	-1.1203	1.0215	2.7203	1.0976	-1.9434	1.4854	2.6826	1.1699	0.12433	1.4957	1.4542	2.6206	0.58496	0.23879	1.0704	2.5826	1.1699	0.65992
ADCY10	-1.5146	-2.9434	-3.4739	-3.3219	-2.4739	-1.737	-2.737	-3.8365	-5.6439	-2.737	-2.2515	-4.3219	-5.0589	-2.8365	-4.3219	-1.1844	-4.6439	-4.0589	-1.3219	-2.1203	-5.0589	-1.0893	-3.3219	-4.6439	-3.0589	-3.3219	-6.6439	-1.5146	-3.3219	-3.6439	-2.3219	0.27501	-5.6439	-1.5146
ADCY2	0.66903	1.541	0.1635	-0.30401	0.52607	0.73118	0.20163	2.189	-0.73697	-1.2515	1.433	2.1408	1.3391	2.0976	2.0286	-0.25154	-0.20091	2.5385	-2.1844	0.1635	-0.94342	-1.3959	0.23879	4.3074	-0.30401	0.35614	-3.6439	-0.043943	-0.32193	2.6848	-0.68966	-0.8625	3.079	-0.62149
ADCY3	5.8931	6.0824	6.0007	6.1817	6.0836	6.2904	6.0845	6.6366	5.2585	5.4243	6.0832	5.5534	5.3323	5.8592	4.4423	5.8917	5.4084	5.841	5.847	5.7096	5.3085	6.5121	6.2399	5.5613	5.1379	5.7447	5.8785	5.8711	5.155	6.2203	6.0126	6.2681	6.302	6.2731
ADCY4	5.6904	5.7525	5.3642	5.861	5.4598	5.9602	3.9298	5.796	3.8115	4.272	4.4841	4.9542	4.8909	5.373	2.903	6.5518	4.6854	5.1453	5.14	5.7043	4.6814	5.0527	4.1077	4.1619	5.2843	4.5342	6.9484	4.3406	3.0461	5.0063	6.3735	4.3875	4.7164	5.7653
ADCY5	4.406	5.3012	5.1428	4.5741	3.9184	4.4673	3.1457	3.9098	4.5204	4.3477	4	4.641	4.3074	4.4383	2.4303	4.2487	4.5723	4.2219	2.8197	3.384	3.7301	4.1554	4.437	2.0215	3.9672	3.8953	2.7225	2.4751	0.97085	3.7137	4.0374	1.4276	3.067	4.1859
ADCY6	6.3598	6.7249	6.4162	6.3918	5.9586	6.2485	5.1542	5.6493	5.5561	5.7178	5.4135	5.5198	5.2787	6.6343	6.6394	6.0297	6.7068	6.1491	5.2887	5.8135	4.7814	5.4545	5.0036	3.9439	5.6585	5.0887	5.7645	4.6005	3.8679	5.2506	6.5667	4.5053	4.26	4.7986
ADCY7	4.3484	4.1659	4.3964	4.2157	2.9561	3.497	3.8639	5.1583	4.2615	3.7581	2.7377	4.7257	3.7506	4.5795	3.0479	3.3923	3.3576	2.8359	4.5033	2.797	1.9819	5.0618	3.8186	4.6415	3.1293	4.1318	4.5317	5.2157	3.6358	3.991	4.6456	4.7312	4.4607	4.7032
ADCY8	-2.3959	-6.6439	-5.6439	-6.6439	-6.6439	-6.6439	-3.8365	-5.0589	-6.6439	-6.6439	-6.6439	-2.6439	-6.6439	-5.6439	-6.6439	-5.6439	-4.6439	-6.6439	-6.6439	-6.6439	-6.6439	-5.6439	-6.6439	-2.9434	-6.6439	-1.5995	-6.6439	-2	-6.6439	-2.4739	-6.6439	-4.3219	-3.6439	-4.3219
ADCY9	3.2126	3.225	2.9709	2.7485	1.9782	2.9317	2.7824	3.8639	2.4436	2.86	2.4594	3.111	2.189	2.7929	2.9088	2.84	2.1177	3.1554	3.6971	2.4751	0.46467	3.9588	3.1342	3.7409	2.257	3.0635	3.1424	4.2102	2.0072	3.3363	3.2854	3.3262	3.4699	2.854
ADCYAP1	0.57531	-0.73697	-1.0893	0.41143	1.4383	0.45418	-1.7859	1.5705	-2.4739	0.50589	-1.2515	0.66903	1.251	1.0704	2.8836	-4.3219	0.056583	1.9709	4.546	-1.1844	0.91839	1.8319	3.8875	-0.59946	-0.20091	-3.3219	6.2365	-1.2863	2.8934	-1.3585	-6.6439	2.7312	-0.152	-1.6897
ADCYAP1R1	2.9088	3.7049	2.6229	2.4906	1.6645	3.2001	1.9928	2.9837	1.2869	2.8699	2.5385	3.5248	4.3875	2.5826	2.3045	3.8807	3.0409	2.7485	2.4647	3.306	1.4803	1.8639	0.73118	1.3896	2.257	1.5945	1.5801	1.9449	0.70487	2.9298	3.8856	0.80735	1.5361	1.8718
ADD1	8.0497	7.8486	7.742	7.7415	7.9332	7.9567	6.8267	7.7292	7.0287	6.9852	7.2593	7.2689	6.9094	7.6249	7.0034	7.2308	7.3031	7.3675	7.4584	7.1322	6.8245	7.8881	7.4697	7.1532	6.9519	7.6062	7.1298	7.6801	7.0239	8.1819	7.8607	7.5996	7.2341	7.1528
ADD2	0.65076	-0.71312	0.042644	0.028569	-0.089267	0.40054	0.25096	0.70487	-2.3219	-0.45403	0.50589	1.0426	-0.76121	0.1375	1.6088	1.3161	0.28688	0.056583	0.40054	-1.5995	-1.8365	1.8197	0.41143	-1	0.23879	0.20163	2.9146	-0.0145	-1.2176	0.75702	0.9782	0.44361	1.0566	-0.152
ADD3	6.5083	6.8424	6.9964	6.2085	5.6536	6.1878	6.3549	7.1691	6.3593	6.0663	6.507	6.3043	6.0533	6.2468	7.4681	6.0237	6.3252	6.7863	7.4707	6.3111	4.7279	7.5468	6.8804	6.4141	5.8517	5.9385	6.7498	7.6397	6.8249	7.198	6.8808	7.1169	6.697	7.413
ADGB	-4.6439	-4.6439	-6.6439	-6.6439	-2.3219	-6.6439	-6.6439	-3.6439	-6.6439	-6.6439	-4.6439	-4.3219	-6.6439	-6.6439	-6.6439	-2.737	-6.6439	-6.6439	-4.6439	-6.6439	-6.6439	-1.737	-6.6439	-6.6439	-6.6439	-6.6439	-6.6439	-1.8365	-3.0589	-6.6439	-5.0589	-3.3219	-5.0589	-5.6439
ADGRA1	-6.6439	-5.6439	-5.6439	-6.6439	-6.6439	-6.6439	-5.6439	-6.6439	-6.6439	-6.6439	-6.6439	-5.6439	-6.6439	-6.6439	-6.6439	-6.6439	-6.6439	-6.6439	-6.6439	-6.6439	-6.6439	-6.6439	-6.6439	-3.0589	-6.6439	-6.6439	-6.6439	-5.0589	-6.6439	-6.6439	-6.6439	-6.6439	-4.6439	-6.6439
ADGRA2	6.1671	6.3827	5.5996	5.991	5.7655	5.8829	5.5484	6.0605	6.0749	6.2188	5.4922	6.5348	6.0286	5.5049	5.6079	4.7882	4.9914	6.0968	5.9616	4.2311	4.2219	6.4418	5.7178	4.8319	4.6508	5.8992	5.4182	6.0299	5.1081	7.3952	5.3266	5.8557	5.9844	5.6545
ADGRA3	3.5922	3.9672	3.9551	3.497	3.7181	3.5705	2.8074	3.7655	3.7192	3.3854	3.9561	4.2517	3.4673	3.4725	4.9814	3.2157	3.5826	4.1747	3.6299	3.3827	2.0108	3.6949	3.9782	3.8166	3.2525	2.9165	3.4854	3.6439	2.5898	3.9579	3.5097	3.106	3.2464	2.6276
ADGRB1	0.028569	-1.4739	-2.3959	-0.45403	-0.089267	-1.3219	-2.5564	-2.4739	-4.3219	-3.3219	-6.6439	-2.737	-5.0589	-2.6439	-5.0589	-4.0589	-4.6439	-2.8365	-3.0589	-6.6439	-4.3219	-3.4739	-3.0589	-3.8365	-2.8365	-5.0589	-2.8365	-2.737	-5.6439	-3.1844	-1.8365	-1.889	-2.5564	-1.2176
ADGRB2	2.7949	1.903	0.99277	0.1375	1.516	2.3785	1.3618	3	2.2265	2.9411	3.6253	2.9727	2.7887	3.0531	3.6462	1.2265	2.9561	1.6781	1.8032	1.3219	1.257	1.7824	4.1085	0.51602	2.2203	2.101	2.3219	1.8797	1.7355	4.3255	3.4764	0.73118	1.541	0.8953
ADGRB3	-0.39593	-0.35845	-0.71312	-0.25154	-1.2176	-1.1844	-1.2863	-0.76121	0.75702	-3.1844	-1.4344	-2.6439	-6.6439	-3.4739	-1.3585	-1.7859	-0.78588	2.441	-1.2863	-0.88897	-5.0589	-1.1844	-2.737	-2.5564	-1.5564	-2.8365	-6.6439	-1.6439	2.2141	1.111	-2.8365	-2.9434	-2.3219	-4.6439
ADGRD1	4.0522	3.6982	4.1408	3.7115	3.2403	3.7845	4.1119	4.89	4.06	2.9982	3.3045	3.5273	2	3.3349	5.23	3.3757	2.272	4.7897	5.9547	2.6346	2.5753	5.5251	4.9416	3.6358	1.2203	4.1675	3.2839	6.2416	3.5981	1.9107	2.7203	6.2672	4.1359	4.511
ADGRD2	-6.6439	-6.6439	-6.6439	-6.6439	-6.6439	-6.6439	-6.6439	-6.6439	-6.6439	-6.6439	-6.6439	-6.6439	-6.6439	-6.6439	-6.6439	-6.6439	-6.6439	-3.0589	-6.6439	-6.6439	-6.6439	-6.6439	-6.6439	-6.6439	-6.6439	-6.6439	-6.6439	-6.6439	-6.6439	0.17632	-6.6439	-6.6439	-6.6439	-6.6439
ADGRE1	-3.1844	-0.97143	-1.5564	-1.0291	-5.0589	-3.4739	-4.6439	-5.0589	-6.6439	-2.8365	-3.1844	-3.0589	-2.1844	-1.2515	-0.8625	-2.6439	-0.21759	-1.2515	-0.47393	-0.35845	-2.737	-2.1844	-1.889	-2.2515	-3.4739	-1.737	-1.7859	-5.0589	-2.3959	-1.2863	-2.8365	-1.6439	-2.3959	-3.8365
ADGRE2	0.36737	-0.074001	2.2234	1.157	-0.2863	-0.12029	-2.3959	-0.13606	-0.91594	-1.5564	0.12433	-0.45403	-1.3219	0.65076	1.1827	0.80735	1.6781	-0.23447	1.7866	0.53605	-0.91594	1.5945	0.7137	-1.9434	-1.3959	-1.5146	0.9782	-1.9434	-0.0145	2.06	-0.1047	2.157	0.53605	-0.76121
ADGRE3	-2.0589	-2.6439	-1.2515	-2.8365	-2.5564	-4.3219	-6.6439	-6.6439	-6.6439	-6.6439	-6.6439	-3.1844	-3.0589	-1.889	-6.6439	-2.4739	-2.1203	-1.5564	-1.2515	-2.5564	-5.6439	-5.0589	-6.6439	-6.6439	-0.97143	-5.0589	-6.6439	-6.6439	-3.1844	-4.0589	-1.4344	-2.6439	-3.6439	-6.6439
ADGRE5	6.0911	5.6901	6.6789	5.7808	5.3147	5.7404	4.9453	6.3709	5.054	4.8068	5.5683	4.8197	4.319	5.2675	4.4731	4.5223	5.1355	4.9006	5.9418	4.6571	4.306	5.8946	5.2578	5.6244	4.26	5.6296	5.3434	6.8288	5.704	5.6352	5.2728	6.379	6.154	4.5705
ADGRF1	-2.4739	-2.4739	-0.47393	-1.8365	-3.6439	-2	-6.6439	-4.6439	-6.6439	-2.9434	-6.6439	-5.0589	-1.0893	-1.9434	-3.6439	-1.737	-1.3585	0.056583	-3.8365	-0.68966	-2.9434	-6.6439	-5.6439	-2.3959	-2.8365	-6.6439	-6.6439	-3.1844	-6.6439	-6.6439	-2.5564	-5.0589	-4.3219	-6.6439
ADGRF3	-0.18442	-4.0589	-2.9434	-6.6439	-6.6439	-4.0589	-5.6439	-6.6439	-1.737	-2.737	-3.4739	-4.0589	-2.1844	-4.6439	-5.6439	-3.6439	-5.6439	-0.13606	-2.737	-5.0589	-3.6439	-6.6439	-5.6439	-6.6439	-2.9434	-5.6439	-6.6439	-4.0589	-3.8365	-2.3219	-0.81097	-5.6439	-0.71312	-2.3959
ADGRF4	-5.0589	-6.6439	-6.6439	-6.6439	-6.6439	-6.6439	-6.6439	-6.6439	-6.6439	-6.6439	-6.6439	-6.6439	-5.6439	-4.6439	-6.6439	-6.6439	-4.0589	-3.8365	-6.6439	-6.6439	-6.6439	-6.6439	-6.6439	-3.3219	-6.6439	-6.6439	-6.6439	-6.6439	-6.6439	-5.6439	-6.6439	-6.6439	-6.6439	-6.6439
ADGRF5	6.0137	6.6569	6.2915	6.7696	5.6496	6.7736	5.7342	5.8718	4.8934	5.6232	5.6212	5.7401	5.9688	5.9023	5.3455	6.7753	5.2585	5.2361	6.0437	6.7455	4.8714	5.4558	4.9713	5.6479	5.8802	5.2203	7.1405	5.5686	1.5993	5.2311	6.5874	5.0317	5.4607	6.1119
ADGRG1	5.6636	6.0879	5.814	6.3665	5.2698	6.4581	3.9107	4.4443	3.841	4.3161	3.7049	4.5595	4.8232	4.5027	4.1795	5.1489	4.7866	3.0268	4.757	4.9537	5.0094	4.1595	4.4757	4.1651	4.4463	4.1914	5.6305	4.2449	1.7225	4.849	5.8512	4.5521	4.8324	3.7782
ADGRG2	2.5509	1.406	1.2449	0.65992	1.0215	1.852	1.3618	3.5311	-0.30401	0.28688	-1.3959	2.2449	-0.089267	0.43296	1.8359	0.22651	1.9222	-0.32193	1.111	-1.8365	-1.3219	2.101	-3.8365	2.3702	2.6736	0.99277	0.43296	2.5993	-2.1203	-0.91594	-0.30401	2.6531	0.28688	0.23879
ADGRG3	0.45418	0.31034	-0.21759	-0.0145	-1.1203	0.070389	-1.1203	-3.1844	-1.889	-0.49411	-4.6439	-6.6439	-2	-1.7859	-1.889	-2.8365	-0.51457	0.78241	-1.2176	-0.26882	-2.6439	-1.1203	-1.8365	-1.1844	-2.3219	-0.81097	-6.6439	-1.9434	-1	-1.2863	-1.2863	0.26303	0.9855	-1.5995
ADGRG4	-6.6439	-4.3219	-4.3219	-2.737	-5.6439	-5.0589	-6.6439	-4.3219	-6.6439	-6.6439	-3.8365	-5.6439	-6.6439	-4.0589	-4.6439	-3.8365	-3.4739	-1.9434	-4.3219	-5.0589	-2.0589	-2.0589	-5.0589	-3.3219	-6.6439	-5.6439	-3.4739	-2.3219	-4.6439	-5.0589	-2.9434	-3.4739	-5.6439	-5.6439
ADGRG5	-5.6439	-3.4739	-3.1844	-1.8365	-6.6439	-6.6439	-1.7859	-4.3219	-3.8365	-3.0589	-6.6439	-2.9434	-2.8365	-1.9434	-4.6439	-1.9434	-1.6439	-0.81097	-0.76121	-2.9434	-2.1844	-2.0589	-3.1844	-5.0589	-2.8365	-2	-6.6439	-1.7859	-2.3959	0.23879	-0.59946	-2.5564	-1.2863	-0.20091
ADGRG6	2.0461	1.5945	2.3813	2.3978	1.5945	1.9891	2.26	1.9107	-0.152	0.18903	1.6369	1.2987	0.9486	2.5336	0.94111	1.8156	1.3277	3.1779	3.7929	1.6645	-0.71312	2.2479	2.3978	1.1177	1.2327	1.3561	2.1667	3.1326	-1.0589	1.5059	1.9819	1.7004	2.2418	2.6064
ADGRG7	-6.6439	-6.6439	-6.6439	-6.6439	-6.6439	-6.6439	-6.6439	-6.6439	-6.6439	-6.6439	-6.6439	-6.6439	-6.6439	-6.6439	-6.6439	-6.6439	-5.6439	-6.6439	-6.6439	-6.6439	-6.6439	-5.6439	-6.6439	-6.6439	-6.6439	-6.6439	-6.6439	-6.6439	-6.6439	-6.6439	-6.6439	3.2265	-6.6439	-3.4739
ADGRL1	5.2994	4.5509	4.235	4.4429	4.6932	4.8914	3.2928	4.0652	3.9791	3.9279	3.4005	3.9533	3.5981	3.9699	4.5613	2.6781	3.5008	1.5059	3.4383	3.144	2.4621	3.2525	3.7645	2.2234	3.0858	3.1922	3.433	3.4449	1.8319	4.0268	4.0426	3.2141	2.6803	2.8379
ADGRL2	5.1297	5.314	5.0704	4.8664	4.4515	4.7452	5.4476	5.6103	4.9006	5.0921	5.6764	5.4306	5.5326	5.1056	5.8951	5.5996	5.1177	5.8071	5.8525	5.5163	3.5336	5.3438	4.9045	4.99	4.9458	4.7929	6.1274	5.5392	4.7949	5.8699	5.7866	5.2769	5.2399	5.6053
ADGRL3	1.3391	1.0909	1.3219	1.8197	0.73118	1.2388	1.433	3.1587	1.7613	2.3306	1.0704	2.3533	1.3896	1.7866	5.0648	1.9336	1.2388	1.2327	3.4738	2.0426	-0.81097	2.1699	2.6554	1.0215	0.65076	0.40054	1.4647	3.2219	3.479	3.3827	2.1309	1.9069	1.9964	1.4594
ADGRL4	5.4627	5.8382	5.8331	5.7777	5.4326	5.4851	5.8384	5.4236	4.8369	5.3635	5.6267	5.1069	5.3733	5.7913	6.1451	6.5024	5.3005	4.9791	5.9521	7.0311	4.3695	5.4679	5.0374	5.306	5.6465	5.6473	6.2885	5.328	2.0144	5.4479	6.1825	5.7129	6.076	6.2906
ADGRV1	-6.6439	-6.6439	-2.5564	-6.6439	-6.6439	-6.6439	-6.6439	-2.5564	-3.1844	-6.6439	-3.4739	-0.45403	-2.2515	-5.0589	-0.1047	-2.5564	-3.6439	-0.55639	-2.1203	-1.8365	-5.6439	-2.5564	-5.6439	1.3161	-3.3219	-4.0589	-6.6439	-1.3959	-3.8365	-1.2863	-2.1844	-1.1203	1.9184	-6.6439
ADH1A	-0.49411	-2.0589	-3.0589	-3.6439	0.57531	-1.4344	-2.0589	-1.2515	-3.6439	-0.97143	-4.0589	-0.49411	-0.53533	0.68706	0	-1.1844	-6.6439	-0.2863	0.34483	-2	-0.18442	1.4542	-1.4344	-2.1203	-0.8625	-1.1203	-6.6439	-0.25154	-1.889	-1.3959	0.70487	-3.0589	-1.3219	-1.3959
ADH1B	11.003	10.752	10.431	9.8491	9.8633	10.96	10.567	9.1008	10.63	10.681	10.74	9.7954	10.365	10.256	7.834	9.661	9.485	9.1627	7.9605	10.124	9.006	10.261	8.3554	6.9797	10.879	7.2644	7.0103	8.0073	6.3212	9.095	10.037	6.5604	8.6636	10.051
ADH1C	4.009	3.3702	3.1243	2.8176	3.2795	3.4489	5.8615	4.5367	5.1942	4.8349	4.5735	3.851	5.1416	4.3896	3.4699	4.3985	3.9819	4.9887	2.9127	2.4168	3.1177	4.5248	4.6159	3.6668	4.5619	4.5735	4.8575	5.2196	6.9944	6.1767	6.6146	4.2935	4.7808	3.7908
ADH4	-2.737	-1.5146	-0.25154	-2.3219	-0.058894	-1.3219	-2.3219	0.61353	2.0875	0.28688	2.4647	1.2327	0.83188	-0.21759	-6.6439	2.4647	-0.88897	4.9718	-0.16812	0.65076	0.34483	-1.889	5.3366	-1	-1.737	2.4356	-6.6439	0.5656	-0.81097	-4.3219	-1.1203	-1.5995	-0.35845	2.4931
ADH5	7.0803	7.326	7.3744	6.9384	7.0859	6.9614	6.9632	7.4673	6.9914	6.6706	7.5661	7.032	6.8065	7.4935	6.8792	6.573	7.1199	7.1387	7.3093	7.6621	6.0299	6.9024	7.5667	6.261	7.4491	7.0395	6.5923	6.9415	6.0674	6.9917	7.0993	7.0116	6.4168	6.7882
ADH6	-1.737	-1.3585	-1.5564	-4.6439	-4.0589	-0.91594	-2.8365	-6.6439	0.65992	-1.9434	-6.6439	0.35614	-1.7859	-6.6439	-6.6439	-2.737	-2.3959	-2.0589	-4.3219	-3.6439	-4.6439	-3.8365	-3.4739	-6.6439	-2.0589	-2.9434	0.42223	-3.4739	-6.6439	-2.4739	-6.6439	-6.6439	-6.6439	-1.3585
ADH7	-6.6439	-6.6439	-6.6439	-6.6439	-6.6439	-6.6439	-4.3219	-2.3959	-4.3219	-6.6439	-6.6439	-3.1844	-3.8365	-2.737	-6.6439	-4.3219	-2.1203	-2.6439	-6.6439	-1.2176	-4.6439	-6.6439	-6.6439	-6.6439	-6.6439	-2.9434	-6.6439	-3.0589	-4.6439	-1.6897	-6.6439	-6.6439	-6.6439	-6.6439
ADHFE1	5.1094	5.5635	5.3892	4.6639	4.2479	5.1771	4.2257	4.6741	4.2668	4.7377	4.5429	5.3313	4.4189	5.0045	3.0321	5.278	4.3597	5.0875	4.1993	3.7214	4.1635	4.9136	4.1707	4.1938	4.8222	3.6565	4.9045	3.1763	3.6508	4.3743	5.3618	3.3462	3.6814	4.0268
ADI1	5.8941	5.7908	5.8812	5.9505	6.2284	5.8572	5.2876	5.5065	5.9227	5.3933	5.6809	5.5573	5.157	5.6879	5.91	5.4683	5.7107	6.1056	5.5765	5.8084	5.3194	5.6401	5.8253	5.9331	5.7671	5.6885	5.4212	5.6716	5.5261	6.0572	5.689	6.0594	5.5373	5.5046
ADIG	-6.6439	-6.6439	-6.6439	-6.6439	-6.6439	-6.6439	-6.6439	-6.6439	-6.6439	-6.6439	0.084064	-6.6439	-6.6439	-6.6439	-2.0589	-6.6439	-6.6439	-6.6439	-6.6439	-6.6439	-6.6439	-6.6439	-6.6439	-6.6439	-6.6439	-6.6439	-6.6439	-6.6439	-6.6439	-6.6439	-6.6439	-6.6439	-6.6439	-6.6439
ADIPOQ	10.503	10.345	10.361	10.453	9.3004	10.849	9.9823	10.28	10.439	10.722	10.037	11.082	10.066	10.692	9.1622	9.8504	10.539	9.5189	8.4876	9.5592	9.0358	9.2753	9.1195	8.3564	10.768	9.2112	9.028	9.345	6.7776	8.4405	10.531	7.6806	8.0705	8.9146
ADIPOR1	5.7835	6.1071	5.8704	5.641	5.5919	5.7021	5.2369	5.8585	5.5018	5.3716	5.5656	5.314	5.1502	5.7423	5.4861	5.2895	5.853	6.0461	5.9418	5.6719	4.8027	6.0626	6.1516	5.9846	5.2924	5.6398	5.3023	5.5877	5.2079	5.8848	5.4715	5.969	5.7374	5.4466
ADIPOR2	6.6315	6.7626	6.6082	6.7753	6.416	6.6964	6.0845	5.6817	6.4731	6.5225	5.7926	5.9736	5.7724	6.2574	6.141	5.842	6.8263	6.0613	5.8176	6.585	5.1231	5.3459	7.2727	4.9777	6.3372	5.8694	5.8329	5.1739	4.5135	5.6528	6.5099	4.9528	4.9579	5.3063
ADIRF	11.004	10.96	10.423	10.633	11.255	11.054	11.011	10.9	11.761	11.123	11.67	10.981	10.887	11.129	8.5	10.026	11.031	9.6683	8.9521	9.66	10.366	10.071	10.83	9.0156	11.704	10.814	9.8772	9.7927	9.3197	9.8527	11.445	8.1959	9.6962	9.9687
ADK	4.742	5.0661	5.0041	4.6713	4.859	4.2157	4.4764	5.189	4.8555	4.435	5.5598	4.5423	4.0356	4.6536	4.3778	3.9011	5.0518	4.281	4.3103	4.5248	3.5509	4.9519	5.4145	4.2743	4.7268	4.211	4.1961	5.3409	4.6571	4.5379	4.0356	4.842	4.2334	4.7263
ADM	6.2774	5.5744	5.8482	6.4269	6.0993	5.2596	6.4072	7.0423	9.139	7.2991	7.1284	4.9298	7.9726	6.3721	7.4251	5.4366	6.8359	4.7312	6.5801	6.2305	7.2018	7.4658	8.9479	4.9937	7.6798	8.0374	6.4072	7.0312	8.7445	5.7439	7.2634	7.2338	7.2852	7.2052
ADM2	-6.6439	-6.6439	-3.1844	-5.6439	-5.6439	-5.0589	-2.4739	-2.6439	-3.4739	-2.4739	-2	-5.0589	-4.3219	-4.3219	-2.3219	-3.8365	-6.6439	-3.3219	-2.9434	-3.1844	-4.3219	-1.4344	-2	-4.3219	-3.3219	-1.9434	-6.6439	-1.4344	-0.66658	-1.7859	-0.49411	-1.7859	-1.737	-4.6439
ADM5	2.6229	0.62293	0.73985	2.3533	2.5336	0.52607	1.111	2.2079	0.70487	1.1827	-0.35845	-0.13606	-0.23447	1.3161	0.60407	-0.2863	-0.34008	-0.76121	0.79077	0.79077	-1.5995	1.9222	0.926	1.3505	0.52607	0.94111	0.37851	0.81558	-3.3219	2.7203	0.69599	0.79077	2.7049	0.5656
ADNP	4.251	4.4893	4.4515	4.1961	3.3547	4.3001	4.0849	4.8349	4.3583	4.0993	4.4861	4.2525	4.2532	4.6165	5.7908	4.4222	4.4555	4.6177	4.9006	4.673	2.6803	4.6859	4.9098	4.431	4.2434	4.0488	4.6803	4.6814	3.9155	5.0246	4.6177	4.649	4.3023	4.5072
ADNP2	3.2157	3.5135	3.2795	2.926	2.516	3.0018	2.9579	3.1587	3.5336	2.8115	2.585	2.359	2.0704	2.5311	4.5323	2.2839	2.384	2.6415	2.2479	3.3491	1.6599	3.2854	3.5619	1.8797	2.757	2.3363	2.359	2.8156	2.2388	2.9203	2.3161	3.121	3.0461	2.3505
ADO	2.8914	2.4931	2.8094	2.8074	2.7929	3.0161	3.1699	3.0704	3.0108	2.85	3.4476	3.3334	2.9203	3.0548	3.3533	2.8359	2.5729	2.7761	3.4155	2.8053	1.9449	2.7203	3.0496	3.157	2.9764	2.546	3.1587	2.9355	2.0144	3.2234	2.8856	3.3702	2.406	3.3771
ADORA1	2.9127	3.0635	2.1538	2.6415	2.433	2.8298	1.9523	2.4515	2.6736	3.5644	1.406	3.0321	2.9355	2.2388	1.3391	2.2327	2.8197	2.6323	0.44361	1.8679	1.1375	2.2357	3.5423	1.4489	0.97085	2.7655	2.281	-0.78588	0.8953	1.546	3.1391	-0.152	-0.13606	-0.41504
ADORA2A	1.669	0.15056	0.21412	0.63227	1.2016	-0.16812	1.0704	1.1827	0.38957	1.1309	0.91073	0.91839	0.15056	0.33342	1.7049	0.96347	1.0286	1.2987	1.406	0.74846	-0.68966	1.3561	0.96347	1	-0.23447	1.3674	2.06	1.0635	0.36737	1.0072	1.0976	1.856	1.1506	0.014355
ADORA2B	-2.1844	-0.8365	-0.39593	-0.68966	-1.1203	-3.8365	-0.97143	0.014355	0.67807	-0.97143	0.79077	0.028569	0.084064	0.070389	0.23879	-2.1844	-0.32193	-1.2176	1.0772	-2.6439	-4.0589	-0.089267	-0.23447	-0.37707	-0.94342	0.23879	-0.97143	1.3674	-0.4344	-0.94342	-0.73697	1.4751	0.070389	0.79077
ADORA3	1.4114	1.0909	1.263	1.7698	1.3448	0.45418	-0.57777	1.0909	-0.20091	-0.8365	-1.1203	0.73985	-0.37707	1.384	-2.9434	1.3391	0.53605	0.46467	2.406	-1.0589	0.95606	-0.49411	-0.2863	-0.91594	-1.1203	-1.0893	2.9373	-0.029146	-3.0589	0.97085	0.97085	0.74846	1.0426	1.9523
ADPGK	4.811	5.4043	5.434	5.126	4.5662	4.6758	4.6792	5.5138	4.4699	4.3653	5.073	4.7469	4.5185	5.3147	5.3782	5.2342	5.3785	5.6418	5.9162	5.0387	4.033	5.6314	5.4313	4.5166	5.1671	5.3165	5.7824	5.5756	5.1546	5.3576	5.6144	5.8929	5.1006	5.1779
ADPRH	3.6758	3.5173	3.6576	4.0909	3.2157	3.6064	3.1953	3.2957	3.0054	3.0755	3.5173	3.433	3.2449	3.5777	2.4594	3.8349	3.6496	3.3547	3.5765	3.4983	2.0179	3.3176	2.7782	3.3674	3.6633	3.5398	3.8248	3.5211	2.541	3.6565	3.9982	3.5753	3.8032	3.7729
ADPRHL1	1.546	1.7824	2.1144	1.9598	2.8339	2.0036	1.0704	1.5945	2.2079	1.9964	1.281	2.0807	1.8359	2.8012	0.1635	0.31034	1.5008	-0.0145	0.5656	1.281	0.79077	1.8237	2.2141	5.8425	1.3277	1.6826	0.26303	0.60407	2.0496	1.2265	1.373	1.1309	4.4861	0.028569
ADPRM	3.3827	4.0661	3.8349	3.6088	3.6415	3.86	2.8217	3.3248	2.8135	2.6713	3.8718	2.7929	2.85	2.9764	2.9486	2.6645	2.5211	3.4515	3.2079	2.9127	1.9964	2.8758	2.9011	2.8797	3.0583	2.4777	3.6485	2.9709	4.1416	3.1699	3.306	3.3205	2.8659	3.7452
ADRA1A	4.3154	3.9928	3.2311	4.9759	2.9855	3.7506	0.67807	2.5534	1.8836	2.7268	3.0036	3.3016	3.0942	3.8022	0.79077	0.33342	1.4489	2.4751	1.1243	2.5826	0.88753	2.8359	2.7004	2	2.0496	0.83188	1.5008	0.96347	-0.88897	2.211	2.6206	-2.3219	0.26303	0.80735
ADRA1B	2.5801	2.5059	2.6645	2.4751	2.0461	2.842	1.9672	0.64155	-0.55639	1.1635	-1.5564	-0.1047	1.1827	1.0496	0.084064	1.4276	-0.058894	1.2449	1.6135	0.97085	0.27501	2.8074	1.6462	1.5008	-1.3959	3.3868	2.6893	2.6893	-0.55639	1.7824	2.4087	2.111	1.9782	2.5008
ADRA1D	-3.8365	-2.3219	-2.4739	-0.26882	-1.0893	-6.6439	-2.3219	0.042644	-4.6439	-1.9434	-2.1203	-1.2863	-1.6439	-2.1844	-2.8365	0.097611	-2.1203	-1.889	-1.1203	-1.152	-3.8365	-1.9434	-3.0589	-0.21759	-3.6439	-0.2863	0.31034	-0.91594	-3.3219	-2.1203	1.2869	-2.8365	0.15056	-1.9434
ADRA2A	5.6868	5.641	5.8472	4.9676	5.2891	5.2426	5.516	6.007	2.8135	5.2802	3.4101	5.7325	4.9644	5.6141	3.263	3.7431	4.2832	3.5033	2.6088	5.7879	3.1699	4.4396	5.106	3.1359	5.8497	4.054	2.6826	4.7425	1.5945	3.7463	4.3132	4.3716	3.669	4.8704
ADRA2B	1.1827	0.83188	2.4828	1.3561	2.546	2.6982	0.72247	2.1538	-1.1203	-0.043943	2.275	0.9782	0.74846	1.7991	-1.4344	2.254	0.26303	0.774	0.64155	0.9855	0.88753	1.516	2.5236	1.6182	1.0144	1.585	1.6871	0.58496	0.46467	1	1.9486	2.3219	1.2928	1.8237
ADRA2C	2.7761	2.4005	1.4542	3.1587	3.5595	3.2795	1.7225	1.8032	0.97085	2.4489	0.44361	2.281	0.83188	1.6276	0.75702	2.6369	0.9486	0.44361	1.251	0.80735	0.83996	2.269	1.6135	1.3277	1.8992	2.7887	2.3951	1.0909	-1.6897	1.7613	1.3674	1.4383	1.84	2.4931
ADRB1	1.7655	1.669	2.1763	2.8972	0.86394	2.9222	-2.5564	-1.3585	-0.20091	-0.88897	-3.0589	-0.20091	-0.058894	-2.4739	-0.71312	1.5558	0.55582	0.63227	-0.16812	-0.62149	2.7355	-0.41504	-3.1844	-2.1844	1.2987	1.8278	0.5656	-0.51457	-1.3585	-2.2515	2.3477	0.028569	-1.6439	0.27501
ADRB2	4.4216	4.9565	4.7268	5.0904	4.3561	4.8207	3.5273	3.0303	3.3951	3.2219	1.6182	3.2342	3.568	3.2585	2.6915	3.2765	3.6713	2.8379	2.5236	3.9241	3.6135	3.319	2.3363	2.6622	3.319	3.3205	3.5969	2.5826	0.65992	1.696	3.6229	2.7949	3.7835	2.4436
ADRB3	-1.8365	0.5656	-0.53533	-6.6439	-2.1203	-0.39593	-4.6439	-6.6439	-6.6439	-6.6439	-5.0589	-6.6439	-3.1844	-6.6439	-5.0589	-6.6439	-6.6439	-6.6439	-6.6439	-1.737	-2.1203	-6.6439	-6.6439	-6.6439	-4.0589	-1.4739	-0.49411	-5.0589	-5.6439	-4.3219	-6.6439	-4.3219	-3.4739	-2.4739
ADRM1	6.0052	6.155	5.7087	5.8592	6.1991	6.0667	5.2145	5.7404	5.7271	5.5638	5.5068	5.5659	5.5549	5.6744	5.0228	4.4555	5.4393	4.1587	4.9355	4.6513	5.4323	5.511	6.4121	6.0429	5.14	5.9456	5.5558	5.5323	5.1301	6.2166	5.7631	5.6508	5.5326	5.6447
ADSL	5.2972	5.2634	5.2024	5.1264	5.0426	4.7887	4.7803	5.3445	4.5248	4.2472	4.9146	4.7735	4.6781	5.1214	5.2353	5.1574	5.2525	4.9964	5.3593	5.1851	3.9955	4.9477	4.9837	6.5683	4.6439	5.1164	5.2114	5.0475	5.0352	5.3136	5.1127	5.1239	5.2434	4.7586
ADTRP	-0.41504	-0.62149	-0.25154	0	-1.4344	-2.2515	0.31034	0.28688	-0.8625	0.056583	1.1953	-0.55639	0.097611	-0.45403	-6.6439	-0.91594	0.35614	0.36737	-1.8365	0.774	-1.0893	-1.7859	-1.2515	0.1375	-2.3219	1.0976	-6.6439	-0.089267	-2.6439	-0.94342	-1.5995	-0.81097	0.80735	0.44361
AEBP1	7.2864	7.2219	7.4827	7.2092	6.9668	7.0428	7.3298	8.352	6.788	7.1423	7.3447	7.8676	7.0016	7.4735	7.1623	7.3062	6.7238	7.9537	8.3818	6.4276	7.2182	8.8398	8.2302	7.4983	6.2063	7.3742	7.1122	8.1237	6.44	7.8829	7.1943	7.5783	7.7261	7.5413
AEBP2	3.5922	3.86	3.9477	3.2434	3.4476	3.717	3.8797	4.585	4.009	3.757	4.511	3.7866	3.6346	3.848	4.5969	3.9709	3.7592	5.2638	4.0356	3.9873	2.2869	4.1102	4.2479	4.2133	3.9551	3.6392	4.3031	4.2357	3.2016	3.9383	4.0374	4.1359	4.1375	3.9855
AEN	2.3785	2.0807	2.1763	2.8094	2.269	2.3505	2.3868	2.3674	2.7991	2.4803	3.6288	2.7485	2.8032	2.757	4.0976	3.266	2.9579	3.854	3.5558	2.3533	2.6554	3.3799	3.3089	1.8278	3.0179	3.3277	4.1787	2.9069	3.1795	4.4738	3.3161	3.384	3.839	2.9107
AFAP1	3.7312	3.5981	3.6053	4.0505	2.7949	3.9928	2.84	3.9828	2.7027	3.2675	4.2653	3.1043	3.1827	3.4738	4.1747	3.0072	3.6949	2.8699	4.431	3.5705	1.7004	4.254	4.7148	3.0942	2.9373	3.6182	3.6334	4.3052	3.067	3.8777	4.1285	4.2357	3.5509	3.3716
AFAP1L1	5.3111	4.9467	4.9088	5.2024	4.5336	5.106	3.847	4.5699	4.5595	4.0409	5.0492	4.5934	4.717	5.1703	3.1554	4.9519	4.441	3.8787	4.4343	4.9364	3.5361	3.266	4.5466	4.9203	4.701	4.7897	5.4951	4.4209	0.63227	4.7586	6.0334	3.306	4.5814	4.4416
AFAP1L2	3.5361	2.926	2.4699	3.2357	2.8718	2.8699	3.2972	3.7824	1.1699	2.6135	2.6485	2.9411	2.0356	2.9336	2.9107	3.9598	2.4303	2.6982	2.9616	3.3561	0.70487	2.4594	2.1603	2.729	2.7677	2.8032	4.2765	2.9411	0.1635	2.9523	3.2824	2.8074	3.0268	2.9505
AFDN	5.6548	6.002	5.4466	5.966	4.7247	5.9442	4.8943	5.2172	4.8634	4.8319	4.9955	5.3114	4.9359	5.1851	5.0361	5.5059	4.9298	4.9079	5.3331	6.1154	4.0391	4.9402	4.6809	4.8615	5.6556	4.3625	6.8481	4.9193	2.6206	4.5644	6.1162	4.3074	5.1404	5.1202
AFF1	5.7257	5.9255	5.6747	5.8081	4.4443	5.9127	4.3944	4.9326	4.2494	4.3576	4.7115	4.5607	3.9579	4.6588	4.7944	4.504	4.1803	4.5945	4.5856	4.905	3.0461	4.6899	4.2149	5.0777	4.3241	3.2095	5.1202	4.2456	2.9616	4.2935	4.9107	4.0072	4.7197	4.5416
AFF2	2.2388	2.854	0.82375	2.2449	0.40054	1.1309	-0.13606	-0.058894	-2.737	-1.2863	-2.4739	-1.2863	-1	1.2987	-0.49411	-1.8365	-0.59946	1.5607	1.4276	1.1043	-1.152	0.12433	2.3785	-1.6897	-1.4344	-2	-0.73697	-0.53533	-0.47393	0.22651	-2.2515	-0.25154	-0.2863	0.27501
AFF3	2.7247	2.111	2.1375	2.9855	1.1953	1.4276	2.6253	4.2839	1.3896	1.7485	2.4033	3.9919	1.2869	2.7247	3.4128	0.94111	1.9635	2.257	2.3448	2.3306	1.3896	3.3434	2.6848	3.0409	2.568	1.8875	2.6253	3.4738	0.74846	3.5223	3.6229	2.5311	2.4725	1.384
AFF4	4.7565	5.2373	4.8861	4.8836	3.669	5.0466	4.1898	4.6938	4.3764	4.0268	4.5771	4.2219	4.009	4.0009	6.1402	3.7929	4.1043	4.4168	4.5552	4.2623	2.729	4.5286	4.7682	4.1473	4.0738	3.342	4.859	4.6628	3.121	4.1514	4.2563	4.3255	4.1293	3.8992
AFG1L	1.0841	1.6462	1.8914	0.60407	0.848	0.44361	0.69599	1.4594	1.5311	-0.32193	1.4489	0.42223	-0.23447	1.3896	0.95606	1.6041	0.9486	1.3448	2.0036	0.76553	0.29866	1.0976	2.1243	1.8836	1.3045	2.0108	0.83996	1.7398	0.8953	1.5311	2.5084	1.926	1.3448	0.97085
AFG3L2	4.6605	4.7677	4.7252	4.5103	4.278	4.7192	4.3363	4.9026	4.254	4.2525	4.4323	4.5783	4.1683	4.7377	5.0896	3.943	4.557	4.4803	4.957	4.8384	3.6496	4.5534	5.2765	5.319	4.3198	4.6559	5.1469	4.5874	3.8248	4.8161	4.9547	4.6212	4.3547	4.3082
AFM	-6.6439	-6.6439	-6.6439	-6.6439	-6.6439	-6.6439	-6.6439	-6.6439	-6.6439	-6.6439	-6.6439	-6.6439	-6.6439	-6.6439	-6.6439	-6.6439	-6.6439	-6.6439	-6.6439	-6.6439	-6.6439	-6.6439	-6.6439	-6.6439	-6.6439	-6.6439	-6.6439	-6.6439	-6.6439	-6.6439	-6.6439	-6.6439	-6.6439	-6.6439
AFMID	4.0772	3.99	3.9937	4.1803	4.3764	4.319	3.5945	4.706	3.9718	3.8094	3.7463	3.6554	3.7115	4.3646	4.332	4.7087	4.8704	4.0985	4.7015	3.6702	3.2032	4.4548	4.1359	4.0496	3.9736	4.554	3.9754	4.0704	4.673	4.9059	4.4828	4.7393	4.568	3.9653
AFP	-2.5564	-6.6439	-2.2515	-6.6439	-6.6439	-6.6439	-1.0291	-0.25154	-2.3219	-1.8365	-6.6439	-1.5146	-6.6439	-6.6439	-1.2863	-6.6439	0.51602	-6.6439	-6.6439	-6.6439	-4.0589	-3.1844	-1.6439	-1.4739	-6.6439	-2.6439	-6.6439	0.28688	0.18903	-0.35845	-6.6439	-1.3219	-1.5146	-1.4739
AFTPH	3.6358	4.0461	4.1906	3.6112	3.4155	3.5261	4.2288	4.319	4.1546	3.9411	4.4496	4.0347	3.8699	4.0712	4.2928	4.2817	3.857	4.3448	4.5065	4.2668	2.8379	3.8836	3.845	4.1424	4.2728	3.4634	3.6859	4.0883	3.025	4.1603	4.1771	4.1875	3.7495	4.1819
AGA	3.5801	4.1835	3.7257	3.3964	3.266	2.6064	3.4581	4.1827	3.8943	3.843	4.2772	4.0045	3.8369	3.85	2.1667	2.8738	3.4816	3.8094	3.9727	3.6064	1.7655	3.9773	4.0738	3.0959	3.4867	3.4396	3.3161	3.0461	2.8914	3.263	3.6702	3.6076	3.3561	3.1027
AGAP1	3.942	3.6982	3.5644	3.3533	3.106	3.2898	3.4803	4.6662	3.3045	3.0618	3.1473	3.5273	2.7866	3.2001	3.9021	2.6182	2.8914	2.6848	4.2211	3.3161	1.433	3.591	3.7613	4.1554	1.8156	3.4449	3.706	4.101	1.9107	3.991	3.6218	3.441	3.0374	2.8012
AGAP2	0.63227	0.66903	0.58496	2.1699	0.35614	2.26	0.61353	1.9298	-0.058894	0.32193	-0.88897	0.78241	1.5509	0.1375	-1.1844	1.3618	-0.57777	0.9855	1.1177	1.5008	1.1243	1.1635	-0.23447	1.6599	1.4906	1.585	3.1699	1.8797	0.042644	0.40054	3.5789	0.74846	0.51602	1.511
AGAP3	5.7029	5.4861	5.6693	5.435	5.5494	5.4087	5.3834	5.8676	5.3927	5.3509	5.5135	5.3736	4.6496	5.3125	5.1699	5.4893	5.3395	5.4205	5.4722	4.3903	4.729	5.8301	5.5987	5.1771	5.0505	6.0527	5.6171	5.7698	5.4243	5.9086	6.1146	5.9921	5.8135	5.2869
AGAP4	3.1985	3.4033	3.1309	3.211	3.1144	3.8738	1.8197	3.9837	2.26	2.0426	2.6369	3.373	3.2705	3.5236	3.1538	4.4757	3.1227	4.1827	3.4581	2.9505	2.3951	3.5801	2.5385	2.3306	3.1408	2.1667	4.1035	3.4101	3.1309	3.6982	4.2623	3.3291	2.3978	2.848
AGAP5	2.4276	2.1342	2.1603	2.433	1.9964	2.4141	0.15056	2.5534	0.68706	0.774	1.4699	1.7442	2.0942	2.7093	1.7225	2.6554	1.3618	2.4854	2.1763	0.94111	1.2016	2.3161	1.406	1.281	1.6826	-0.043943	2.359	2.2296	1.9184	2.0286	3.3277	1.5211	0.056583	1.5509
AGAP6	3.1276	3.1342	3.1635	3.4686	2.9542	3.6542	1.6088	3.5874	2.275	2.0772	2.84	3.067	3.406	3.7398	2.7071	4.5091	3.3799	3.4854	3.4046	3.0721	3.0461	2.4751	2.1342	3.025	2.7377	2.6346	4.0435	3.0126	3.121	3.8166	4.1497	3.0772	2.3219	3.3118
AGAP9	2.5185	2.6736	2.8639	3.4303	2.7004	3.189	1	3.84	2.266	1.7225	1.9819	2.0108	2.7334	3.8043	2.856	4.7071	4.2965	3.6029	2.9523	2.6554	2.5084	2.98	2.3978	2.4033	2.8298	0.79077	4.228	0.95606	3.2141	3.4983	4.3923	2.6276	1.9672	2.5753
AGBL1	-6.6439	-6.6439	-6.6439	-6.6439	-6.6439	-6.6439	-6.6439	-6.6439	-6.6439	-6.6439	-6.6439	-6.6439	-6.6439	-6.6439	-6.6439	-6.6439	-6.6439	-6.6439	-6.6439	-6.6439	-6.6439	-6.6439	-6.6439	2.3132	-4.0589	-6.6439	-6.6439	-5.6439	-6.6439	-6.6439	-4.6439	-6.6439	-1	-6.6439
AGBL2	-4.6439	0.12433	-0.66658	-0.45403	-1.9434	-1.3959	-0.2863	-1.4739	-1.4739	0	0.37851	0.11103	-0.058894	-1	-2.9434	1.111	-0.73697	0.80735	-0.26882	-1.0893	-2.2515	-0.97143	0.42223	-6.6439	-1.889	-1.5995	-6.6439	-1.2515	1.0841	0.73118	-1	-0.66658	-1.2515	-2.4739
AGBL3	0.37851	0.69599	0.58496	0.70487	-1.3585	0.42223	0.11103	0.38957	0.50589	0.74846	0.96347	1.3674	0.57531	0.90304	1.1375	1.6826	0.34483	1.8797	0.63227	0.88753	-0.71312	0	-0.37707	1.8032	1.2869	-0.76121	2.729	0.11103	0.43296	1.2141	1.6088	0.33342	-0.074001	0.69599
AGBL4	-1.737	-0.62149	-1.5995	-1.4739	-1.0589	-1.8365	-3.8365	-2.2515	-1.2176	-1.7859	-1.0589	-1.3585	-2.9434	-1.9434	-1.6439	-2.6439	-1.152	-0.35845	-1.889	-0.81097	-2.6439	-0.8365	0.014355	-2.1203	-0.49411	-3.4739	-2.8365	-4.0589	-1.5564	-2	-0.47393	-2.1203	-1.889	-1.9434
AGBL5	3.7623	4.1953	3.8084	3.6758	3.5753	3.7398	3.0755	3.851	3.3632	3.332	3.488	3.251	3.1194	3.6656	3.2327	3.0858	3.7431	3.6381	3.2464	3.5472	1.8074	3.4423	3.943	2.9505	3.0233	3.2388	3.1326	2.6938	2.1699	3.7093	3.437	3.257	3.2464	3.0841
AGER	1.3161	2.3161	1.6229	2.1667	1.7398	2.4087	1.3277	2.5729	1.6415	0.78241	2.266	2.1859	1.6462	2.7463	2.1985	3.9439	2.7949	5.7417	2.8379	2.4303	1.3505	1.4647	1.257	1.9635	2.7845	1.5656	3.2342	2.1342	2.9336	3.8895	3.2957	3.0976	1.9146	2.5211
AGFG1	5.2861	6.0148	5.7973	5.6343	5.0378	5.4799	4.6352	5.3771	4.8885	4.281	5.6519	4.9016	4.7312	5.9359	4.7334	5.1635	6.068	5.1457	5.5564	5.5188	4.1922	5.2422	6.5503	4.797	5.1027	5.1272	4.0144	5.6323	3.8258	5.2141	5.5106	5.4313	5.0365	5.3512
AGFG2	4.3277	4.4718	4.1144	4.696	4.7021	4.3971	3.8094	4.1285	2.8914	3.3992	3.5777	3.3674	3.0704	3.9764	3.3978	4.634	3.7409	3.6982	4.0152	4.0798	3.1243	3.796	3.9467	3.5447	3.6029	4.1102	4.8146	3.7485	2.7203	4.5656	5.0369	4.067	4.054	3.2434
AGGF1	3.2234	3.3533	3.4449	3.4568	3.1779	3.1795	3.488	3.4906	3.4356	3.2972	3.9079	3.5021	3.3234	3.4005	2.8738	3.2234	3.126	3.3334	3.4396	3.406	1.5705	3.0374	3.1144	3.5753	3.5546	2.6781	3.9069	3.111	2.2141	3.2928	3.2898	3.2928	2.8836	3.5021
AGK	3.5033	3.26	3.5084	2.991	2.9146	3.5957	2.8135	3.8797	2.9011	2.6323	3.281	3.1859	2.9317	3.3964	3.9561	3.6576	3.774	3.9174	3.9127	3.857	2.8074	3.2016	3.6017	3.1127	3.3674	3.4803	4.1416	3.6531	2.6803	3.9964	3.8875	3.4074	3.251	3.6882
AGL	3.4725	4.4496	4.054	3.8914	3.26	3.8866	3.2615	3.3334	3.568	3.479	3.6702	3.6837	3.3306	3.6088	2.8875	2.5945	3.1554	3.3132	3.5668	3.591	1.9855	2.8339	2.6439	6.375	3.6124	1.7782	3.3448	3.0321	2.0807	2.6017	3.1522	2.862	3.0072	3.2296
AGMAT	-3.6439	-2.6439	-3.8365	-4.6439	-3.3219	-4.3219	-3.4739	-3.8365	-6.6439	-3.6439	-2.0589	-3.0589	-2.9434	-2.6439	-2.3959	-4.3219	-3.3219	-4.0589	-1.2515	-2.3959	-4.0589	-1.9434	-2.0589	2.2418	-3.4739	-2.5564	-1.5564	-1.3585	-4.6439	-1.3219	-2.3959	-2	0.59455	-3.8365
AGMO	0.45418	0.80735	0.62293	1.2016	0.014355	0.87184	1.84	2.3702	1.8197	2.0566	2.4436	2.272	1.7049	1.5211	0.67807	2.0976	2.1953	1.3618	0.774	1.2141	-0.51457	0.60407	1.1043	0.83188	2.511	1.8718	1.926	1.4647	-0.39593	0.63227	2.26	-0.32193	1.5753	-0.35845
AGO1	2.9709	3.1985	3.0356	2.6668	1.5361	2.5336	1.9486	3.1408	1.7824	1.6781	2.546	2.3561	1.9745	2.8319	2.5922	2.3561	2.1922	2.729	2.9745	2.2987	0.44361	2.7115	2.4699	2.4515	2.06	1.6415	2.3561	2.101	1.856	3.2675	2.9486	2.0496	2.254	1.9184
AGO2	2.7334	4.0892	3.9136	3.4983	2.1342	3.079	2.848	3.9011	1.86	2.3923	3.1554	2.8032	2.2388	2.926	4.0917	2.9184	2.7719	3.3118	3.8248	2.4356	2.2839	3.7949	3.4263	3.3477	2.6713	3.1094	2.9964	3.8043	2.5135	2.7049	3.4515	2.9598	3.4841	2.144
AGO3	3.3248	3.9165	3.1969	3.4502	2.441	3.1375	1.5753	3.5348	1.8836	1.269	1.6041	1.8237	1.5558	2.8115	3.1506	2.4222	3.1683	2.5969	3.1667	2.7398	1.926	3.1375	2.7463	2.4356	2.1043	2.373	2.4141	2.7845	1.3161	2.6182	3.1747	2.9241	2.4114	1.7949
AGO4	3.2913	3.5957	3.4236	3.4289	2.6323	3.5619	2.6088	3.4555	3.85	2.7655	3.0072	2.7181	3.0126	3.546	3.1827	3.905	2.8895	3.6485	3.9011	3.797	1.2327	3.9383	3.3632	3.3103	3.2957	3.0268	4.5008	3.3561	2.4356	2.8659	3.8629	3.9279	3.3547	3.3951
AGPAT1	5.354	5.3611	5.251	5.4413	5.3964	5.3459	4.6467	5.4057	4.8948	4.6462	4.7323	4.9279	4.6904	5.3248	4.9547	5.4469	5.2304	5.675	5.7568	4.7263	4.3498	5.4091	5.2087	5.195	4.497	5.594	5	5.2634	5.0444	5.4799	5.4179	5.3459	5.2702	5.0014
AGPAT2	9.2361	9.4242	8.8169	9.2472	9.895	9.3935	7.7392	7.7737	7.9882	8.3619	7.732	8.2176	7.8192	8.4951	4.0925	6.6755	7.7865	5.5945	6.1801	6.5154	9.2217	7.3722	9.0281	6.3794	8.1142	8.4657	6.5636	7.2632	5.3374	7.3138	8.8972	6.5154	6.1493	8.4129
AGPAT3	5.1432	5.2836	5.3906	5.4216	5.2422	4.9179	3.4383	4.4796	4.254	4.1835	4.6473	4.2854	4.0233	4.7549	3.7015	3.5656	4.6153	3.9411	4.6135	4.3978	2.9486	4.5898	5.1185	4.0738	3.7666	4.2008	3.9011	3.9672	3.1747	4.4229	4.8718	4.204	3.9011	4.0339
AGPAT4	1.9855	2.1077	2.6088	2.3074	1.9486	1.5656	1.5801	2.5435	2.2449	1.263	1.7442	1.6915	1.6369	2.488	2.3248	2.7268	1.9146	2.2957	2.6415	2.0356	1.0976	1.9891	1.6369	1.9745	1.1953	2.2928	2.6112	2.5385	0.46467	1.7613	2.5607	2.4777	2.0635	1.5059
AGPAT5	1.8679	2.4168	2.4222	1.7093	1.5008	2.2418	2.101	3.0126	1.7398	1.5059	2.9279	2.5753	2.0909	2.846	2.991	2.6299	2.3448	2.6182	3.541	3.1538	0.4957	2.5607	3.121	3.5198	2.1953	2.3132	3.1683	2.6323	1.2327	3.1985	2.6622	2.9069	2.6485	2.9855
AGPS	3.4944	3.8797	3.9317	3.98	3.079	3.7719	3.6803	4.1763	3.7623	3.7666	4.5595	3.8748	3.85	3.7452	4.3306	3.278	3.7623	3.7115	4.1489	3.6135	1.7698	3.7856	4.0117	4.1293	3.2001	3.1938	3.433	4.4019	2.4222	3.5173	3.4673	4.0286	3.546	3.857
AGR2	-6.6439	-6.6439	-6.6439	-6.6439	-6.6439	-6.6439	-3.4739	-6.6439	-6.6439	-6.6439	-6.6439	-6.6439	-6.6439	-6.6439	-6.6439	-6.6439	-6.6439	3.841	-1.9434	-6.6439	-6.6439	-6.6439	-6.6439	-6.6439	-6.6439	-6.6439	-6.6439	-6.6439	-6.6439	-6.6439	-6.6439	-2.4739	-3.0589	-6.6439
AGR3	-6.6439	-6.6439	-6.6439	-6.6439	-6.6439	-6.6439	-6.6439	-6.6439	-6.6439	-6.6439	-6.6439	-6.6439	-6.6439	-6.6439	-6.6439	-6.6439	-6.6439	3.0618	-1.7859	-6.6439	-6.6439	-6.6439	-6.6439	-6.6439	-6.6439	-6.6439	-6.6439	-6.6439	-6.6439	-6.6439	-6.6439	-6.6439	-3.6439	-6.6439
AGRN	4.3427	3.2795	4.2016	4.6247	4.1595	4	3.3604	4.9312	2.969	4.2242	3.8709	4.4919	3.6334	3.6334	2.8992	4.3971	3.0161	3.9345	4.0548	3.5373	2.84	4.3723	3.9561	3.7835	3.3477	4.7996	5.9035	4.0609	2.3674	5.2388	4.9579	4.2079	4.0365	3.5632
AGRP	-6.6439	-6.6439	-6.6439	-2.6439	-6.6439	-6.6439	-6.6439	-6.6439	-6.6439	-6.6439	-6.6439	-2.3219	-6.6439	-6.6439	-6.6439	-6.6439	-6.6439	-6.6439	-6.6439	-6.6439	-6.6439	-6.6439	-6.6439	-2.5564	-6.6439	-6.6439	-6.6439	-6.6439	-6.6439	-6.6439	-6.6439	-6.6439	-6.6439	-1.6897
AGT	1.6323	0.73985	0.57531	2.5874	3.2479	1.4489	2.5211	3.1309	3.1177	2.263	4.382	3.2795	3.5521	2.0286	3.9392	1.9561	4.2071	2.7549	3.2079	1.263	3.7897	3.4607	1.8032	4.0444	2.7004	4.4673	2.7203	4.9174	2.3533	3.3785	4.3298	3.272	2.7442	2.3757
AGTPBP1	3	3.3363	3.1875	3.433	2.6276	2.7268	2.254	3.0233	2.5385	2.1699	2.6938	2.1177	2.1731	2.6135	2.742	2.7655	2.5801	3.0583	2.9392	3.0993	1.1953	3.0409	2.8875	3.211	3.079	2.6736	2.8836	2.9467	1.6508	2.969	3.0721	3.497	3.1309	3.0126
AGTR1	5.4819	6.1367	6.1247	5.7581	5.6302	5.8004	5.9423	5.4097	4.7981	5.62	4.9345	5.2207	4.7882	5.1546	5.3992	6.1081	4.332	4.2157	5.7374	5.6622	3.9782	5.2939	4.4515	5.0347	5.1289	4.5254	7.3311	5.2965	5.8245	4.5348	5.6223	5.1449	4.2928	6.4063
AGTR2	-6.6439	-6.6439	-6.6439	-6.6439	-6.6439	-6.6439	-4.6439	-6.6439	-6.6439	-6.6439	-5.0589	-5.6439	-6.6439	-6.6439	-6.6439	-6.6439	-6.6439	-2.4739	-5.6439	-6.6439	-6.6439	-3.8365	-6.6439	-6.6439	-6.6439	-6.6439	-6.6439	-5.6439	-6.6439	-5.6439	-6.6439	-6.6439	-6.6439	-6.6439
AGTRAP	4.8001	4.7054	4.8948	4.7677	4.9083	4.0866	4.6206	5.2453	4.3971	3.8063	4.6882	3.9212	3.9773	4.6831	3.6724	4.3009	4.4542	4.5795	4.5777	3.4209	4.0557	5.1214	5.1235	4.238	4.5304	5.4323	4.565	5.114	5.2063	5.3441	4.6611	5.2798	5.1965	4.7939
AGXT	-0.53533	-1.152	-0.30401	-0.12029	0.014355	-1.1203	-3.6439	-2.1203	-4.0589	-1.737	-6.6439	-3.4739	-5.0589	-4.3219	-4.6439	-3.3219	-2.737	-6.6439	-0.76121	-2.1203	0.36737	-0.55639	-1.2515	-4.0589	-2.9434	-0.8625	-2.0589	-2.0589	-2.4739	-6.6439	-0.30401	-1.0291	-6.6439	-6.6439
AGXT2	-6.6439	-6.6439	-6.6439	-6.6439	-6.6439	-6.6439	-3.4739	-6.6439	-6.6439	-6.6439	-6.6439	-1.6897	-4.3219	-6.6439	-4.6439	-6.6439	-6.6439	-6.6439	-0.41504	-6.6439	-6.6439	-0.089267	-3.8365	-6.6439	-6.6439	-6.6439	-6.6439	-6.6439	-1.152	-2.8365	-6.6439	-3.1844	-6.6439	-1.3959
AHCTF1	4.9069	5.2028	4.8359	5.5192	4.4067	5.5398	4.4944	4.0312	4.6479	4.5014	5.0587	5.1755	4.373	4.8258	4.6462	3.7824	3.9184	4.1595	3.7071	4.669	3.6803	4.0081	4.6628	3.6159	3.5777	3.228	4.435	4.2795	3.8369	4.4496	3.9355	4.0391	4.1538	4.1587
AHCY	4.9968	5.0968	5.0219	4.9083	5.1027	4.5607	4.6707	5.0942	4.8324	4.7991	4.8679	4.8293	4.9122	5.2149	4.8032	4.5223	4.9828	5.0959	5.6857	4.5832	3.9355	5.1173	5.5592	5.1064	4.5928	5.1144	4.4614	4.7908	5.842	5.4588	4.8684	5.3306	5.228	5.1247
AHCYL1	6.0503	6.3212	6.2415	6.0085	5.636	6.0132	5.765	6.0047	6.323	6.4316	6.701	6.5511	6.1291	6.0255	5.7271	5.302	5.7869	5.8006	5.7829	5.6261	4.6899	5.7554	5.7015	5.3712	5.8171	5.4114	5.7493	5.9593	4.9193	5.6508	6.093	5.6616	5.3023	6.0272
AHCYL2	3.2987	3.4841	3.373	3.1094	2.5969	2.9579	2.7803	3.4803	2.7824	2.6599	3.0391	3.4621	2.6462	3.6076	3.3016	3.1859	2.6871	3.5148	3.7485	3.2219	1.0704	4.0479	3.3448	3.7334	3.0054	2.6323	3.1859	3.8053	3.0161	3.306	3.7377	3.3462	3.4436	3.4356
AHDC1	3.4816	3.0144	2.7071	3.9681	3.3349	3.9754	2.3074	4.1579	2.342	3.0925	3.2016	3.7301	3.0566	2.8992	2.4141	2.3277	2.1922	2.4303	3.0054	1.5311	1.4222	3.7159	3.9882	4.3834	1.8953	3.3089	3.5692	4.1843	2.696	4.8369	3.8787	3.8982	3.9653	3.0108
AHI1	3.6622	3.7388	3.9345	4.0027	2.8135	3.5298	2.6713	4.8314	3.7004	2.373	3.8768	3.5656	3.797	4.1135	4.1619	3.9364	4.0557	4.6656	3.9855	3.6171	2.9373	4.3916	4.4963	3.1635	3.1811	3.6519	5.1106	4.5416	3.2928	4.7698	4.2787	4.135	3.228	2.5311
AHNAK	9.3416	9.5638	9.4391	9.3871	8.2802	9.0843	8.0781	9.6345	8.5622	8.6295	8.8294	8.7474	8.217	9.2548	8.4313	8.0416	8.8036	8.6299	8.6063	8.6573	6.2976	9.2207	8.7022	8.2839	8.1753	7.5384	8.0071	8.9033	6.3818	8.6027	8.6611	8.5645	8.1185	8.0057
AHNAK2	3.99	4.1667	4.8405	2.8298	2.7866	3.0652	5.1957	6.455	4.4757	3.4463	7.3276	3.8738	2.0566	4.7533	1.5898	3.7623	4.5632	4.8288	5.6378	3.5122	1.3448	5.6476	6.2935	4.985	2.6206	5.4222	3.1587	6.0233	1.1043	3.5534	2.7613	6.2261	5.4676	4.4195
AHR	5.2242	5.3903	6.1627	5.2388	4.4229	4.6427	5.433	6.5679	5.3677	4.784	6.3208	5.2055	4.4343	5.2987	5.6218	4.9887	5.6493	5.0108	6.1979	6.2363	3.0807	6.9944	6.847	5.7514	4.9905	4.9837	5.2968	6.7787	4.3909	5.2114	5.6559	6.0079	6.4283	5.947
AHRR	2.729	-1.3959	-2	-1.5146	1.189	-1.737	-0.88897	0.47508	-3.1844	-0.16812	-0.64386	-2.0589	-0.73697	-2.3219	-1.6897	0.1635	-2.3219	-2.6439	1.2079	-0.94342	-4.6439	-0.30401	-1.3219	-3.1844	-2.4739	-1.4739	-0.97143	0.72247	-1.6897	-1.9434	1.5361	-1.3585	-1.1844	-0.058894
AHSA1	6.2447	6.2664	6.1365	6.1641	6.5595	6.0923	5.939	6.5342	6.2355	6.3438	6.3884	6.51	6.0581	6.439	6.2439	6.2426	6.4788	6.4401	6.4678	6.4084	5.6747	6.0572	6.5122	6.9609	6.1243	6.418	6.4622	6.1825	5.5838	6.548	6.4992	6.2941	6.1615	6.5421
AHSG	-6.6439	-6.6439	-6.6439	-6.6439	-6.6439	-6.6439	-6.6439	-6.6439	-6.6439	-6.6439	-6.6439	-6.6439	-6.6439	-6.6439	-6.6439	-6.6439	-6.6439	-6.6439	-6.6439	-6.6439	-6.6439	-6.6439	-6.6439	-6.6439	-6.6439	-6.6439	-6.6439	-6.6439	-6.6439	-6.6439	-6.6439	-6.6439	-6.6439	-6.6439
AHSP	-2	0.084064	-6.6439	-6.6439	-6.6439	-0.94342	-6.6439	-6.6439	-6.6439	-6.6439	-6.6439	-6.6439	-6.6439	-6.6439	-6.6439	-2	-6.6439	-6.6439	-6.6439	-6.6439	-3.8365	-6.6439	-6.6439	-6.6439	-6.6439	-1.8365	-6.6439	-6.6439	-0.32193	-6.6439	-6.6439	-6.6439	-1.889	-6.6439
AICDA	-2.4739	-1.8365	-2.9434	-6.6439	-5.0589	-3.6439	-3.6439	-1.0893	-3.1844	-4.3219	-1.9434	-4.0589	-3.1844	-2.6439	-3.1844	-3.4739	-5.6439	-6.6439	-1.4739	-3.0589	-6.6439	-1.6439	-1.5564	-2	-6.6439	-2.0589	-6.6439	-1.5146	-3.1844	-6.6439	-5.6439	-1	-2.6439	-2
AIDA	6.1125	6.1729	6.1534	5.805	5.7824	5.7988	6.0197	6.3036	6.0535	5.8607	6.293	5.8664	5.5419	5.9373	5.6378	5.522	5.8912	6.1691	5.8061	5.8166	5.0144	5.8654	5.6112	5.4767	6.3455	5.8245	5.6834	6.0424	5.272	5.5892	5.5065	5.7695	5.6767	5.823
AIF1	5.61	5.1542	6.1258	5.8043	5.8192	4.5981	6.9725	6.5283	6.2649	5.7973	5.8301	5.9953	5.4306	6.416	5.7015	5.7671	6.4239	6.8616	7.3742	5.7522	5.753	7.1815	6.3966	5.6588	6.1117	7.2163	6.2481	6.8943	7.6566	6.8041	6.0168	8.2572	7.812	7.5787
AIF1L	5.877	5.7787	5.6522	6.2221	5.6109	6.2199	5.3754	5.466	4.557	5.0682	3.116	4.6548	5.746	5.5024	6.0516	5.9481	5.3611	4.5242	5.6232	6.1029	4.4039	5.6679	4.6982	5.0197	5.3978	5.7344	5.6837	5.4033	4.1882	4.5844	5.5847	5.9326	5.9343	6.3719
AIFM1	4.4396	4.9602	4.8615	4.3702	4.6798	4.5497	4.1318	4.3023	4.2555	4.7366	4.6444	4.7511	4.0461	4.5969	4.0781	4.5856	4.858	4.359	5.0993	5.0819	4.3992	4.3089	4.8812	4.6966	4.4699	5.0197	4.2615	4.2698	3.4303	4.3031	5.0378	4.5329	3.862	4.4222
AIFM2	6.2215	6.568	6.1922	6.4368	6.3027	5.9059	5.3892	5.6952	5.7934	5.8422	5.5122	5.9255	5.7835	6.2519	3.4957	5.0695	6.042	4.2869	4.3916	5.643	5.2909	5.6305	5.6467	3.9203	5.8953	5.9086	4.0161	4.7835	3.4005	5.0609	6.4571	4.2884	3.7257	4.5975
AIFM3	-0.30401	0.084064	-0.13606	0.79077	1.2388	0.25096	-1.152	-0.45403	-3.4739	-0.26882	0.29866	-0.0145	-1.6897	-0.41504	-2.1203	0.4957	-0.39593	-1.5146	-0.23447	-1.2176	0.22651	1.373	-0.152	-1.9434	0.18903	1.263	2.3306	0.64155	-0.57777	1.257	0.848	1.5211	0.57531	0.848
AIG1	5.946	5.7107	6.0535	5.8875	5.62	5.545	5.4266	5.6363	5.9727	5.8301	5.6188	5.4419	5.1052	5.804	5.1453	5.3978	5.9939	5.6982	5.3056	5.6784	4.8202	5.4799	5.1695	5.2861	6.2741	5.7162	5.2468	5.6247	5.4832	5.2269	5.876	5.2787	5.2001	5.2724
AIM2	-0.97143	-1.1844	-3.0589	-0.13606	-1.3959	-2.6439	-1.3585	-0.88897	-2.1844	-1.737	0.070389	-2.5564	-2.1203	-1.4739	-1.5564	-0.91594	-6.6439	-0.41504	0.41143	-2.8365	-2.1203	-0.18442	-2.5564	-2.1203	-0.39593	-0.45403	0.35614	-1.737	1.1506	-0.94342	-0.49411	0	-0.16812	-6.6439
AIMP1	4.359	4.8012	4.8792	4.6679	4.7436	4.4229	4.5286	5.0431	4.5454	4.3009	4.9823	4.1898	4.1914	4.8278	4.6685	4.4874	4.5981	4.9011	4.9699	5.1001	3.5185	5.0387	5.0492	4.5515	4.6605	4.8851	5.5841	4.6685	3.585	4.975	4.627	5.1579	4.691	4.8435
AIMP2	4.4738	3.9946	4.0807	4.3944	4.488	4.2615	3.4436	4.3384	3.5261	3.7027	3.5484	3.7004	3.6882	4.278	3.5248	3.7814	4.2555	3.6264	4.8659	4.0841	3.1699	3.7082	4.5987	5.4336	3.5198	4.5735	4.0063	4.0505	3.6218	4.1651	3.903	4.2304	4.1326	4.1424
AIP	5.3854	5.4326	5.3452	5.2536	5.8071	5.1699	5.8135	5.6907	5.4568	5.466	5.6053	5.393	5.1851	4.9736	4.4867	4.9222	4.5922	4.7975	5.151	4.2024	4.7918	5.6676	5.0054	5.1675	5.4046	5.7493	5.2544	5.4463	5.916	5.9205	5.5441	5.7126	5.696	6.1336
AIPL1	-6.6439	-6.6439	-6.6439	-6.6439	-6.6439	-6.6439	-6.6439	-6.6439	-6.6439	-6.6439	-6.6439	-6.6439	-6.6439	-6.6439	-5.0589	-6.6439	-6.6439	-2.9434	-6.6439	-5.0589	-6.6439	-6.6439	-6.6439	-6.6439	-4.6439	-6.6439	-1.1203	-6.6439	-6.6439	-2.9434	-6.6439	-6.6439	-3.8365	-6.6439
AIRE	-6.6439	-4.0589	-4.0589	-2.6439	-6.6439	-4.3219	-6.6439	-3.6439	-4.3219	-4.3219	-1.4739	-4.3219	-4.0589	-3.0589	-6.6439	-4.0589	-3.6439	-4.0589	-5.0589	-6.6439	-5.6439	-6.6439	-3.6439	-2.8365	-2.3959	-6.6439	0	-3.8365	-6.6439	-1.7859	-4.6439	-3.8365	-2.737	-1.6897
AJAP1	0.774	-2.737	-1.1844	0.056583	-1.0589	-0.71312	-0.66658	-0.45403	-1.5146	-1.5995	-4.0589	-1.5146	-0.62149	-2.6439	-1.2176	-0.4344	-2.737	-0.8365	-0.13606	-0.51457	-2.5564	0.38957	-0.73697	-0.81097	-2.6439	-1.889	-1.2863	-1.8365	-4.0589	-1.152	-1.5146	-0.4344	-1.5995	-0.71312
AJM1	0.67807	0.26303	-0.30401	0.41143	0.34483	0.21412	0.014355	0.53605	-0.8625	-0.34008	0.11103	0.57531	0.097611	0.32193	-2.2515	-0.13606	-1	-2.1203	-0.78588	-2.3219	-0.78588	0.28688	0.42223	-0.074001	-0.1047	-0.074001	1.281	-0.34008	0.097611	0.97085	0.7137	0.20163	0.12433	1.3785
AJUBA	1.3219	1.373	1.0144	1.6508	1.4489	1.3161	1.1506	3.0772	1.9222	2.359	2.8992	2.0036	2.5385	3.0461	2.26	3.7655	2.8679	3.3547	3.4182	2.9855	-1.0893	2.6159	2.4854	2.3391	2.669	1.5607	3.1603	1.5898	1.3785	2.7887	2.257	2.4751	1.8953	2.269
AK1	5.8907	6.3896	6.0376	6.2112	7.1439	6.0188	6.0045	7.3544	7.042	6.4316	6.7409	6.4273	6.2703	7.0228	6.1196	6.2479	7.7725	6.8461	7.0508	5.4825	6.7027	6.8422	7.3889	9.3084	6.0592	7.1757	6.0644	6.7238	7.3194	8.548	7.0097	6.8791	7.8981	6.9704
AK2	6.5717	6.8985	6.7278	6.9741	6.8617	6.4663	6.2598	6.6669	6.4489	6.9035	6.6588	6.8848	6.5795	6.5877	6.2748	6.11	6.575	6.157	6.3069	7.1578	5.8522	6.1434	7.0191	6.2861	7.6523	6.4016	5.8263	6.0572	7.2504	6.8429	6.5807	6.1295	6.2361	5.954
AK3	6.2589	6.3322	6.1637	5.7947	6.1369	5.846	6.2513	5.8189	6.5006	6.1936	6.2784	5.7101	5.84	5.9131	6.4827	5.3327	5.9526	6.212	5.602	6.2159	4.6943	5.5226	5.8659	6.2602	6.0041	5.9241	5.5823	5.9103	4.8273	5.6585	5.8004	5.578	5.2517	6.6571
AK4	4.7054	5.1799	5.0691	4.8943	4.8043	4.7054	4.0815	4.3341	4.2979	4.2832	4.2149	4.5564	3.3854	4.3031	3.5874	3.3937	4.7137	4.1985	3.0461	4.2547	3.4423	4.7458	4.5945	2.6554	4.3089	3.9402	3.0054	4.0644	2.2141	3.4236	4.5242	3.441	3.5546	3.2824
AK4P3	1.7268	-1.5146	-2.9434	1.6915	1.9782	0.4957	-2.1203	-6.6439	-6.6439	-6.6439	-6.6439	-2.9434	-3.0589	-1.6439	-6.6439	-6.6439	-6.6439	-6.6439	-6.6439	-6.6439	-6.6439	-6.6439	-2.5564	-6.6439	-6.6439	-6.6439	-0.20091	-0.2863	-6.6439	-6.6439	-6.6439	0.72247	-6.6439	-6.6439
AK5	0.65992	-0.39593	-1.1844	0.86394	-0.64386	-0.23447	0.79909	0.79077	-4.3219	-1.2176	-2.2515	-0.089267	-2.9434	-0.37707	-0.78588	-0.37707	-3.1844	0.37851	-0.45403	0.91839	-1.1203	2.2327	-1.4739	0	-0.8365	-1.8365	0.20163	-0.23447	-3.1844	-0.8625	-0.8365	-2.3959	1.4489	-6.6439
AK6	4.7703	5.3381	5.157	5.0299	5.3216	4.8237	5.4944	5.1918	5.7315	5.3579	6.299	5.3388	4.9754	5.2475	5.8334	4.7425	5.4135	5.1156	5.4522	5.353	4.6915	4.8319	5.2008	5.2832	5.5404	5.0592	4.5033	5.1239	4.4033	5.5659	5.3954	4.9667	4.6803	5.645
AK7	-0.16812	-0.91594	-0.94342	-1.6897	-0.23447	-2	0.1375	-0.78588	-3.4739	-1.737	-0.32193	-0.97143	-1.1203	-0.26882	-2.2515	-0.18442	-3.4739	-0.47393	-0.66658	0.11103	-2.4739	-2.3219	-1.6439	-2.9434	-1.4739	-2.2515	-2.9434	-1.2176	-2.0589	-2.3959	-1.8365	-1.0893	-0.16812	-1.6897
AK8	-0.78588	0.59455	-0.18442	0.11103	-0.21759	-1.2863	-0.49411	0.62293	-0.16812	-1.9434	-0.66658	-0.51457	-0.2863	-0.35845	-0.152	0.097611	0.40054	1.5008	-0.55639	-0.152	-0.53533	-1.2515	-1.2515	-1.5995	0.45418	-0.53533	0.74846	-1.5564	0.34483	-1.1844	-1.5995	0.48543	-0.089267	-1.4739
AK9	2.441	2.3477	1.6736	1.3785	1.6041	1.8836	1.6182	1.9373	1.4436	1.6462	1.7268	1.3618	1.4276	1.903	0.74846	2.121	1.0286	1.9964	1.4436	1.4647	0.17632	2.0072	1.5311	2.1731	1.144	1.3785	2.4463	1.7698	0.48543	1.6599	2.0179	1.8074	1.1699	2.7527
AKAIN1	-0.39593	-6.6439	-2.1844	-1.8365	-2.3219	-1.6439	-2.6439	-0.59946	-6.6439	-2.737	-6.6439	-6.6439	-2.5564	-1.5564	-6.6439	-6.6439	-6.6439	-2.5564	-6.6439	-2.4739	-2.4739	-2.5564	-6.6439	-6.6439	-0.30401	-2.0589	-6.6439	-6.6439	-6.6439	-2.5564	-6.6439	-1.2515	-6.6439	-6.6439
AKAP1	5.3523	5.5625	5.23	5.3455	4.6548	5.3642	4.7544	4.9435	4.8982	5.393	4.7544	4.7142	4.61	5.0126	4.2705	5.1989	5.8301	4.7597	4.7241	4.9946	3.5521	4.7772	4.6938	5.1691	5.691	5.4118	5.1231	4.7463	3.5656	4.6639	6.6129	4.1127	4.7241	4.2913
AKAP10	4.0892	4.4256	3.9212	3.6147	3.263	3.6938	2.9336	4.2102	3.0054	2.9279	3.7719	3.5084	3.384	4.0435	3.7323	3.4867	3.8074	4.0635	4.292	4.0858	2.0072	4.0356	3.905	3.6915	3.3031	3.0108	3.8856	3.7908	2.943	3.8992	4.1318	3.852	3.0108	3.4502
AKAP11	3.7004	4.1875	3.86	3.4854	2.7225	3.5298	3.6135	3.4303	2.4594	3.1859	3.843	3.6736	3.3074	3.3016	3.2585	3.1651	3.2494	3.5046	3.5435	3.6531	1.0772	2.9653	2.696	3.2157	3.6064	1.4114	3.6439	3.437	1.3561	2.991	3.1875	2.9107	2.511	3.5423
AKAP12	6.7951	6.8286	6.2353	6.8072	6.1607	6.0492	5.2091	5.6574	6.126	5.5632	5.3646	5.1957	5.142	5.8107	7.3261	4.2854	5.6267	5.1663	5.153	5.0566	5.9676	5.7407	5.3466	5.4861	5.467	5.7934	4.8273	5.7684	2.8032	4.9406	5.9561	4.8435	6.0168	5.8987
AKAP13	6.5786	6.4957	6.7572	6.8915	6.0689	6.496	5.3056	6.4138	5.7592	5.3937	5.4874	5.5097	4.7845	5.8321	6.5501	5.1264	5.0255	5.6946	5.9932	5.4306	5.4097	6.7229	6.5862	5.896	4.9782	5.4702	5.8235	6.4133	5.9869	6.0259	5.8043	6.5084	6.767	5.4899
AKAP14	-6.6439	-6.6439	-2.6439	-6.6439	-6.6439	-6.6439	-6.6439	-6.6439	-6.6439	-6.6439	-1.3959	-6.6439	-1.9434	-6.6439	-1.7859	-2.1203	-6.6439	-2	-3.6439	-6.6439	-6.6439	-6.6439	-6.6439	-6.6439	-6.6439	-1.3219	-6.6439	-6.6439	-6.6439	-6.6439	-1.8365	-6.6439	-6.6439	-6.6439
AKAP17A	4.5686	4.5777	4.238	4.8253	4.5141	4.6786	4.1027	4.7032	4.4463	4.5179	4.4469	4.546	4.757	4.4529	4.4548	4.4738	4.2713	4.3477	4.4202	3.9505	3.845	4.7581	4.682	3.8237	3.4101	4.3519	5.605	4.5783	4.2884	5.0514	4.8728	4.7975	4.4403	5.0925
AKAP17A	-6.6439	-6.6439	-6.6439	-6.6439	-6.6439	-6.6439	-6.6439	-6.6439	-6.6439	-6.6439	-6.6439	-6.6439	-6.6439	-6.6439	-6.6439	-6.6439	-6.6439	-6.6439	-6.6439	-6.6439	-6.6439	-6.6439	-6.6439	-6.6439	-6.6439	-6.6439	-6.6439	-6.6439	-6.6439	-6.6439	-6.6439	-6.6439	-6.6439	-6.6439
AKAP3	-0.20091	0.014355	-0.2863	-1.0589	-1.2176	-0.4344	0.28688	-1.8365	-0.30401	-0.8625	-0.058894	0.95606	-0.37707	-0.4344	-1.3219	-0.8625	-1	1.1763	-3.3219	-2.4739	-1.3585	-1.4344	-1.5995	-0.81097	0	-1.0291	-2.9434	-1.5146	-1.3585	0.21412	-0.23447	-1.4344	0.12433	-1.4739
AKAP4	-6.6439	-2.3219	-6.6439	-3.8365	-6.6439	-6.6439	-4.6439	-6.6439	-6.6439	-6.6439	-6.6439	-6.6439	-6.6439	-6.6439	-5.0589	-6.6439	-6.6439	-6.6439	-6.6439	-6.6439	-6.6439	-6.6439	-6.6439	-6.6439	-6.6439	-6.6439	-6.6439	-6.6439	-6.6439	-6.6439	-6.6439	-6.6439	-4.6439	-6.6439
AKAP5	-3.0589	-2.9434	-2.1203	-3.8365	-3.1844	-4.6439	-1.2176	-1.3959	-1.3585	-1.5146	-2.1844	-1.0589	-1.2515	-1.3959	-0.074001	-1.889	-2.4739	-2.3959	-0.94342	-2.8365	-3.1844	-1.2515	-2.737	-2.6439	-1.889	-2.8365	-0.78588	-2.737	-1.5995	0.12433	-1.5995	-2.0589	-2.3959	-1.8365
AKAP6	0.26303	0.52607	0.15056	-0.18442	-0.68966	0.36737	-1.1203	1.4114	-2.6439	-0.91594	-0.043943	-0.21759	-1.9434	1.0976	-0.21759	-1.4739	-0.76121	-0.058894	0.15056	0.53605	-2.4739	-0.2863	-1.2515	5.0509	0.17632	-0.55639	-1	-0.30401	-1.2863	1.4803	0.774	-1.5995	2.5033	-0.4344
AKAP7	3.2203	3.4343	3.3306	2.905	2.8992	2.6017	3.025	2.8319	3.1699	2.854	2.8359	2.6229	2.5286	2.8094	2.6848	2.7268	2.7247	3.009	2.9317	3.111	1.6554	2.6369	2.905	3.0268	2.6253	1.9069	3.437	2.5874	1.9222	2.6064	2.4141	2.9873	2.2928	2.9069
AKAP8	4.4835	4.0951	3.9336	4.3082	3.7666	4.1227	3.4854	4.111	3.7225	3.5348	3.5945	3.4828	3.5435	3.9672	4.6696	3.8639	3.6882	3.742	3.7148	3.9991	2.7527	4.1867	4.1859	3.6253	3.1489	3.5558	4.2994	3.5705	3.5435	4.2615	4.0277	3.9059	3.7038	3.8001
AKAP8L	5.3406	5.8782	5.5723	5.8321	5.7162	5.5379	4.6194	5.8037	4.8743	5.0295	5.5317	5.2269	5.2987	5.89	5.7929	5.7317	5.5232	6.0551	5.8517	5.7581	4.6439	5.557	5.84	5.0691	5.4463	5.3937	6.7317	5.3427	5.5457	5.9984	6.3105	5.7779	5.4053	5.5395
AKAP9	4.9011	5.1064	4.9439	4.6106	4.4594	4.6724	4.3723	4.6605	4.742	3.3547	4.8359	4.2126	4.4509	4.3111	4.8728	4.7043	4.8156	4.8605	4.4828	4.6616	3.2126	4.2668	4.1755	5.3309	4.5441	3.3089	5.5122	4.8022	3.6473	4.3667	4.4542	4.7745	3.8659	4.4039
AKIP1	3.8639	3.8288	3.4777	3.6323	4.0687	3.7623	4.3096	4.3512	4.1473	3.905	4.4835	4.0815	3.6334	3.7159	3.5236	3.6971	3.7506	3.8817	3.9495	3.3074	2.5945	3.9307	4.2373	4.06	3.7949	4.6848	3.4764	4.111	3.8063	4.6047	3.5717	4.4249	4.1819	4.5807
AKIRIN1	5.0768	5.1906	5.3677	5.1169	5.142	5.1006	5.4725	4.8787	5.4439	4.9982	4.6876	4.6223	4.7887	5.0613	6.6967	4.5429	5.2731	5.4459	5.3445	5.7197	4.0117	5.3223	5.6035	4.5957	5.0921	5.0575	5.0522	4.7687	4.2373	4.8875	4.5552	5.4777	5.3248	4.8253
AKIRIN2	5.3878	5.3547	5.2909	5.8334	5.5616	5.1579	5.0277	4.9212	5.6982	5.2277	4.9699	4.7698	4.8379	5.1022	5.8432	4.6831	5.0704	4.8263	4.9946	5.2847	4.6927	5.3016	5.9047	5.2095	4.9509	5.2946	5.4094	5.2095	4.8861	5.0054	4.7871	5.6165	5.5361	4.942
AKNA	5.3183	5.073	4.5097	5.5308	4.9079	5.087	3.2265	4.2434	3.3547	3.3118	3.568	3.3477	3.9523	4.5014	3.6218	4.126	4.0951	4.1416	4.1252	3.9745	3.3813	4.1771	3.841	2.8319	3.8125	4.1457	4.5304	3.8856	3.4816	4.5336	4.8283	3.6473	3.8836	3.9383
AKNAD1	-1.5146	-1.4739	-0.51457	-6.6439	-2.3959	-0.91594	-1.4739	-0.81097	-1.889	-0.26882	-2.9434	-1.0893	0.23879	-6.6439	-1.5564	-0.37707	-6.6439	-0.49411	-1.6439	-1.7859	-3.4739	-0.41504	0.50589	0.1375	-2.1203	0.46467	1.6041	-0.029146	-0.57777	-5.6439	-2.8365	-0.4344	0.18903	1.1953
AKR1A1	5.9848	6.1918	6.4062	5.77	6.229	5.8844	6.1156	6.627	6.4438	5.8447	6.3091	6.2817	5.9371	6.7141	6.3785	6.4055	6.6531	6.5461	6.8792	5.887	5.854	6.5776	6.683	5.8071	6.2806	6.916	6.5108	6.5694	7.3331	7.0176	6.524	6.9218	6.5922	6.9673
AKR1B1	5.4496	5.4614	5.5987	5.8936	5.8679	5.5586	5.5874	6.3398	5.4838	5.2983	5.7965	5.3677	5.3878	6.1451	5.8099	5.9873	6.0642	5.9153	6.2455	5.5339	4.9378	6.2063	6.3455	7.096	5.3656	6.0389	6.5133	6.1629	5.8265	6.8318	5.8587	6.4997	6.3954	6.2153
AKR1B10	0.50589	0.17632	0.31034	-0.152	0.72247	-1.3585	-0.30401	-1.5995	-2	-5.0589	0.52607	-2.5564	-1.5146	0.11103	-2.6439	-2.3219	-0.62149	1.263	-1.737	-1.889	-0.8365	-1.9434	-0.058894	2.3533	-2.2515	-1.0291	1.4489	0.69599	-2.0589	-1.1844	-0.91594	-2.2515	0.9855	-1.2515
AKR1B15	-0.16812	1.3505	1.6645	0.87971	2.0566	-1.889	0.65992	0.056583	1.3391	-2.4739	0.12433	-2.0589	-0.64386	1.1506	-6.6439	-6.6439	-0.20091	2.7137	-1.737	-1.5146	-2.5564	-0.64386	-0.35845	3.4673	2.281	-0.81097	-0.12029	1.8197	-2.737	1.3618	1.3951	0.15056	0.22651	-3.4739
AKR1C1	8.0435	8.5311	8.745	8.2746	8.8483	7.8228	8.2631	8.7264	9.0648	8.1457	8.9812	8.3445	8.2178	9.432	8.376	7.9444	9.5265	7.4072	6.7556	8.8685	6.1311	7.3413	9.6097	6.7248	8.3154	8.09	6.782	7.5848	6.4077	7.695	7.3736	7.3718	6.7772	6.275
AKR1C2	8.7113	9.4178	9.3249	9.1448	9.3538	8.7199	8.7487	9.2383	9.8066	9.4476	9.9834	9.0639	10.161	9.8019	8.0431	7.4269	9.3942	7.482	7.1488	9.6952	7.5915	8.0786	9.7437	7.7	9.686	9.3453	8.2974	8.2426	6.4484	8.4591	8.3783	7.7409	7.3684	8.3948
AKR1C3	7.5326	7.8394	8.442	8.2429	8.4253	7.6757	6.9378	7.4246	7.6643	7.022	7.7558	6.7747	7.139	8.0645	6.5262	7.6836	8.2104	6.5487	6.106	8.6009	6.4761	6.5785	8.1876	6.9338	7.5362	7.5998	6.8003	6.5148	6.2737	7.4667	8.1793	6.1538	6.9779	6.3087
AKR1C4	-1.9434	-6.6439	-3.6439	-1.3959	-0.37707	-2.1844	-1.0893	-1.0893	-2.3219	-1.5995	-6.6439	-3.1844	-2.737	-4.0589	-4.0589	-4.0589	-4.0589	-1.5995	-2.9434	-6.6439	-2.6439	-2.4739	-6.6439	-1.737	-3.3219	-6.6439	-0.32193	-1.6439	0.1375	0.33342	-1.2176	-3.8365	-0.49411	-0.57777
AKR1C8P	-4.6439	-0.57777	-0.41504	-1.9434	-3.1844	-6.6439	-3.8365	-0.18442	-0.8365	-1.5564	0.12433	-2.1203	-1.0291	-1.2863	0.38957	-0.68966	0.29866	-1.3959	0.18903	-3.3219	-5.0589	-3.0589	-2	-2.9434	-0.76121	-3.6439	-0.73697	0	1	-0.78588	1.926	-0.76121	0.042644	0.65992
AKR1D1	-6.6439	-6.6439	-6.6439	-6.6439	-6.6439	-6.6439	-6.6439	-6.6439	-6.6439	-6.6439	-6.6439	-6.6439	-6.6439	-5.0589	-6.6439	-6.6439	-5.0589	-6.6439	-6.6439	-6.6439	-6.6439	-6.6439	-4.0589	-6.6439	-6.6439	-6.6439	-6.6439	-6.6439	-6.6439	-6.6439	-6.6439	-6.6439	-6.6439	-6.6439
AKR1E2	2.2172	1.6599	2.6508	2.5558	1.9411	2.4621	0.61353	2.406	1.9069	1.373	0.51602	1.1635	1.585	2.1342	1.6736	1.9598	1.6088	2.6229	1.6781	1.7398	-0.0145	2.3074	1.3896	1.2203	1.8156	2.3074	2.101	2.2418	2.3103	2.266	2.2388	1.9146	1.6135	1.251
AKR7A2	5.354	5.921	5.2795	5.7716	5.9453	5.4819	4.6118	5.2376	5.5668	5.1534	5.2008	5.0184	4.8063	5.2118	4.342	4.5705	5.1069	4.7301	5.2728	4.9759	4.5329	5.6862	5.4809	4.6182	5.5665	6.1117	4.4046	5.0295	5.0587	5.888	5.7123	5.4118	5.3262	4.7692
AKR7A3	-0.81097	0.097611	-0.64386	0.25096	0.37851	0.34483	-2.3219	-0.1047	-1.3585	-1.5146	-1.2515	-0.59946	-0.78588	-0.37707	-0.39593	-0.074001	-0.058894	-0.1047	-0.35845	-2	-0.91594	0.042644	-0.34008	-0.94342	-0.66658	0.72247	-0.34008	-0.71312	-0.2863	0.50589	0.33342	-0.47393	0.20163	-0.39593
AKT1	6.8306	6.9874	6.6337	6.6932	6.6526	6.7827	5.6226	6.7544	6.0794	5.9474	5.9841	6.1233	5.6596	6.6333	5.7002	5.9612	6.3466	5.7018	6.0607	5.6061	5.8298	6.375	7.0683	5.9463	5.8227	6.8378	6.0056	6.2307	5.5774	6.993	6.6038	6.1352	6.3131	5.9882
AKT1S1	5.6556	5.3266	5.0959	5.4423	5.5696	5.5475	4.189	5.1396	4.8171	4.5053	4.4087	4.5373	4.3799	4.8615	4.6439	4.6299	4.7409	4.3971	4.5922	4.327	4.4944	5.1743	5.3085	5.23	4.2211	5.2087	4.4476	4.9782	4.3125	5.5895	5.1727	5.0054	4.8043	4.7301
AKT2	7.9066	8.1825	7.7421	7.5061	7.1045	7.8461	6.799	7.7919	7.1996	7.5613	7.1125	7.6061	7.0543	7.6788	6.8842	6.7751	7.5821	7.0659	7.3702	6.3395	6.2118	7.7149	8.0039	7.1213	6.7036	7.1793	6.6721	7.1829	6.6793	8.0693	7.6086	7.235	6.8178	6.8368
AKT3	4.2765	4.7241	4.1985	4.3161	3.757	4.0479	3.8032	4.9088	2.6485	2.8639	4.0099	3.7772	2.7071	3.9855	3.0374	4.3971	3.254	4.5046	3.8329	4.2418	2.3334	4.04	3.8115	4.3205	3.5348	3.6485	4.4588	4.0161	2.4141	3.9241	4.2426	3.9364	4.5589	3.4699
AKTIP	4.9435	5.257	5.3001	5.2517	5.2566	5.0691	4.5686	5.8472	4.9579	4.9345	5.2133	5.1623	4.7301	5.3677	5.025	4.9602	5.292	5.6885	4.8445	5.0836	3.845	4.8992	5.4446	5.6528	4.7479	4.8555	5.4263	4.6106	4.7371	5.2392	4.8192	5.1334	4.8197	5.0018
ALAD	6.0512	6.607	6.7724	6.4778	6.1014	6.1589	5.2311	5.8276	6.4016	6.1955	6.0544	6.2254	5.5273	5.9076	6.0657	5.2968	5.7501	5.9789	5.9399	5.8291	5.1243	5.9369	5.6968	4.5619	6.5836	6.0661	5.5708	5.5951	5.5217	6.1223	6.1216	5.3705	5.1502	6.0911
ALAS1	4.5122	4.8017	5.1383	5.009	4.9556	4.641	3.843	4.7148	4.7038	4.9519	4.7388	4.4128	4.784	5.1961	4.7312	4.6223	5.5521	4.5662	5.991	5.392	4.2728	4.7871	5.812	4.7175	5.0587	5.4316	4.8171	4.6954	4.0909	5.2445	5.8755	5.2005	4.5135	4.9864
ALAS2	-0.57777	-2.8365	-3.1844	-6.6439	-2	-3.8365	-2.8365	-6.6439	-6.6439	-5.0589	-6.6439	-3.8365	-3.1844	-2.9434	-6.6439	-1.2176	-2.8365	-6.6439	-2.9434	-6.6439	-4.6439	-6.6439	-6.6439	-2.1844	-6.6439	-2.9434	-6.6439	-6.6439	-6.6439	-3.6439	-4.6439	-6.6439	-0.76121	-6.6439
ALB	-3.8365	-4.3219	-1.1844	-0.37707	-2.737	-2.5564	-3.1844	0.4957	-1.3219	-2.5564	-0.64386	-0.23447	-0.88897	-3.4739	1.6508	0.27501	0.27501	0.25096	0.028569	-6.6439	-1.6897	-1.0589	-1.5564	-6.6439	-0.47393	-0.81097	2.7268	-0.4344	-0.089267	1.5607	-2.0589	-0.45403	-1.2515	-1.2863
ALCAM	2.5084	2.4141	4.5607	2.4931	2.2079	1.4168	2.6206	3.0072	1.4383	1.6781	2.4489	2.5632	0.45418	3.5874	2.211	1.9598	4.1085	3.1953	4.7903	2.9837	-0.62149	2.541	4.393	3.5122	2.1603	2.5385	2.6299	4.1052	1.3785	3.3291	2.3951	4.464	2.8718	2.7004
ALDH16A1	4.2024	4.0934	3.4738	4.5632	4.7903	4.2479	2.85	3.7602	3.2705	3.157	2.9782	3.1763	3.2615	4.0312	1.7991	2.406	2.2449	1.6041	2.4828	1.7355	3.8659	4.1755	3.1127	2.2172	3.1715	3.7203	3.9764	3.5072	2.9764	4.1667	3.855	4.0875	3.6299	4.0917
ALDH18A1	3.9011	4.0488	3.6427	3.6076	3.263	3.557	3.6288	3.8866	3.6611	3.5595	3.856	4.4429	3.9542	3.7991	3.8022	4.1252	4.2987	4.218	4.347	3.4944	2.5945	3.8125	4.1473	3.3576	3.126	4.1659	4.079	4.6404	3.957	4.3001	3.853	4.0312	3.7463	4.0374
ALDH1A1	7.2409	7.5421	6.3763	6.8037	6.3034	6.2769	7.5873	5.6724	7.6142	7.1051	2.8156	6.7727	6.6921	6.4746	6.8928	4.14	5.3388	7.5446	6.9141	4.238	6.2172	5.9619	6.4782	6.4504	8.0567	4.7312	6.7456	4.9519	7.7326	7.6448	6.6559	6.2205	6.1131	7.181
ALDH1A2	4.0832	3.1342	3.3923	2.6758	3.2388	2.433	2.5705	3.7015	1.9486	1.4114	2.8156	3.1077	1.1043	3.7257	1.6276	4.2365	2.266	3.85	2.7027	3.4931	1.5705	2.1827	2.1603	2.696	2.7991	1.5753	2.4568	1.9635	-0.25154	1.3674	4.1326	1.9373	2.8639	1.8639
ALDH1A3	4.0099	4.0188	4.4033	4.354	3.6194	3.5033	5.2426	3.6565	3.3248	2.342	3.4931	3.5084	1.852	3.2048	4.6702	2.7355	1.8679	3.2869	5.3327	3.4867	3.8339	4.8115	4.2683	3.7918	3.847	2.8339	3.7761	5.9395	6.7009	2.1827	4.135	6.4731	3.3688	5.5497
ALDH1B1	3.3547	2.9203	3.4502	3.1635	3.2675	3.0738	3.3632	4.1169	3.0197	3.2615	4.0824	3.8836	3.3547	3.4607	2.4087	2.7908	2.8699	3.3868	3.5435	2.4957	2.2898	2.8758	3.6334	4.3667	3.1906	3.8237	2.6229	3.3771	2.7824	3.7856	4.144	3.101	5.5622	3.3992
ALDH1L1	6.6953	6.4331	6.2102	5.7853	6.0885	6.762	4.5619	3.8053	5.3501	5.7692	4.5304	5.6611	5.0259	3.7602	4.1611	5.328	5.554	3.8718	2.0635	4.3646	6.2555	3.9864	2.903	2.9727	5.8301	4.017	2.8914	1.7908	1.1043	4.2758	6.0598	2.5336	3.1276	3.7355
ALDH1L2	2.4114	2.729	2.6531	2.5286	1.5607	2.0179	2.5705	3.9001	3.0268	2.373	3.6993	2.8992	2.5922	3.0409	4.0841	2.6462	3.6439	3.1875	2.7093	2.4383	0.74846	2.373	4.0339	2.9579	2.3618	2.3868	3.3448	3.706	2.3334	2.0391	4.2055	2.0772	2.9298	2.8359
ALDH2	9.6861	9.9336	9.5407	9.6093	9.2264	9.8103	8.9787	8.9865	9.6609	9.4357	8.6138	9.5087	8.8983	9.5448	8.7681	8.8322	8.83	9.098	7.3479	8.2157	8.2684	8.8343	9.915	6.8785	8.4678	8.472	6.8014	7.1251	6.1081	8.8864	9.1604	6.37	7.259	6.7361
ALDH3A1	-0.35845	-0.0145	1.2141	-0.64386	-0.8365	0.042644	-1.152	1.0426	-0.55639	0.17632	-0.37707	-0.49411	-1.737	-0.39593	-3.0589	-0.25154	-2.9434	0.65076	-4.3219	-0.51457	-1.6897	-1.3585	-0.78588	1.2388	-0.39593	-0.97143	-1.5564	-2.3219	0.46467	0.43296	-0.39593	-0.45403	0.93357	-1.8365
ALDH3A2	6.4365	6.702	7.0019	6.6082	6.5968	6.456	6.5549	6.9541	6.7038	6.525	7.4536	6.7118	6.3212	7.0125	6.045	5.9186	6.5486	6.3681	5.9411	6.5016	4.9777	6.0372	6.7546	5.9404	6.9098	5.8977	6.4217	6.1936	5.6407	6.6938	6.9746	5.8359	5.6029	5.9277
ALDH3B1	2.5008	2.5211	3.2854	3.025	2.516	2.342	2.272	3.4634	2.84	1.8156	3.6381	2.266	1.8836	3.2063	0.50589	1.8278	3.1969	3.2001	2.8934	2.0036	1.3448	3.225	3.0721	1.8359	2.0179	2.5135	1.8992	2.9467	1.3045	3.2479	1.9561	3.861	2.9616	3.332
ALDH3B2	-3.6439	-6.6439	-6.6439	-6.6439	-6.6439	-6.6439	-6.6439	-6.6439	-6.6439	-6.6439	-6.6439	-6.6439	-6.6439	-6.6439	-6.6439	-6.6439	-6.6439	-4.0589	-5.0589	-6.6439	-6.6439	-6.6439	-6.6439	-6.6439	-6.6439	-6.6439	-6.6439	-6.6439	-6.6439	-2.3959	-6.6439	-6.6439	-6.6439	-6.6439
ALDH4A1	6.6591	6.1156	5.9366	6.4278	6.5248	5.5963	2.903	3.0356	4.5298	3.5546	3.84	3.2219	2.7908	4.6218	2.6915	3.2839	4.2288	3.511	4.3198	3.1276	4.8146	4.3477	3.6323	4.0575	5.6226	5.9181	3.6041	4.4575	2.9672	3.9764	5.2873	3.8309	4.0609	4.943
ALDH5A1	3.7866	3.842	4.2608	4.0241	3.8176	3.4356	1.3505	2.7824	2.7887	2.3923	2.4854	2.7866	1.6323	2.7485	1.6508	2.6017	2.144	2.269	3.0618	3.3702	2.9727	2.3448	2.5656	3.2373	3.0566	2.856	2.6159	2.6485	1.2141	2.7225	4.2411	2.5261	1.5656	2.0738
ALDH6A1	5.4253	5.5653	5.6713	4.6662	4.9059	5.7065	4.1699	4.7876	4.126	4.8181	4.6112	4.9141	4.025	4.7735	4.3038	3.7719	3.4463	4.3868	4.4601	4.1587	4.3576	4.9649	4.1922	3.7442	4.7634	4.0626	3.3349	4.1811	3.0126	4.6605	5.5094	4.0233	3.6253	4.0054
ALDH7A1	5.1518	5.5065	5.6441	4.9155	5.0875	5.4326	5.204	5.5668	5.4673	5.3391	5.5314	5.7388	5.1566	5.4216	5.797	5.2506	4.9561	5.7793	5.4199	5.1906	4.7431	5.4459	5.6599	4.7142	4.8104	5.3961	5.439	4.9486	4.95	6.7152	5.328	4.991	4.6531	4.6294
ALDH8A1	0.65076	-0.34008	0.40054	-0.66658	0.29866	0.8953	-1.5564	-0.49411	-1.152	0.58496	-0.34008	-0.152	-2.3219	-0.68966	0.28688	0	-0.16812	-2.4739	-1.889	-4.0589	-2.6439	-1.0291	-0.62149	-1.7859	-0.57777	-2	-6.6439	-1.5146	-0.88897	-1.4344	-1.5146	0.32193	0.18903	1.8639
ALDH9A1	6.9674	6.9214	7.1487	6.955	6.9853	6.8686	6.8791	6.7866	7.1595	7.2908	7.5301	7.293	6.6165	7.2076	6.3966	6.6179	7.2879	6.4376	8.4794	7.0939	6.1216	8.112	8.6656	5.9919	6.51	8.3781	5.7219	6.9942	6.2244	6.2931	6.7109	6.4893	5.9357	7.9416
ALDOA	10.272	10.562	10.258	10.261	10.628	10.017	8.7554	9.8177	9.3178	9.2595	9.3668	9.1036	8.8568	9.7689	8.2884	8.2066	9.3472	8.2432	8.8153	8.9735	9.5188	9.5062	10.678	11.571	8.8427	9.8461	8.4795	9.2431	8.3496	9.9834	9.6139	9.278	9.7559	8.8199
ALDOB	0.53605	-1.737	-1.5995	0.17632	-1.8365	-0.8625	-4.3219	-1.6439	-0.81097	-2.737	-2.9434	-5.6439	-4.0589	-3.3219	-6.6439	-6.6439	-6.6439	-6.6439	-6.6439	-1.6439	-1.5564	-1.5146	-6.6439	-6.6439	-2.2515	-1.4739	-0.51457	-6.6439	-6.6439	-6.6439	-2.737	-1.6439	-5.6439	-0.8365
ALDOC	6.913	7.8187	6.6645	7.3253	7.8621	6.7875	4.2001	3.8135	3.5922	4.3547	2.5558	3.2095	4.3284	7.0218	4.5179	2.1243	3.3001	3.8084	3.4436	7.4373	6.3842	5.2048	5.7944	3.9345	5.0085	4.6753	4.295	3.3103	3.1969	5.0592	7.3098	3.6971	2.7027	3.4957
ALG1	2.9873	3.0479	3.0755	2.8777	3.26	2.7908	2.926	3.6982	2.943	3.067	3.251	3.1699	3.1424	3.4712	3.0652	3.189	3.5546	3.0461	3.855	3.3896	2.4568	3.3291	3.5033	2.969	2.7355	3.5957	1.7698	3.2388	2.3074	3.6508	3.1843	3.5717	2.8953	3.8768
ALG10	0.74846	1.4114	1.2203	0.94111	0.33342	0.65992	0.45418	0.90304	0.40054	1.2449	1.5509	1.5753	0.83996	1.5656	1.275	1.0215	1.8074	1.406	2.1827	1.0772	-1.5995	0.93357	1.3618	1.6915	0.62293	0.11103	0.73118	1.6871	0.22651	0.22651	1.0841	1.0772	0.47508	1.5361
ALG10B	0.9782	2.1276	1.9222	1.5993	0.27501	1.0286	0.9855	1.6229	0.86394	0.57531	1.8278	1.757	1.0144	1.3334	1.4957	1.4114	1.7949	1.7782	1.4906	1.0144	-1.0589	0.41143	1.384	1.9336	1.3896	-0.37707	2.5084	1.4383	-0.71312	1.111	1.852	1.1953	0.74846	1.84
ALG11	2.7698	3.0072	3.3045	2.4931	2.0704	2.8115	2.7592	3.3147	2.257	2.7115	3.568	3.3448	2.8797	3.0514	3.2342	1.8953	2.8817	2.8659	3.2095	2.7949	0.64155	2.8298	2.729	2.7355	2.6112	2.0909	2.8875	3.0548	1.0144	3.1326	2.7782	2.373	2.4777	2.8639
ALG12	2.4515	2.9579	3.0268	2.7334	3.0976	2.516	2.852	3.0824	3.1906	2.844	2.4803	3.269	2.6159	3.025	2.9088	2.9837	2.6668	2.5922	3.1603	1.9146	1.9855	3.1906	3.4542	2.3334	2.025	2.8817	1.8758	2.9964	2.3785	3.488	3.3089	3.1906	2.7137	3.2494
ALG13	4.2118	4.8694	4.8773	4.9246	4.7787	4.3978	4.7043	5.2165	4.6011	3.9644	4.7038	4.0841	4.3169	4.8094	5.4845	5.2555	4.6311	5.4822	5.1148	5.0631	4.2965	4.8535	4.1094	4.2735	4.7719	4.0072	4.86	5.017	4.5385	4.9136	5.2437	5.328	5.0708	4.295
ALG14	2.3334	2.7592	3.0339	2.3646	2.7334	1.6229	3.7344	2.6938	1.7485	2.5945	3.1522	1.6182	2.5705	2.7203	2.9837	2.067	3.4751	2.6369	1.8074	3.0356	1.4276	1.926	4.0444	1.3561	1.5211	2.8237	1.5607	2.669	1.6871	3.8914	1.9523	2.7247	1.7312	2.585
ALG1L2	-6.6439	-2.6439	-3.3219	-6.6439	-6.6439	-6.6439	-6.6439	-2.3959	-6.6439	-6.6439	-6.6439	-2.6439	-6.6439	-6.6439	-6.6439	-1.8365	-6.6439	-1.2515	-6.6439	-3.6439	-4.6439	-2.737	-6.6439	-2	-6.6439	-6.6439	-6.6439	-6.6439	-6.6439	-6.6439	-6.6439	-2.4739	-6.6439	-6.6439
ALG2	3.669	3.848	3.7772	3.6404	3.7442	3.6508	4.0695	4.1787	3.9644	3.7876	4.2234	4.2165	3.8649	3.7708	4.3937	4.0505	4.0374	4.2273	4.7071	3.8359	3.0514	3.8104	4.4236	3.7602	3.7388	3.8074	3.5583	4.4861	2.858	4.106	3.9837	4.4931	3.5385	4.8156
ALG3	4.1276	3.9355	4.354	3.7452	4.342	4.3045	3.1375	4.3384	4.0027	3.6276	3.8166	4.1795	4.0858	4.4489	3.263	4.1922	4.7214	4.3074	4.6223	3.4828	3.5838	3.7939	4.5934	3.5886	4.0583	4.5759	4.047	4.0866	4.5179	4.3341	4.6129	3.9709	3.8379	3.9269
ALG5	4.5729	4.9293	4.8258	4.5317	4.8709	4.3937	5.133	5.2145	5.0466	4.8032	5.0535	4.6769	4.8354	4.5304	4.903	4.1922	4.9649	5.0081	4.8575	5.0553	3.9718	4.712	5.3082	4.2434	4.8968	5.1094	5.0241	4.9681	4.6559	4.9383	4.6588	4.9986	4.5027	5.3802
ALG6	2.433	2.3868	3.0018	2.5033	2.6462	2.6112	2.8278	2.6848	2.585	2.0461	3.1811	2.729	2.6668	3.0356	3.1699	3.4476	2.9069	3.5135	3.7398	3.0054	1.5898	2.6531	3.0268	2.4222	3.2434	1.7485	3.7355	3.2141	1.9819	2.6871	2.8875	3.6826	1.5509	3.7344
ALG8	4.6135	4.5292	5.2048	4.9208	4.3455	4.2832	4.0798	4.6871	4.8831	4.1691	4.8826	4.4906	4.3889	5.3398	4.4666	4.7447	5.5157	5.285	4.854	4.5723	4.4182	4.5515	4.6685	3.3448	4.6594	4.5957	4.2675	4.5521	4.3327	4.7442	4.905	4.847	4.3716	4.6029
ALG9	4.9274	4.995	5.2384	5.2724	5.0665	4.7093	4.1152	4.9397	4.1094	4.1961	4.8022	4.8455	4.9425	5.2149	3.7793	5.1914	5.4087	4.9955	5.8542	5.5647	4.585	4.4515	5.5999	3.9551	4.3667	4.8415	5.1473	4.8699	3.3992	4.594	4.6798	4.6837	3.861	4.2743
ALK	-1.4739	-1.5995	-3.0589	-2.4739	-5.6439	-1.5564	-2.6439	-3.8365	-1.3959	-0.88897	-3.8365	0.87184	-2.0589	-3.0589	-0.8625	-2.737	-1.5995	-2.2515	-1.6897	-1.0291	-3.6439	-0.68966	-2.6439	-2.737	-1.6897	-1.9434	-6.6439	-1.6897	-3.3219	1.6599	-4.6439	-4.3219	-3.8365	-3.8365
ALKAL1	-6.6439	-6.6439	-6.6439	-6.6439	-6.6439	-6.6439	-6.6439	-6.6439	-6.6439	-6.6439	-6.6439	-6.6439	-6.6439	-6.6439	-2.3219	-6.6439	-6.6439	-0.62149	-6.6439	-6.6439	-6.6439	-6.6439	-6.6439	-6.6439	-6.6439	-6.6439	-6.6439	-6.6439	-6.6439	-6.6439	-6.6439	-6.6439	-6.6439	-6.6439
ALKAL2	0.15056	-1.6439	-1.5564	0.83188	1.144	-1.3585	-0.089267	0.9782	4.7533	3.0356	0.15056	1.9336	3.0704	4.3154	3.6218	2.6871	4.067	6.5326	7.137	2.9764	2.9467	3.942	5.3768	-0.1047	1.926	1.5361	-6.6439	0.57531	-0.78588	4.5589	2.0391	-1.3959	2.5826	5.4057
ALKBH1	2.3219	2.278	2.1985	2.3618	2.4168	2.373	0.97085	2.6622	1.1506	1.696	2.4957	1.7991	2.0072	2.541	3.0215	2.4906	2.3702	2.585	2.7463	2.3306	1.7268	2.3533	2.281	2.3363	2.0738	2.0531	3.1683	2.2016	2.0461	2.8217	3.0807	2.3161	1.9222	1.2079
ALKBH2	3.7772	3.706	3.6599	3.6485	3.8866	4.2979	3.9184	4.6141	4.225	3.9088	4.2891	4.1938	4.0925	4.0418	5.3431	4.3031	4.9928	4.278	4.2418	4.0592	3.1985	4.0488	6.1735	3.5595	3.4764	4.1383	4.554	3.0144	4.1859	4.3089	3.7004	3.9588	4.1432	4.8875
ALKBH3	4.2765	4.5844	4.354	4.314	4.3533	4.1554	3.6893	5.1305	4.0934	4.0277	4.0764	4.0018	4.2479	4.5179	4.6398	4.568	4.98	4.9662	4.5342	4.9369	3.5286	4.5072	4.8625	4.7903	4.193	4.6769	4.3241	4.3576	4.4276	5.1235	4.9021	4.6876	4.3957	4.2296
ALKBH4	2.2987	2.266	2.2265	2.3334	2.1473	2.2479	2.1538	2.9411	2.0635	2.157	2.1309	2.4222	2.0841	2.669	1.251	2.3132	1.6554	1.5993	2.5236	1.6599	1.373	2.7463	2.4463	2.4803	2.4168	2.6781	2.3132	2.4249	2.211	3.6404	3.0858	2.3477	2.26	2.9764
ALKBH5	5.3572	5.5726	5.3223	5.1985	5.1338	5.3201	5.2048	5.917	5.392	5.142	5.3561	5.0755	4.8525	5.327	5.7568	5.2437	5.4944	5.5506	5.6206	5.1094	4.0383	5.4757	5.8674	6.6614	4.7866	5.6614	4.7565	5.4992	4.9575	5.8836	5.5398	5.8542	5.682	5.2529
ALKBH6	3.1827	4.204	3.3448	3.332	3.9607	2.9616	3.0824	4.2048	3.7751	3.4033	3.6747	3.6702	3.6473	3.7279	2.5135	4.2472	3.9928	4.2615	3.9644	3.1811	3.266	3.4725	3.3757	2.9542	4.4107	4.144	5.021	3.4046	4.7766	4.3498	4.1144	4.1787	2.9727	4.0233
ALKBH7	5.5348	5.3176	5.3653	5.4466	5.9076	5.195	4.5091	5.1687	4.9435	4.7782	4.5735	4.511	4.3096	4.9787	4.6582	3.9964	4.2758	3.3882	3.9298	3.6017	4.9453	5.3413	5.2517	4.9006	4.669	5.503	4.1906	4.9107	5.4303	5.7503	5.467	4.9941	5.225	5.2468
ALKBH8	1.8797	1.3785	1.7485	1.1699	1.6462	0.97085	2.0704	3.0144	1.7312	1.3896	2.8359	2.4542	1.7866	1.9709	2.0772	1.9709	1.848	2.3674	2.5286	2.4828	-0.13606	2.2016	1.8875	2.6848	1.9672	1.275	2.9946	2.5261	1.3674	2.7527	1.9964	1.8953	1.9635	2.5033
ALLC	-1.6439	-3.1844	-2.8365	-6.6439	-4.3219	-3.4739	-0.12029	-2.3959	-6.6439	-6.6439	-2.737	-6.6439	-3.0589	-6.6439	-6.6439	-2.5564	-6.6439	-6.6439	-6.6439	-1.5146	-1.6897	-6.6439	-2.8365	-6.6439	-2.9434	-6.6439	-6.6439	-3.8365	-6.6439	-3.1844	-3.8365	-6.6439	-4.0589	-1.6897
ALMS1	3.2234	2.8053	2.7527	2.546	2.2957	2.6392	2.3248	3.2943	1.7949	1.8639	2.98	2.4854	2.3306	2.1731	2.3785	2.7908	1.9709	2.511	3.2203	1.6915	1.5705	2.854	2.6508	1.669	1.9855	2.8094	1.275	2.9184	1.903	3.3978	3.1969	2.6041	2.0807	1.8032
ALOX12	-6.6439	-6.6439	-6.6439	-6.6439	-3.4739	-6.6439	-4.3219	-1.4344	-4.3219	-4.3219	-2.3959	-1.7859	-4.3219	-3.8365	-6.6439	-6.6439	-6.6439	-2.6439	-5.0589	-6.6439	-6.6439	-6.6439	-6.6439	-6.6439	-2.5564	-2.1203	-6.6439	-6.6439	-3.0589	-6.6439	-6.6439	-5.0589	-6.6439	-0.71312
ALOX12B	-6.6439	-6.6439	-6.6439	-1.3585	-6.6439	-6.6439	-6.6439	-6.6439	-6.6439	-6.6439	-6.6439	-3.4739	-6.6439	-6.6439	-6.6439	-6.6439	-6.6439	-6.6439	-6.6439	-6.6439	-6.6439	-6.6439	-6.6439	-6.6439	-6.6439	-6.6439	-6.6439	-6.6439	-6.6439	-6.6439	-6.6439	-6.6439	-6.6439	-6.6439
ALOX15	-2.1844	-2.6439	-2.8365	-3.4739	-4.6439	-6.6439	-5.6439	-3.8365	-6.6439	-4.0589	-6.6439	-3.4739	-6.6439	-5.6439	-2.2515	-3.8365	-4.3219	4.393	-2.1844	-4.3219	-5.0589	-2.6439	-5.6439	-0.62149	-6.6439	-5.6439	-6.6439	-2.8365	-6.6439	-2.5564	-1.5995	-5.0589	-1.3959	-2.737
ALOX15B	-4.3219	-1.1203	1.5361	3.0496	0	-2.3219	-5.0589	-2.1203	-2.737	-3.1844	-3.8365	-4.3219	-3.8365	0.070389	-2.9434	-1.8365	-1.0893	-3.1844	1.5211	-2.2515	-4.3219	-2.4739	-3.6439	-0.2863	-1.9434	-5.6439	-2	-2.9434	-2.6439	-2.1844	-3.6439	-0.59946	-2.0589	-1.737
ALOX5	4.0188	3.2001	3.4738	4.9823	3.6679	3.6473	1.7908	3.7431	2.5705	1.3618	1.9635	3.3306	2.1699	3.009	1.0566	2.7027	2.5632	3.101	3.254	1.5261	2.7159	3.8885	2.9069	2.862	1.3391	1.9672	5.6135	2.9579	3.2141	4.1202	2.251	4.9458	3.7856	3.0215
ALOX5AP	5.0321	4.2683	5.1811	4.7866	4.7431	4.3198	5.581	5.3118	4.4182	4.557	4.0841	5.1156	3.5934	5.235	3.1457	3.2675	4.649	5.4053	5.225	3.3161	4.017	5.532	4.2203	4.4336	4.1202	5.1077	5.1436	5.3583	3.6462	4.9919	4.0618	6.8435	5.5919	6.0411
ALOXE3	-6.6439	-6.6439	-6.6439	-6.6439	-6.6439	-6.6439	-5.6439	-2.0589	-6.6439	-6.6439	-6.6439	-6.6439	-6.6439	-6.6439	-3.0589	-6.6439	-6.6439	-3.0589	-6.6439	-6.6439	-6.6439	-6.6439	-6.6439	-6.6439	-6.6439	-5.6439	-6.6439	-6.6439	-5.6439	-5.6439	-6.6439	-6.6439	-3.3219	-6.6439
ALPI	-6.6439	-6.6439	-6.6439	-6.6439	-6.6439	-6.6439	-6.6439	-6.6439	-6.6439	-6.6439	-6.6439	-6.6439	-6.6439	-6.6439	-6.6439	-6.6439	-6.6439	-6.6439	-6.6439	-6.6439	-6.6439	-6.6439	-6.6439	-6.6439	-6.6439	-6.6439	-6.6439	-6.6439	-6.6439	-6.6439	-6.6439	-6.6439	-6.6439	-6.6439
ALPK1	3.111	3.4515	3.384	2.9069	2.2839	2.7137	1.926	3.6508	2.8972	2.3505	3.1906	2.9653	2.5945	3.6311	3.257	3.4236	3.067	3.6229	3.1326	2.9355	1.7398	3.0738	3.0976	2.373	3.116	1.8278	4.2645	2.9486	2.9672	3.7517	3.5021	3.5862	2.4621	3.0925
ALPK2	-0.074001	-0.49411	0.68706	-0.4344	-1.4344	0.36737	-2.8365	-4.0589	-2.5564	-3.4739	-4.6439	-5.0589	-2.4739	-0.73697	-3.8365	-3.4739	-5.0589	-1.1203	-5.0589	-2.737	-4.6439	-0.88897	-3.8365	3.0618	-3.3219	-4.0589	-2.737	-3.8365	-4.0589	-4.6439	-5.0589	-0.4344	-0.94342	-5.6439
ALPK3	4.2087	4.1506	3.0858	3.6404	3.0531	4.2434	0.54597	2.6485	-0.91594	1.7485	-0.76121	1.9635	1.7312	1.903	-0.76121	1.8197	1.4436	0.76553	0.65076	1.5008	0.056583	1.5509	-0.043943	5.6795	1.8237	1.5361	2.4168	0.99277	0.51602	0.65992	2.0461	0.28688	2.8817	0.68706
ALPL	3.4957	2.3674	2.0036	5.0738	4.0356	2.7655	1.7268	1.384	1.5656	2.3896	1.2388	1.8639	2.4957	2.4222	1.269	3.1795	3.5741	2.5898	4.2464	1	4.8324	4.1408	3.4854	1.3161	2.903	5.1663	2.8258	4.8963	2.8298	1.9561	5.128	6.3475	3.2141	4.9212
ALPP	-6.6439	-6.6439	-6.6439	-6.6439	-6.6439	-6.6439	-6.6439	-6.6439	-5.0589	-6.6439	-6.6439	-6.6439	-6.6439	-6.6439	-6.6439	-6.6439	-6.6439	-4.3219	-6.6439	-6.6439	-6.6439	-6.6439	-6.6439	-6.6439	-6.6439	-6.6439	-6.6439	-6.6439	-6.6439	-6.6439	-4.0589	-6.6439	-6.6439	-6.6439
ALS2	3.211	3.6369	3.3277	3.101	2.5534	2.6159	3.1375	3.6915	2.7592	2.85	3.903	3.0391	2.6645	2.9782	3.441	3.1779	2.7115	3.121	3.797	3.3074	1.4168	3.0993	3.0824	3.5765	3.0144	2.263	3.6803	3.009	1.8718	3.5173	3.7719	2.9542	2.4168	2.9241
ALS2CL	3.8104	4.2242	3.5826	3.7719	3.1827	3.7344	2.844	3.6859	2.3306	2.8298	3.1506	3.7887	3.3176	3.5993	3.7301	4.3813	3.1619	4.3653	3.7015	3.4634	2.6893	3.4249	2.4931	2.7115	4.0772	2.6576	4.4189	2.7334	2.0531	3.8679	4.332	3.126	3.0072	3.6519
ALX1	-0.26882	-0.0145	-0.76121	-1.1203	-2.9434	-1.9434	0.61353	-6.6439	-6.6439	-3.8365	-6.6439	-1.152	-6.6439	-2.3959	3.0721	-6.6439	-4.3219	-1.6439	-0.97143	-2	-6.6439	2.06	-6.6439	-0.8625	-6.6439	-6.6439	3.1554	-0.4344	5.0321	3.2203	-2.0589	-1.7859	-2.737	3.8875
ALX3	-4.3219	-0.94342	-3.4739	-3.1844	-3.4739	-6.6439	-6.6439	-6.6439	-6.6439	-6.6439	-6.6439	-4.0589	-3.0589	-6.6439	1.5898	-3.8365	-3.8365	1.7093	-6.6439	-6.6439	-6.6439	-6.6439	-6.6439	-6.6439	-6.6439	-6.6439	-6.6439	-6.6439	-6.6439	-3.8365	-6.6439	-6.6439	-5.0589	0.1375
ALX4	-1.5564	-1.6897	-1.5995	-2.6439	-2.3959	-1.2515	-2.737	2.6668	-1.3959	0.65992	2.4957	3.254	2.6485	-0.62149	-0.73697	0.9855	2.373	3.6229	2.3334	0.28688	-3.6439	-1.7859	-0.20091	1.8718	-0.41504	-1.7859	-1.2515	-1.6439	-0.13606	4.6363	1.5361	-3.1844	-0.18442	-0.029146
ALYREF	4.934	4.855	4.5886	4.7708	4.9016	4.841	4.5129	5.0492	4.9269	4.3356	4.6358	4.1985	4.5198	4.6439	4.9246	4.26	5.269	4.4175	4.6323	4.4828	4.1506	5.1416	5.0553	4.5928	4.121	5.7506	4.6582	5.0913	4.7692	5.2145	4.7639	5.2472	5.1667	3.7751
AMACR	2.757	2.9298	3.0618	2.5534	1.511	2.3533	3.366	4.0312	3.0197	2.6392	3.6147	3.0687	3.0461	2.9088	2.3391	3.3937	2.3103	3.0959	3.319	3.225	1.2079	3.373	2.8875	4.025	2.7463	1.9486	2.6531	3.4074	1.7442	3.3147	2.7929	3.991	2.5993	3.2645
AMBN	-2.8365	-4.3219	-6.6439	-6.6439	-6.6439	-6.6439	-4.0589	-6.6439	-6.6439	-6.6439	-6.6439	-6.6439	-6.6439	-6.6439	-6.6439	-6.6439	-6.6439	-6.6439	-6.6439	-6.6439	-6.6439	-6.6439	-3.3219	-6.6439	-6.6439	-6.6439	-6.6439	-4.0589	-6.6439	-6.6439	-6.6439	-6.6439	-6.6439	-6.6439
AMBP	-1.1844	-2.737	-4.6439	-6.6439	-6.6439	-2.9434	-6.6439	-6.6439	-6.6439	-6.6439	-6.6439	-2.8365	-6.6439	-6.6439	-6.6439	-6.6439	-6.6439	-2.6439	-6.6439	-6.6439	-4.6439	-6.6439	-3.8365	-3.6439	-6.6439	-1.4739	-0.1047	-4.3219	-0.91594	-4.3219	-4.3219	-6.6439	-3.0589	-6.6439
AMBRA1	3.9523	3.6622	3.4222	3.3363	2.7824	3.3434	2.373	3.6915	2.905	2.844	3.0841	2.862	2.6017	3.126	3.5198	2.8237	3.0303	3.0824	3.7751	2.7027	1.9523	3.1875	3.6781	2.6893	2.6554	3.1506	2.254	3.1635	2.6848	3.8699	3.6159	3.2063	2.8953	3.441
AMD1	4.2957	3.8934	4.2876	3.7929	3.8738	4.09	5.0352	5.0237	4.8495	4.5348	4.7618	4.5373	4.5613	4.2928	7.6178	4.6554	4.8369	5.4439	4.957	5.0674	3.6859	5.2769	4.8846	4.7777	4.5601	4.3219	4.4209	4.7866	4.8166	5.1771	3.9653	5.2311	5.3452	4.6525
AMDHD1	-2.9434	-2.737	0.36737	-2.8365	-1.7859	-0.68966	-1.152	-2.3959	-3.0589	-2.5564	-3.6439	-2.6439	-4.3219	-2.3959	-1.0589	-1.3959	-0.029146	-2.0589	-0.16812	-1.4344	-4.3219	-0.32193	-1.5146	-2.8365	-1.152	-2.8365	-6.6439	-2.1203	-5.0589	-4.6439	-1.5995	-1.2863	-0.8625	-1.0291
AMDHD2	4.6415	4.6736	4.5521	4.9722	4.8278	4.7634	3.9307	4.5342	4.0339	4.1651	4.5711	4.848	3.6893	4.7109	3.101	3.8379	3.6859	3.225	4.373	2.0531	3.942	4.9486	4.6628	3.4983	4.1731	4.4502	4.3118	4.6218	4.272	5.0505	5.3516	4.9941	4.568	5.4588
AMELX	-6.6439	-6.6439	-6.6439	-6.6439	-6.6439	-6.6439	-6.6439	-6.6439	-6.6439	-6.6439	-6.6439	-6.6439	-6.6439	-6.6439	-6.6439	-6.6439	-6.6439	-6.6439	-6.6439	-6.6439	-6.6439	-6.6439	-6.6439	-6.6439	-6.6439	-6.6439	-6.6439	-6.6439	-6.6439	-6.6439	-6.6439	-6.6439	-6.6439	-6.6439
AMELY	-6.6439	-6.6439	-6.6439	-6.6439	-6.6439	-6.6439	-6.6439	-6.6439	-2	-6.6439	-2.9434	-6.6439	-1.5564	-2.3959	-6.6439	-6.6439	-6.6439	-2.2515	-6.6439	-6.6439	-4.3219	-6.6439	-6.6439	-6.6439	-6.6439	-6.6439	-6.6439	-1.889	-6.6439	-6.6439	-6.6439	-6.6439	-3.6439	-6.6439
AMER1	1.0772	1.0286	0.79077	0.47508	-0.058894	0.4957	0.58496	1.8797	0.26303	0.7137	0.93357	1.157	0.54597	1.1043	0.83996	1.251	0.87971	1.269	1.6041	0.83188	-1.3959	1.1309	0.90304	0.88753	0.4957	0.056583	0	1.144	0.070389	1.844	0.90304	0.73985	0.26303	0.61353
AMER2	-6.6439	-5.6439	-6.6439	-6.6439	-6.6439	-6.6439	-6.6439	-6.6439	-4.6439	-6.6439	-6.6439	-6.6439	-5.0589	0.51602	-3.8365	-6.6439	-6.6439	-2.3959	-6.6439	-1.9434	-5.0589	-6.6439	-4.6439	-5.0589	-5.6439	-6.6439	-6.6439	-6.6439	-6.6439	-6.6439	-6.6439	-6.6439	-3.1844	-6.6439
AMER3	-6.6439	-6.6439	-6.6439	-6.6439	-6.6439	-6.6439	-6.6439	-6.6439	-6.6439	-6.6439	-6.6439	-6.6439	-6.6439	-6.6439	-6.6439	-6.6439	-6.6439	-6.6439	-6.6439	-6.6439	-6.6439	-6.6439	-6.6439	-6.6439	-6.6439	-6.6439	-6.6439	-6.6439	-6.6439	-6.6439	-6.6439	-6.6439	-6.6439	-6.6439
AMFR	5.8128	5.7495	5.862	5.7918	5.6273	5.8255	5.2728	6.1085	5.4634	5.2211	5.6616	5.4902	5.2884	5.6067	5.9991	5.2415	5.4506	5.4002	5.8025	5.2165	4.3038	5.7866	6.0535	5.5283	5.1497	5.4581	5.0032	5.5357	4.9639	6.1146	5.8192	5.7621	5.2483	5.1973
AMH	-0.88897	-4.6439	-3.3219	-1.9434	-3.1844	-2.1844	-3.3219	-1.4739	-2.9434	-3.0589	-3.1844	-0.68966	0.38957	-0.49411	2.4087	-0.16812	-2.0589	-4.6439	-1.737	-4.6439	-1.3959	-1.6439	-2.737	-1.0589	-5.6439	-3.3219	-1.889	-0.2863	-3.8365	-0.23447	1.2987	-0.30401	-0.53533	-1.2176
AMHR2	-3.0589	-2.8365	-4.0589	-6.6439	-6.6439	-6.6439	-4.0589	-1.6897	-0.73697	-4.6439	-6.6439	-2.0589	-2.737	-6.6439	-1.3959	-5.0589	-3.1844	-0.39593	-0.62149	-2.4739	-6.6439	-2.0589	-3.8365	0.070389	-3.6439	-3.8365	-2.3219	-6.6439	-6.6439	-0.029146	-6.6439	-1.2863	-2.9434	-6.6439
AMIGO1	2.1827	1.5211	1.8679	2.4383	1.9069	2.278	1.0909	1.9819	0.95606	1.9709	2.6041	2.067	2.263	2.0531	1.852	1.7312	0.81558	2.488	1.8758	1.8115	0.60407	1.4542	1.5361	2.1375	1.5311	0.65076	-6.6439	0.34483	0.084064	1.3674	2.263	-0.26882	1.0356	2.3132
AMIGO2	3.4343	3.6814	3.7677	3.275	3.0618	2.6938	3.3205	4.1293	3.8309	3.3757	2.8032	2.7845	2.275	3.306	6.1577	2.7027	4.2118	3.6927	3.9533	3.5765	1.0841	3.851	3.1276	2.7613	3.4141	3.0461	3.4712	3.1715	1.6915	3.8084	1.774	3.4893	3.6124	2.516
AMIGO3	-0.45403	-2	-0.1047	-2.1844	0	-0.51457	-0.81097	0.63227	-1.5995	-0.23447	-1.0589	0.80735	-0.089267	-0.4344	1.6182	-1.3585	0.1635	-6.6439	-0.78588	-4.0589	-1.6897	-0.13606	-6.6439	-1.3219	-1.4739	-0.25154	1.0976	0.1375	0.68706	1.0496	-2.4739	0.57531	-0.8625	-6.6439
AMMECR1	0.87971	0.028569	0.9855	0.79909	0.54597	0.87184	0.72247	0.83996	0.014355	-0.2863	0.76553	0.47508	1.2265	0.76553	1.5945	1.4436	0.1375	1.2449	1.3161	0.9782	-0.8365	0.37851	0.41143	0.72247	0.55582	-0.152	1.546	1.4383	-0.13606	0.65992	0.91839	1.4168	-0.34008	1.1763
AMMECR1L	3.568	3.7751	3.3533	3.6264	3.1326	3.9146	2.9411	3.5361	3.5969	3.144	3.4931	3.251	3.3771	3.6159	4.7339	3.7257	3.8217	3.717	4.0644	3.5898	2.5993	3.7203	3.5644	3.1859	3.6064	3.1077	3.2854	3.7431	2.926	3.729	3.9736	3.6346	3.0233	3.373
AMN	-1.5995	-2	-5.6439	-1.8365	-0.39593	-1.737	-6.6439	-6.6439	-4.3219	-6.6439	-4.6439	-2.737	-3.8365	-6.6439	-3.6439	-5.0589	-6.6439	-6.6439	-4.3219	-5.6439	-1.1844	-2.3959	-5.6439	-6.6439	-6.6439	-4.0589	-6.6439	-6.6439	-3.6439	-2.5564	-4.3219	-1.152	-5.6439	-6.6439
AMN1	2.1795	2.6871	2.7181	2.1177	2.5361	2.1473	2.9336	2.0635	3.3334	2.7824	3.1227	2.844	2.969	2.3702	3.1194	3.1194	2.5777	3.1408	3.6882	2.969	1.373	2.7887	3.0875	2.6064	3.0772	2.9373	4.1882	2.7004	2.9745	3.4289	3.0144	2.9764	3.1326	3.2735
AMOT	3.0161	3.6053	3.2016	3.3349	2.4957	2.6112	2.441	3.0772	3.8115	3.433	2.757	3.2032	2.6253	3.3031	3.3688	2.263	2.3505	3.3176	3.9864	3.1953	1.8074	3.8758	3.4209	4.2795	2.3248	2.6871	2.4594	2.6938	3.5323	4.1252	2.84	3.8001	2.7655	2.9505
AMOTL1	4.6381	4.6859	4.2304	4.5478	3.7485	4.9069	3.5348	4.7975	3.6949	4.0687	4.2365	5.0976	4.1127	4.5717	5.2079	4.0841	4.0858	4.6831	4.3834	4.1342	2.3103	4.1497	3.9495	5.2861	3.6519	3.5173	4.2638	4.0522	2.6276	5.2176	4.5223	3.511	4.4809	3.7431
AMOTL2	6.1733	6.1999	6.2445	6.4967	5.6505	5.8012	6.1254	6.6168	7.3734	6.641	6.7392	5.6556	6.2707	6.4102	6.0821	5.7576	6.0144	5.9265	5.9948	6.242	4.1953	7.0957	7.4689	5.463	6.3198	6.1681	5.7835	6.1447	4.8455	5.347	6.4141	5.8848	6.0117	6.2137
AMPD1	-4.3219	-6.6439	-6.6439	-6.6439	-6.6439	-6.6439	-6.6439	-6.6439	-6.6439	-2.9434	-2.9434	-3.4739	-3.4739	-6.6439	-1.9434	-6.6439	-6.6439	-1.6439	-1.9434	-6.6439	-4.3219	-0.47393	-6.6439	6.731	-1.6897	-0.8625	-6.6439	0.69599	-2.4739	-2.0589	-3.1844	-3.0589	3.5472	-6.6439
AMPD2	4.342	4.466	4.9274	4.1383	3.9579	3.8699	4.3089	5.5091	4.6679	4.7186	4.4229	5.3005	4.9064	5.1643	4.8595	4.7181	5.8402	5.2114	5.5907	4.4692	2.9635	4.9855	5.2731	4.0695	4.3709	4.7279	5.6639	5.4179	5.7293	6.4096	4.8851	5.4273	5.0321	4.3813
AMPD3	2.6346	1.8359	2.3363	2.6415	1.8758	1.4906	-0.21759	1.7866	1.3219	0.43296	1.8797	1.373	1.0976	2.84	1.7782	1.3391	2.6346	2.1375	2.5607	1.5607	0.070389	2.3248	2.4114	2.7377	1.0286	1.406	2.4195	2.2016	1.257	2.6229	2.111	2.0807	2.0909	2.6088
AMPH	1.7093	0.9782	1.6369	0.52607	1.8836	1.4906	3.0215	3.6288	2.2869	1.7093	0.65076	4.5097	4.5583	3.2063	0.9855	1.541	1.8914	2.9709	1.6826	0.68706	2.1985	1.5558	2.3045	2.8237	0.25096	2.269	3.4101	3.6702	0.8953	2.6848	2.568	1.3505	2.211	-0.029146
AMT	2.2016	3.2839	2.4542	2.7071	2.9222	2.84	0.93357	3.0479	2.359	1.848	2.8217	2.6871	2.8856	2.7949	3.1293	4.8232	2.6415	4.5286	2.846	3.5656	2.3505	3.6229	0.87971	2.1795	2.9782	1.6826	4.814	0.55582	3.6576	4.073	4.1946	3.2645	2.1859	2.6915
AMTN	-6.6439	-6.6439	-6.6439	-6.6439	-6.6439	-6.6439	-6.6439	-2.4739	-6.6439	-6.6439	-6.6439	-6.6439	-6.6439	-6.6439	-6.6439	-6.6439	-6.6439	-6.6439	-6.6439	-6.6439	-6.6439	-3.3219	-6.6439	-6.6439	-6.6439	-6.6439	-6.6439	-6.6439	-6.6439	-6.6439	-6.6439	-6.6439	-6.6439	-6.6439
AMY1A	-2.1844	-6.6439	-4.3219	0.21412	0.28688	-0.25154	-3.8365	-6.6439	-6.6439	-4.6439	-6.6439	-6.6439	-6.6439	-6.6439	-6.6439	-6.6439	-3.8365	-6.6439	-6.6439	-5.0589	-6.6439	-6.6439	-6.6439	-6.6439	-6.6439	-6.6439	-6.6439	-6.6439	-6.6439	-6.6439	-2.3959	-6.6439	-6.6439	-6.6439
AMY1B	-0.37707	-6.6439	-4.3219	-0.51457	-0.029146	1.281	-3.8365	-6.6439	-6.6439	-4.6439	-6.6439	-6.6439	-6.6439	-6.6439	-6.6439	-6.6439	-6.6439	-6.6439	-6.6439	-5.0589	-6.6439	-6.6439	-6.6439	-6.6439	-6.6439	-6.6439	-6.6439	-6.6439	-6.6439	-6.6439	-2.3959	-6.6439	-6.6439	-6.6439
AMY1C	-6.6439	-6.6439	-3.6439	-2.4739	-6.6439	-6.6439	-2.8365	-6.6439	-3.6439	-6.6439	-6.6439	-6.6439	-4.6439	-6.6439	-6.6439	-6.6439	-3.0589	2.0215	-6.6439	-1.6439	-3.6439	-1.5995	-6.6439	-6.6439	-6.6439	-6.6439	-6.6439	-6.6439	-6.6439	-6.6439	-6.6439	-6.6439	-6.6439	-6.6439
AMY2A	-0.97143	-6.6439	-2.4739	-6.6439	-0.45403	0.22651	-6.6439	-2.4739	-6.6439	-3.4739	-6.6439	-1.0893	-2.9434	-0.78588	-2.3219	-0.089267	-1.737	0.65992	-2.1203	-1.737	-3.4739	-0.64386	-3.1844	-6.6439	-6.6439	-1.6439	1.6645	-6.6439	0.22651	1.406	-1.1203	-2.1203	-3.4739	-0.152
AMY2B	4.0126	5.0036	4.9891	4.5527	4.1489	4.3813	3.4931	4.7944	4.6188	3.8777	3.9222	4.2847	4.1432	4.6576	4.2365	6.4148	5.3416	7.1332	4.464	4.9392	3.9355	4.6854	3.9241	4.2373	5.2369	3.1538	5.2288	4.2095	4.1859	5.6032	5.1894	5.2434	3.9727	5.2075
AMZ1	-5.0589	-4.6439	-1.5146	-2.4739	-6.6439	-3.8365	-3.3219	-3.3219	-5.6439	-2.4739	-4.3219	-5.0589	-5.0589	-6.6439	-3.0589	-5.6439	-3.4739	-4.3219	-4.6439	-5.6439	-4.6439	-2.2515	-0.97143	-6.6439	-6.6439	-6.6439	-3.8365	-3.8365	-5.0589	-1.3585	-3.0589	-2.1203	-2.5564	-6.6439
AMZ2	6.1404	6.5847	6.3653	6.0306	5.7863	6.2893	6.1934	6.0283	6.4131	6.0261	6.5011	5.9616	5.7396	6.2357	6.0845	5.8058	5.8349	6.3051	5.7167	5.889	5.2931	5.9117	5.9959	5.5135	5.9725	5.7049	5.3875	5.4482	5.5011	5.926	5.8907	5.8492	5.6559	5.4893
ANAPC1	3.8166	3.84	3.5033	3.5323	2.8639	3.4396	2.7677	3.4542	2.384	3.1906	3.2373	3.5801	3.2063	3.5084	3.3618	2.9184	3.0841	3.342	3.4074	3.1276	1.7355	2.9745	2.7027	2.7803	2.8339	2.3103	3.2063	2.9727	2.3161	3.266	3.4276	2.3103	2.84	3.1795
ANAPC10	3.6848	4.04	4.2802	3.7538	4.04	3.5886	4.5515	4.4114	4.2735	4.2257	4.8048	4.3999	4.1803	4.2456	4.2403	3.8084	4.1194	4.3923	4.3896	4.384	3.0108	4.1077	4.3125	3.9864	4.7431	4.1779	4.435	4.1587	4.4886	4.3834	4.1391	4.3632	4.0063	4.8048
ANAPC11	6.4261	6.1611	6.0383	6.4099	6.7335	6.0921	6.074	6.297	6.8056	6.4168	6.1845	6.4021	6.0159	6.3219	5.0347	5.2498	6.4114	4.9189	5.4845	4.7137	5.9957	6.0314	6.7374	6.1495	6.5435	7.0413	6.5984	5.8895	6.7702	6.5941	6.6558	5.9122	6.1896	6.8495
ANAPC13	5.4456	5.5261	6.0389	5.5807	5.7071	5.3462	6.363	5.5814	6.5642	6.3069	6.619	6.194	5.9732	5.7178	5.9903	5.5871	5.8686	6.261	6.0661	6.0479	5.2346	5.4718	5.6753	5.7233	5.8527	5.3944	6.4326	5.4718	6.1274	5.435	5.5487	5.7682	5.4867	6.7975
ANAPC15	4.9189	4.6982	5.0085	4.7241	5.4578	4.4236	4.3868	5.3402	4.7756	4.6949	4.3667	4.5435	4.4155	4.9873	3.8135	4.3001	5.0219	4.3799	4.0197	4.5135	4.4841	4.6323	5.213	5.3052	4.3992	4.9402	3.7897	4.025	3.9561	4.5656	3.969	4.5723	4.594	4.5503
ANAPC16	6.7958	7.0727	6.8027	6.5504	6.8158	6.7884	6.7774	6.8234	7.1586	6.7897	6.9292	6.7089	6.4163	6.7955	6.133	6.5673	6.9165	7.3877	6.4207	6.7014	5.9402	6.6892	6.3486	6.8848	7.1666	6.5729	6.8685	6.3136	6.1363	6.7593	6.7306	6.4212	6.6571	6.6131
ANAPC2	5.0135	5.2928	4.9392	5.2679	4.7241	5.1473	3.7708	4.9222	4.3176	4.263	4.2772	4.6971	4.853	4.9982	4.1144	4.5957	4.6229	4.3111	4.5814	4.0575	3.848	4.9745	4.6854	3.9635	4.5777	4.2157	5.7889	4.3916	4.5699	5.407	5.5314	4.3944	4.2668	5.263
ANAPC4	3.8309	4.1898	4.1779	3.8738	3.7312	3.0426	3.5922	4.5229	3.6859	3.4828	4.4607	4.2126	3.942	4.3896	3.7634	4.3964	4.1882	4.7463	4.8435	4.6966	2.6915	3.7148	3.9919	3.4168	4.5838	3.3477	5.2709	3.8738	2.8836	4.4046	4.0233	4.4449	3.1875	4.0461
ANAPC5	5.8802	6.1033	6.2024	5.8929	5.8863	5.8861	5.2596	6.6511	5.6834	5.3082	5.9086	5.954	5.7002	6.6995	7.3976	6.9608	6.503	7.2097	6.5329	7.135	5.0678	6.1715	6.225	6.1613	5.8632	6.0435	7.1596	6.1031	6.1721	6.8774	6.3598	6.3632	5.9023	5.9477
ANAPC7	4.5286	4.7263	4.7639	4.7866	4.6685	4.6334	3.9458	4.9378	4.2861	4.0108	4.8135	4.7533	4.3646	5.1926	4.8841	5.7208	5.5388	5.701	5.3736	4.6369	3.8319	4.4135	6.0978	4.8032	4.4764	4.6508	5.5925	4.5503	4.2441	5.4864	5.3298	4.9231	4.5342	4.9722
ANG	5.6267	5.6112	5.3572	5.0144	5.073	5.374	5.3194	5.6035	5.4828	5.2664	5.3143	4.9098	4.7219	5.0009	4.2001	4.9227	5.4289	5.4519	4.1424	4.009	4.4906	5.1643	4.1102	3.6927	5.3262	4.5934	4.6346	4.5546	3.2839	5.2483	4.7538	4.5179	4.033	4.4141
ANGEL1	3.0618	3.4699	3.1953	3.4555	2.4356	3.0566	2.3923	3.2898	2.2449	2.384	2.7719	2.7377	2.7027	3.5497	3.0687	3.9486	3.0618	3.846	4.2257	2.9964	1.6462	3.126	3.1127	2.4803	3.0233	2.257	3.5886	2.8339	2.5385	3.3519	3.8156	2.7398	2.319	3.2943
ANGEL2	4.2327	4.6235	4.4607	4.3625	3.3813	4.3349	3.5046	4.7104	3.9307	3.6702	4.2311	4.3757	4.0738	4.09	3.9241	4.3491	4.1562	4.2593	4.1367	4.2016	2.5185	4.3327	4.0117	4.2472	4.1739	3.2311	5.3118	4.1731	3.6814	4.1579	3.9964	4.2418	3.8992	4.3306
ANGPT1	4.4148	4.4121	4.7252	4.9074	4.2585	3.9467	3.9439	4.7803	6.1963	4.9397	6.9252	4.5644	4.6058	4.8425	4.5759	4.812	5.0661	5.7737	4.0161	5.0023	3.0391	5.0286	4.774	3.6206	5.0272	3.2555	4.9406	4.5242	3.1144	4.1094	4.5625	3.8146	5.128	5.135
ANGPT2	2.7991	3.111	3.0108	2.9467	2.8012	2.2296	3.7527	4.0609	2.5311	3.841	5.1727	3.5236	3.0215	4.4216	4.1707	4.6542	2.0391	2.0496	4.2698	4.9745	2.2388	3.2869	4.3241	3.5692	2.7761	3.4647	5.4663	3.5993	1.1375	4.1875	4.6747	4.4588	4.1052	4.7986
ANGPT4	2.2839	2.433	1.4222	2.6182	2.4568	2.546	0.4957	2.1309	4.0976	2	2.9505	2.0036	3.7071	3.3896	1.9184	3.6893	4.4594	5.6366	1.5993	1.9373	0.22651	1.3505	1.4957	-1.0291	2.5632	2.5729	3.144	2.272	-0.55639	4.8515	3.009	1.0426	1.8992	2.2048
ANGPTL1	5.9119	5.887	5.9343	5.3491	5.3219	4.8405	5.9277	6.8921	5.6191	4.969	5.0553	6.8804	4.8364	5.7913	5.582	2.8659	5.2219	1.4751	7.5721	4.9369	3.8012	4.3764	5.1148	7.4994	5.1843	7.0706	5.5049	8.6175	5.5595	4.9625	4.757	4.3169	5.8472	4.4263
ANGPTL2	7.9379	7.7236	8.0077	7.6347	6.9141	7.5862	7.4669	8.5289	7.1946	7.2464	7.6619	7.7167	6.9181	7.6545	7.4529	7.1646	7.8466	6.4043	7.453	6.8721	5.5125	7.4097	7.6141	8.1833	6.9453	8.3543	6.785	8.6843	5.7353	6.5776	7.5731	7.6799	6.7711	7.534
ANGPTL3	-6.6439	-6.6439	-6.6439	-6.6439	-6.6439	-6.6439	-4.6439	-6.6439	-6.6439	-5.6439	-6.6439	-5.6439	-6.6439	-6.6439	-6.6439	-6.6439	-6.6439	-6.6439	-6.6439	-6.6439	-6.6439	-6.6439	-6.6439	-6.6439	-6.6439	-6.6439	0.62293	-6.6439	-6.6439	-6.6439	-6.6439	-6.6439	-6.6439	-6.6439
ANGPTL4	7.1642	6.7004	7.01	7.6602	6.8349	7.4761	6.2338	6.7605	7.8577	6.6283	5.9134	6.1725	6.8554	7.4493	6.3797	5.7285	7.6695	4.8728	4.585	6.4276	6.35	5.9653	7.4676	4.857	6.4811	7.2926	5.1973	5.9796	4.6323	5.9231	6.872	6.1287	7.0179	5.7181
ANGPTL5	3.0583	2.3477	2.7908	1.6415	1.8797	0.61353	4.7175	6.0764	5.465	4.2854	5.2843	5.489	3.3205	4.3583	2.8679	1.5945	4.2188	3.157	1.406	1.7949	0.18903	1.9523	3.3377	3.9088	2.6253	3.7104	2.1243	4.7708	5.3726	5.6747	2.7355	1.7782	4.5558	3.0687
ANGPTL6	-2.6439	-2.9434	-1.5146	-2.4739	-1.152	-2.0589	-4.6439	1.2987	0.17632	-0.91594	1.4222	3.7159	0.1635	1.5993	-0.45403	-1	2.8953	-4.3219	-1.5995	-0.71312	-6.6439	-0.81097	-1.737	-1.1203	-6.6439	-3.4739	-6.6439	-0.18442	0.32193	1.9184	-1.6897	-0.2863	0.26303	-2
ANGPTL7	-0.55639	-2.737	-3.6439	-2.8365	-2.2515	-0.91594	2.9819	5.0807	0.25096	0.12433	4.7247	7.2162	1.6462	2.4828	-1.6439	-3.6439	-1.6439	4.1127	-2.737	-6.6439	-1.8365	0.1375	-1.5995	-0.043943	1.86	-2.1844	-1.3585	-1.3585	1.0286	0.76553	-2.0589	-4.6439	0.55582	-0.34008
ANGPTL8	2.6531	3.9107	3.3391	4.0339	4.2296	3.116	2.3219	3.3827	3.6803	4.3909	4.9787	4.1449	5.0993	2.8278	1.2141	5.9512	3.6848	0.52607	4.8733	2.3045	3.4919	1.8992	5.582	1.7268	4.7981	5.2227	4.5065	3.272	5.3406	4.319	7.6465	4.5292	3.5656	4.382
ANHX	-6.6439	-6.6439	-6.6439	-6.6439	-6.6439	-6.6439	-6.6439	-6.6439	-6.6439	-6.6439	-6.6439	-6.6439	-6.6439	-6.6439	-6.6439	-6.6439	-6.6439	-6.6439	-6.6439	-6.6439	-6.6439	-6.6439	-6.6439	-6.6439	-6.6439	-6.6439	-6.6439	-6.6439	-6.6439	-6.6439	-6.6439	-6.6439	-6.6439	-6.6439
ANK1	0.76553	-1.3219	-0.49411	-0.8625	-2.2515	-1.737	0.1635	1.3161	0.8953	0.47508	-0.20091	1.0144	-0.47393	0.070389	-0.21759	-1	0.7137	0.1635	0.58496	0.084064	-3.1844	1.4542	1.2388	7.6387	1.0566	1.6415	-2.3959	2.0356	-0.41504	-1.889	-1.3219	0.028569	5.5254	-0.0145
ANK2	6.0629	5.9995	6.3027	5.8369	4.6536	5.6971	6.0477	6.6636	6.5549	5.7774	6.9705	6.79	5.394	5.9855	8.3709	4.5874	5.7024	6.1989	6.507	5.5735	3.9882	5.5509	6.0798	6.1711	4.6668	5.0193	5.3388	7.1541	5.4396	6.7131	5.3572	6.2275	5.9771	5.4476
ANK3	2.1763	2.0072	1.5656	2.5336	1.8758	2.7677	1.5945	2.5286	3.0179	2.0391	3.269	3.1683	0.87184	2.7549	2.3016	2.6576	1.1177	2.5534	1.9069	2.0942	0.68706	2.0772	0.32193	5.9011	2.2141	1.5261	1.4542	1.3103	2.2388	2.211	1.1953	2.3757	3.7991	0.85599
ANKAR	1.3448	2.5558	2.2048	2.4195	1.6135	2.5385	1.926	1.6088	1.5509	2.1731	2.5336	2.1699	1.844	1.0286	0.37851	1.9964	1.585	2.6064	2.1699	0.83188	0.42223	2.0072	2.1473	0.36737	1.3448	0.96347	0.73118	2.1763	1.0841	1.9146	2.2418	2.0036	2.1538	2.6253
ANKDD1A	2.9336	2.5336	3.437	3.0942	3.0618	2.0179	2.5185	4.1723	4.9561	3.8659	5.3992	3.9317	3.1538	4.4336	3.3205	3.1194	4.373	3.6029	2.8319	3.8777	1.5261	3.1827	3.857	2.4931	4.6334	2.2839	4.0233	2.9709	1.7949	3.729	2.862	3.2001	2.85	2.7049
ANKDD1B	-2.6439	-2	-1.5146	-3.0589	-2.4739	-0.73697	-4.0589	-0.49411	-1.737	-3.6439	-2.3959	-1.2176	-2.737	-1.4344	-0.49411	-0.59946	-2	-0.47393	-0.043943	-2	-1.9434	-1.5564	-1.5146	-3.0589	-2.9434	-2.5564	0.21412	-1.8365	-0.59946	-1.6897	-0.8625	-2.1844	-3.1844	-2.3219
ANKEF1	1.6323	2.1177	2.1506	1.4906	1.3045	1.8836	1.257	0.70487	1.9523	1.5509	1.5261	1.5898	1.3391	2.0566	-0.34008	0.99277	0.69599	1.433	1.0426	1.585	0.1635	1.0286	1.2449	0.26303	1.0635	1.0426	0.014355	0.926	-1.6439	0.43296	1.0144	-0.35845	0.95606	0.21412
ANKFN1	-4.6439	-2.9434	-3.4739	-0.41504	-3.1844	-6.6439	-3.3219	-0.94342	-3.1844	-2.0589	-0.88897	-1.4739	-2.4739	-1.2176	-2.6439	-3.3219	-3.6439	-1.737	-2.3219	-1.6439	-3.4739	-0.73697	-3.0589	-6.6439	-2.9434	-4.3219	-6.6439	-2.2515	-1.4739	-2.1844	-1.737	-1.0589	-1.3959	-3.1844
ANKFY1	4.3576	4.765	4.5248	4.4249	3.4303	4.3576	3.2525	4.6741	3.4764	3.3519	4.0303	4.1739	3.7279	4.3909	4.1285	4.314	4.1194	4.6605	4.8288	3.5273	2.5898	4.3009	3.9588	3.6041	3.8639	3.5373	4.2608	4.3377	3.0841	4.5613	4.5509	4.2126	4.1326	3.7398
ANKH	4.9982	4.9035	4.8329	4.0356	4.2071	4.3512	4.5692	5.8686	4.1194	4.193	4.7533	5.814	3.7908	5.0135	4.3484	4.1001	4.7618	5.735	4.6502	4.6328	3.5447	5.0622	5.0058	5.8472	4.3031	5.0431	4.4243	4.9837	3.4854	5.2843	4.844	4.8831	5.1355	4.6837
ANKHD1	5.6209	6.0557	5.8629	5.3201	4.6147	5.5898	5.1703	5.8649	4.9127	5.14	5.855	5.6194	5.5999	5.6056	5.9591	5.3248	5.2642	5.905	5.879	5.5942	4.2334	5.5132	5.5011	5.1272	5.2273	4.554	6.2411	5.6528	4.5509	5.7578	5.8326	5.6865	5.0622	5.3034
ANKHD1-…	2.7929	2.9891	2.86	3.0215	2.5945	2.8032	2.189	3.5435	2.2296	1.9928	1.9411	2.7071	2.2839	3.6993	2.5261	3.2403	3.101	3.2388	3.228	3.2824	1.4751	3	2.4436	2.84	2.8934	2.8379	2.4303	1.8359	1.7442	2.4673	3.3813	2.5898	2.5969	2.1473
ANKIB1	3.9165	4.2472	4.3639	4.1449	3.4236	4.0259	3.6938	4.5868	4.2118	4.0277	4.6299	4.1875	3.839	4.2861	4.6927	3.9241	4.2795	4.3327	4.2957	4.0548	2.6713	4.4429	4.7586	3.8885	3.8817	3.4356	4.5795	4.1922	2.9203	4.3477	4.2479	3.9644	4.2578	3.7929
ANKK1	-6.6439	-2.4739	-3.8365	-6.6439	-3.3219	-6.6439	-2.0589	-2.9434	-4.6439	-3.8365	-2.9434	-3.0589	-4.0589	-2.6439	-5.0589	-1.3585	-6.6439	-2.5564	-5.0589	-1.3585	-3.8365	-1.9434	-2.4739	-6.6439	-3.4739	-5.6439	-6.6439	-2.9434	-2.2515	-3.6439	-2.2515	-3.4739	-4.0589	-6.6439
ANKLE1	-1.7859	-1.2863	-1.889	-1.5146	-2.6439	-0.39593	-1.8365	-0.152	-2.3219	-2.5564	0.084064	-1.6897	-1.3959	-0.59946	0.23879	-0.57777	-1.152	-0.8365	-1.6897	-0.91594	-1.8365	-1.3219	-1.8365	-2	-2.1844	-2.6439	0.014355	-2.1844	-0.94342	-0.029146	-1.0893	-1.5146	-1.152	-1.889
ANKLE2	5.2087	5.3954	5.2071	5.2184	4.8919	5.1473	4.1755	5.2296	4.3889	4.2965	5.1252	4.7323	4.9528	5.1867	5.0879	5.1707	5.1018	5.359	5.2199	5.0561	3.9625	4.8992	4.9336	4.3205	4.5644	4.4046	6.2361	4.756	3.9764	5.3136	5.327	4.846	4.292	4.5783
ANKMY1	3.1293	3.3632	2.7137	2.5583	2.359	2.4673	2.2479	4.0374	1.9449	2.0531	3.2048	2.281	2.2357	2.8176	1.6871	2.856	2.858	3.0286	3.0426	2.4931	1.2016	3.1094	2.9727	1.7613	2.278	2.7159	2.5753	2.858	2.101	2.9561	3.5826	2.6415	2.9336	3.0652
ANKMY2	3.3045	3.7192	3.6088	3.2063	3.2898	2.9764	3.6358	4.4496	3.8135	3.7366	4.8068	3.861	3.7708	3.8349	5.0308	3.8278	4.0144	4.4012	4.4899	3.9364	1.4647	4.1595	3.9174	3.6462	3.7377	3.2327	4.1043	3.9486	3.2434	4.7913	3.844	4.5261	3.1969	4.0635
ANKRA2	4.1043	4.2555	4.2426	4.3688	3.5122	3.7474	3.5097	4.3611	3.6982	3.1391	4.251	3.6462	3.9307	4.3255	4.3384	4.8324	3.5059	5.2407	4.189	4.106	2.6713	3.9855	3.9355	3.6769	4.5354	3.2765	4.5838	3.7148	3.6485	4.1043	5.0228	4.1993	3.9069	4.6182
ANKRD1	-4.3219	-5.0589	-6.6439	-3.1844	-6.6439	-6.6439	-6.6439	-6.6439	-4.3219	-5.6439	-6.6439	1.0976	-6.6439	-2.3219	-6.6439	-5.0589	-3.8365	-0.152	2.0875	-4.6439	-5.6439	1.7312	-3.8365	7.7905	-0.13606	-1.3585	-2.1844	3.2645	-1.4739	-0.8625	-6.6439	-1.5995	5.4269	-3.4739
ANKRD10	6.0002	6.5639	6.3776	6	5.8809	6.0644	5.8517	6.7024	5.7698	5.5823	5.6511	5.9493	6.0596	6.2149	6.6424	6.9337	6.1835	6.834	6.4085	6.4811	4.9937	6.2003	6.3554	7.1786	5.9959	5.9284	6.5138	6.235	5.9071	6.5572	6.4997	6.6702	6.6556	6.1426
ANKRD11	5.6679	5.645	5.2032	5.6568	4.9298	5.6317	4.3248	5.4043	4.6047	4.9217	4.6358	5.0246	4.7772	5.2365	4.917	4.254	4.3799	4.3031	5.0785	4.2211	4.0592	5.2724	5.3885	4.7485	4.3462	4.7845	5.4463	5.1412	4.2403	5.5435	5.6346	4.9709	4.9968	4.9069
ANKRD12	3.9336	4.6599	4.2839	4.106	2.9336	3.8268	3.4751	4.1135	4.0976	3.225	4.2645	4.1843	3.1906	3.855	4.6485	3.1144	3.6496	3.5595	3.7517	4.0409	2.373	4.0875	4.504	4.067	3.5668	2.3277	4.0453	4.2373	1.6871	3.7257	3.7876	3.585	3.406	3.7355
ANKRD13A	3.9088	4.466	4.269	4.0609	3.2869	3.3757	3.5059	4.8505	3.7645	3.7388	4.3406	4.0772	3.9533	4.3709	5.8395	4.5416	4.568	4.9754	4.4189	4.3736	2.0036	4.5856	6.4189	4.126	3.9127	3.7939	4.5204	4.5166	3.4005	4.7882	4.5975	4.6427	4.157	4.4705
ANKRD13B	3.3132	2.6554	2.1859	2.4751	2.3923	2.8659	2.0807	3.5826	2.4168	2.6736	2.0875	3.2705	2.5607	2.4751	2.5558	2.4356	2.6369	2.2449	3.067	1.0356	2.1795	2.9279	2.9964	2.7929	1.4542	3.2525	3.1906	3.1906	2.9855	4.5046	3.8904	3.6323	3.0892	3.0566
ANKRD13C	3.5211	3.6656	3.4383	3.696	3.5619	3.4019	3.4738	3.7866	3.4647	3.5311	3.8379	3.5558	3.272	3.1522	3.9279	3.0566	3.3923	3.4764	3.5632	3.5558	1.856	3.3743	3.8659	3.6769	3.2048	3.101	4.0295	3.359	2.5484	3.3377	3.2234	3.225	2.8094	3.3363
ANKRD13D	4.295	4.1538	4.1094	3.9837	4.3441	3.8718	4.1218	5.2126	3.9383	4.254	4.3226	4.4005	4.135	4.85	3.0072	4.8115	4.5668	4.6611	5.0264	3.3262	3.1619	5.4896	5.0166	4.0188	4.0461	4.7452	4.4712	4.7698	5.1198	5.591	5.4323	5.3847	4.5129	4.95
ANKRD16	2.1506	2.1922	2.3757	2.3248	2.4436	1.926	1.3103	2.0772	1.6323	1.7398	1.111	1.7442	1.5656	2.0807	1.8953	2.1342	1.9486	1.9146	2.2234	1.4751	1.0704	2.3951	2.5705	2.1953	1.3277	2.4725	1.0286	1.84	1.6462	2.3016	2.4114	2.0036	1.8875	2.5607
ANKRD17	3.839	4.2994	4.1301	4.0233	3.0409	3.9411	3.3854	4.516	3.3978	3.4893	3.9754	3.756	3.5969	4.2311	4.4828	4.0444	3.8777	4.0152	4.9796	4.126	3.0339	4.4803	4.0815	3.8748	3.4476	4.0241	3.7192	4.1018	3.0721	4.3618	4.5777	4.1619	3.9982	3.7004
ANKRD18A	-6.6439	-5.0589	-6.6439	-6.6439	-6.6439	-6.6439	-6.6439	-5.6439	-6.6439	-6.6439	-6.6439	-0.47393	-6.6439	-5.6439	-6.6439	-6.6439	-6.6439	-3.4739	-0.64386	-6.6439	-5.6439	-6.6439	-5.0589	-6.6439	-6.6439	-6.6439	-2.3219	-6.6439	-6.6439	-5.6439	-5.0589	-5.6439	-6.6439	-6.6439
ANKRD18B	-6.6439	-6.6439	-6.6439	-6.6439	-6.6439	-6.6439	-6.6439	-6.6439	-6.6439	-6.6439	-6.6439	-1.7859	-6.6439	-6.6439	-1.8365	-6.6439	-6.6439	-5.6439	-6.6439	-6.6439	-6.6439	-6.6439	-6.6439	-2	-6.6439	-6.6439	-6.6439	-5.6439	-6.6439	-6.6439	-6.6439	-6.6439	-3.1844	-3.4739
ANKRD2	-2.737	-2	-1.3585	-0.21759	-2	-3.4739	0.40054	-1.3219	-6.6439	-3.1844	-6.6439	-6.6439	-6.6439	-1.5564	-6.6439	-4.0589	-1	-2.737	-0.8365	-6.6439	-1.6897	-0.91594	-2.0589	6.2357	-3.0589	-0.73697	-6.6439	-4.0589	-6.6439	-1.0291	-2.3959	-2.6439	0.22651	-6.6439
ANKRD20…	0.95606	-0.16812	-1.3585	-1.2863	-1.1844	0.084064	-1.889	-0.71312	-6.6439	-4.0589	-4.6439	-0.62149	-1.7859	-1.1844	-2.2515	-1.3959	-1.0589	-2	-0.94342	-2.0589	-2.1844	-1.2863	-4.3219	-2.5564	-3.8365	-1.9434	-1.6897	-2.8365	-6.6439	-1.7859	0.42223	-2.6439	-1.2863	-2.4739
ANKRD22	-6.6439	-2.1844	-2.8365	-2.8365	-2.5564	-6.6439	-6.6439	-2.5564	-6.6439	-5.0589	-4.0589	-4.6439	-6.6439	-4.6439	-6.6439	-4.6439	-4.6439	-1.3219	-1.4739	-2.0589	-2.1844	-2.9434	-4.6439	-2.8365	-5.6439	-4.6439	-0.23447	-5.0589	-3.1844	-2.9434	-6.6439	-1.9434	-1.6897	-6.6439
ANKRD23	1.0144	1.5607	1.3161	0.12433	0.48543	1.5993	-0.76121	1.8359	0.47508	0.72247	1.7655	0.91839	0.57531	1.1953	0.79909	1.4594	1.8679	1.4436	1.9635	-0.59946	-0.21759	2.121	1.3618	8.5307	0.47508	1.3334	2.266	2.6554	0.55582	2.4957	2.319	-0.043943	5.5166	0.54597
ANKRD24	-0.59946	-1.0893	-0.152	0.45418	-0.88897	0.1635	-1.3219	-0.8625	0.68706	-0.64386	-0.73697	0.46467	0.41143	-0.88897	0.17632	0.32193	-1.889	-0.26882	-0.97143	-2.5564	-0.73697	-1.3585	-1.2176	-2.0589	0.79909	0.056583	-0.51457	-1.3585	-0.4344	0.084064	0.27501	-1	-0.76121	-1.737
ANKRD26	1.6088	2.1309	1.546	1.4436	1.0144	1.281	1.0356	1.5993	1.4489	-0.1047	1.4751	1.111	1.257	1.0144	1.6041	1.4957	1.1827	1.7949	1.5558	0.91839	-0.029146	1.157	1.3674	1.8679	1.5361	0.37851	2.4303	1.4222	0.62293	1.3448	2.1375	1.3219	1.5261	2.3334
ANKRD27	3.2928	3.263	3.3561	3.3277	2.858	2.6554	2.4303	3.6276	2.3646	2.6392	3.3074	2.848	2.516	3.5148	1.9373	2.8197	2.2418	2.991	3.9411	2.742	1.7782	2.8319	2.7949	2.5922	2.8718	2.3045	3.1027	3.2032	2.3702	3.5033	3.3161	3.3089	2.858	2.8875
ANKRD28	4.8006	4.9805	5.3377	4.7071	4.263	4.4692	4.5795	5.1803	4.8298	4.5466	5.8475	4.6837	4.2396	5.135	5.4453	4.5298	5.2059	5.3194	4.6041	4.9231	3.2311	4.6323	5.2828	4.8369	4.7203	4.2141	5.6545	4.8953	3.904	4.7866	4.905	4.6421	5.1264	4.7533
ANKRD29	4.5638	5.0369	4.8043	5.0644	4.5987	4.4931	4.2048	4.5236	3.7793	4.0583	4.1635	4.306	4.1375	4.4289	4.0866	5.4145	4.2219	4.9621	4.7328	5.0993	2.8074	4.4542	4.1457	4.1723	5.0631	3.98	5.7811	4.6679	1.8797	4.1587	5.1164	4.4026	4.7986	4.6334
ANKRD30A	-1.6439	-1.1203	-0.25154	-0.0145	-0.66658	-0.45403	-6.6439	-1.9434	-3.1844	-3.6439	-1.5146	-2.737	-3.8365	0.21412	-6.6439	-2.4739	-1.5564	-3.6439	-1.0893	0.44361	-4.0589	-0.68966	-6.6439	-6.6439	-3.1844	-6.6439	-6.6439	-6.6439	-6.6439	-2.1844	-6.6439	-3.8365	-0.97143	-1.3959
ANKRD30B	-2.3959	-2.9434	-0.32193	-1.2515	-2.9434	-4.0589	-4.6439	-3.0589	-4.3219	-2.3219	-5.6439	-2.4739	-3.8365	-0.47393	-6.6439	-6.6439	-3.8365	-3.4739	-6.6439	-3.1844	-4.3219	-3.3219	-6.6439	-6.6439	-4.6439	-6.6439	-6.6439	-6.6439	-6.6439	-6.6439	-5.0589	-6.6439	-6.6439	-3.4739
ANKRD30…	-6.6439	-6.6439	-6.6439	-6.6439	-6.6439	-6.6439	-6.6439	-6.6439	-3.4739	-6.6439	-6.6439	-6.6439	-6.6439	-6.6439	-6.6439	-6.6439	-6.6439	-6.6439	-6.6439	-6.6439	-4.3219	-6.6439	-6.6439	-6.6439	-6.6439	-4.6439	-6.6439	-6.6439	-6.6439	-6.6439	-6.6439	-6.6439	-4.6439	-6.6439
ANKRD31	-1.4739	-2.1203	-2	-3.0589	-3.8365	-1.9434	-2.5564	-3.0589	-1.8365	-3.8365	-2.1203	-4.0589	-2.5564	-2.4739	-3.3219	-3.8365	-2.8365	-3.0589	-2.0589	-5.0589	-4.6439	-2.4739	-5.0589	-3.8365	-2.3219	-3.3219	-2.737	-4.3219	-1.5995	-0.94342	-2.8365	-4.3219	-3.6439	-3.6439
ANKRD33	-4.0589	-2.5564	-3.3219	-6.6439	-5.0589	-1.6439	-6.6439	-1.889	-2.8365	-2	-6.6439	-2.9434	-0.49411	-2.4739	0.65076	-1.8365	-1.737	-3.8365	-6.6439	-2.1203	-3.3219	-2.3219	-3.4739	-6.6439	-3.6439	-6.6439	-2.1203	-2.5564	-1.1203	0.097611	-1.737	-2.3219	-3.0589	-6.6439
ANKRD33B	1.8278	2.7824	2.6893	1.4751	0.75702	1.0976	0.64155	1.7225	1.7991	0.99277	2.3702	-0.0145	0	0.50589	2.3702	0.64155	-0.41504	1.4647	1.2265	2.0215	-0.68966	1.5656	1.5607	1.9411	1.5656	-0.0145	0.65076	2.4436	0.64155	0.60407	0.46467	1.5361	0.96347	0.80735
ANKRD34A	-2.4739	-1.6897	-2.1203	-1.5564	-2	-1.9434	-1.2515	-1.4344	-2.1203	-2.1203	-3.4739	-0.94342	-0.18442	-2.1203	-1.8365	-0.97143	-3.4739	-1.3219	-1.5564	-3.1844	-2.9434	-0.94342	-2	-1.0893	-2.4739	-1.2515	-0.32193	-1.889	-0.074001	-1.5146	-1.7859	-2.2515	-1.7859	-1.3959
ANKRD34B	-6.6439	-6.6439	-6.6439	-6.6439	-6.6439	-6.6439	-6.6439	-6.6439	-6.6439	-6.6439	-6.6439	-6.6439	-6.6439	-6.6439	-6.6439	-6.6439	-6.6439	-6.6439	-6.6439	-6.6439	-6.6439	-6.6439	-6.6439	-4.3219	-6.6439	-6.6439	-6.6439	-6.6439	-6.6439	-6.6439	-6.6439	-6.6439	-6.6439	-6.6439
ANKRD34C	-5.6439	-5.0589	-4.6439	-6.6439	-6.6439	-6.6439	-5.6439	-2.4739	-6.6439	-4.6439	-2.9434	-3.8365	-6.6439	-4.0589	-5.6439	-4.6439	-6.6439	-3.8365	-6.6439	-6.6439	-6.6439	-3.3219	-3.4739	-2.2515	-4.3219	-6.6439	-6.6439	-6.6439	-6.6439	-4.3219	-4.3219	-5.6439	-4.3219	-3.3219
ANKRD35	2.3306	2.3391	2.0875	1.6781	2.4222	1.7268	2.7442	3.2311	3.4289	3.0233	2.9837	3.0807	3.1489	2.384	2.1538	1.7137	2.516	2.7247	3.2172	0.94111	1.257	4.4835	3.0618	2.3813	1.8639	3.2884	0.28688	2.8298	3.8953	3.2357	2.0566	1.84	2.3334	3.1522
ANKRD36	2.516	3.546	3.359	2.8135	2.4647	2.696	2.2357	3.8895	3.1094	1.7824	3.2001	2.8094	3.1554	2.9727	5.0325	3.6769	3.4019	4.0942	2.9635	3.1731	1.0072	2.9982	2.5656	2.9069	3.121	1.9709	4.5466	3.557	2.3161	3.6299	3.5741	2.7655	2.3277	3.5286
ANKRD36B	2.7485	3.1043	3.3799	2.5632	2.0875	2.2048	1.1953	3.1779	2.8875	2.067	2.263	2.8992	2.0036	2.6781	4.7247	3.546	3.0161	3.0824	2.3868	3.1457	1.6645	2.5558	2.4383	1.0909	2.7845	1.9964	4.144	2.3757	2.266	3.6206	3.228	3.5148	1.2928	1.6599
ANKRD36C	2.4489	3.8836	3.546	2.669	0.85599	2.546	1.0841	3.2265	0.9855	1.0566	3.4074	2.111	2.4222	2.6135	4.382	2.2479	2.7225	2.7334	2.5084	1.6088	-0.34008	2.9298	2.0704	2.0461	1.5008	-0.68966	2.1342	2.7442	0.83996	2.4489	2.7887	2.1077	1.4542	1.7049
ANKRD37	2.6369	1.6826	1.84	2.5583	2.5632	2.8934	2.9745	2.251	3.2063	2.7049	4.3262	3.0892	2.7719	1.8758	3.4893	1.8875	2.342	3.3176	2.3896	1.9523	2.211	1.926	2.3161	3.466	1.7093	2.6508	3.4515	2.9946	2.3103	2.797	2.1859	2.4828	3.4489	2.5753
ANKRD39	3.0036	3.366	2.9392	3.1587	3.7772	2.858	2.3391	3.3702	3.1194	2.406	2.1827	2.969	2.2234	2.848	2.4777	2.269	2.8237	2.269	2.7334	1.9298	2.3674	2.5336	3.437	5.489	2.6803	3.3118	2.9727	3.1043	2.2388	2.9107	3.5753	3.0807	3.4209	2.6531
ANKRD40	5.916	5.9288	5.8342	6.0054	5.6088	5.9262	4.8227	5.6011	6.0853	5.6596	5.68	5.753	5.2887	5.9458	5.1457	5.1755	6.2263	5.8787	5.1739	5.8074	4.4316	5.3747	5.8169	5.5613	5.6465	5.5469	5.36	5.3306	4.1595	5.7257	5.963	5.0179	5.0219	4.84
ANKRD42	2.1985	3.1127	2.5211	2.263	2.4005	1.9782	3.2095	2.9598	2.7908	2.6645	2.9891	2.4803	2.2987	2.1342	3.281	1.8237	2.1408	3.228	2.5874	2.2898	1.1309	2.742	2.842	2.278	2.3951	2.359	3.2016	2.2928	2.2449	2.4983	2.26	2.4803	2.7527	2.3016
ANKRD44	3.3743	2.7698	3.319	3.1827	1.585	2.488	1.4168	3.275	0.97085	1.1043	1.7527	1.7312	2.111	2.121	1.9819	2.7071	1.9928	2.797	2.8777	2.4777	0.59455	2.2898	1.7698	1.0356	2.1144	0.40054	2.3868	1.7949	1.0286	2.3334	2.8777	1.9107	1.516	2.2079
ANKRD45	-1.0589	-2.3219	-1.5995	-2.1203	-2	-3.4739	-1.4344	-1.2176	-2.3219	-1.3585	-6.6439	-4.6439	-1.5146	-1.3585	0.97085	-0.34008	-2.8365	-2	1.0566	-2.3219	-4.3219	-1.5564	-3.3219	-2.6439	-2.1203	-2.3219	-6.6439	-0.23447	-1.152	0.084064	-2.737	-2.2515	-2.1203	-1.3219
ANKRD46	4.281	4.4489	4.3806	3.7666	3.9279	4.4039	4.0099	3.9467	4.1611	4.1635	4.8156	4.3298	4.157	4.1691	2.9165	4.0488	4.3583	4.2418	4.5534	3.8797	2.8659	3.8738	3.5336	4.2403	4.5166	3.7887	3.8053	4.3038	2.5135	4.1562	4.6076	3.3262	3.7814	4.0374
ANKRD49	3.0108	3.5423	3.3219	3.1795	2.5898	2.8797	3.1922	3.5472	3.6276	3.2016	4.1835	3.5361	3.281	3.4249	3.5311	3.1375	2.696	3.0461	3.6519	3.4383	1.516	3.1619	2.9336	2.98	3.7366	2.4673	4.2165	3.0959	2.7115	3.254	2.9561	3.3505	2.7506	4.5814
ANKRD50	2.211	2.7225	2.5583	2.2987	1.8359	2.0356	2.4436	3.516	2.0391	2.6758	3.6346	3.6462	2.4222	2.8074	3.4867	3.0548	1.8032	2.5361	3.7623	2.9184	0.097611	2.5185	3.0841	2.9467	2.6415	1.6415	3.1408	3.0875	1.3103	2.969	3.1473	2.6893	2.2172	3.4033
ANKRD52	2.8875	3.2555	3.2357	3.332	2.6135	3.0807	1.5607	3.4128	1.8639	2.1667	2.8856	2.8992	2.8278	3.3205	3.9392	3.4005	3.7377	2.6017	3.4033	3.2342	1.7093	3.272	3.1027	2.7719	2.2869	2.1795	3.4423	3.4867	2.7181	5.9047	3.6473	3.0126	2.2296	2.6112
ANKRD53	3.6218	2.9873	2.319	3.1587	2.5435	3.8237	2.4957	1.6781	2.7677	1.9819	0.48543	1.2141	1.926	0.93357	1.9928	2.1276	1.6276	2.0738	0.78241	0.93357	1.2449	1.1043	-0.058894	0.43296	2.2265	1.0356	1.3505	1.4542	0.61353	2.2928	1.3505	0.82375	1.384	1.7613
ANKRD54	3.2884	3.6005	3.3491	3.406	3.6381	3.2388	2.856	3.5423	3.9764	3.8329	3.466	3.5546	3.839	3.4542	2.7949	3.4449	3.3074	3.8738	3.4673	2.8699	2.7159	3.6724	3.859	3.0179	3.2342	3.7708	3.373	3.4515	3.6147	4.1898	4.0144	3.7824	3.2357	4.033
ANKRD55	-1.9434	-1.0893	-4.0589	-1.4739	-1.8365	-6.6439	-3.0589	-4.0589	-6.6439	-6.6439	-6.6439	-2.9434	-6.6439	-6.6439	-6.6439	-1.737	-6.6439	-2.737	-4.3219	-3.3219	-5.6439	-2.8365	-6.6439	-6.6439	-2.2515	-3.8365	-6.6439	-6.6439	-6.6439	-6.6439	-4.3219	-6.6439	-3.1844	-6.6439
ANKRD6	3.0687	3.2388	2.7761	2.8278	2.2048	2.8817	2.4515	3.857	2.6826	2.4463	2.8836	3.0909	2.7463	3.342	3.6017	4.0054	2.9127	3.7355	3.7137	3.3391	2.0321	3.106	4.0925	3.6837	2.5336	3.2913	3.9505	3.7939	3.1969	4.278	4.1169	3.9754	3.8125	2.4222
ANKRD60	-6.6439	-6.6439	-6.6439	-6.6439	-6.6439	-6.6439	-6.6439	-6.6439	-6.6439	-6.6439	-6.6439	-6.6439	-6.6439	-6.6439	-6.6439	-6.6439	-6.6439	-6.6439	-6.6439	-6.6439	-6.6439	-6.6439	-6.6439	-6.6439	-6.6439	-6.6439	-6.6439	-6.6439	-6.6439	-6.6439	-6.6439	-6.6439	-6.6439	-6.6439
ANKRD61	-6.6439	-2.1203	-4.6439	-6.6439	-1.7859	-3.3219	-4.3219	-3.8365	-6.6439	-2.9434	-0.94342	-1.2515	-0.71312	-6.6439	-6.6439	-4.3219	-2.6439	-3.0589	-2.0589	-4.0589	-5.0589	-3.1844	-4.0589	-6.6439	-3.3219	-3.4739	0.17632	-3.6439	-6.6439	-6.6439	-4.0589	-3.8365	-2.9434	-6.6439
ANKRD62	-6.6439	-6.6439	-6.6439	-6.6439	-6.6439	-3.0589	-6.6439	-6.6439	-6.6439	-6.6439	-6.6439	-6.6439	-6.6439	-5.6439	-6.6439	-5.6439	-6.6439	-6.6439	-3.8365	-5.6439	-6.6439	-6.6439	-6.6439	-6.6439	-6.6439	-6.6439	-6.6439	-4.6439	-6.6439	-6.6439	-3.8365	-6.6439	-6.6439	-4.6439
ANKRD63	-6.6439	-6.6439	-6.6439	-6.6439	-6.6439	-6.6439	-6.6439	-6.6439	-6.6439	-6.6439	-6.6439	-6.6439	-6.6439	-6.6439	-6.6439	-6.6439	-6.6439	-6.6439	-6.6439	-6.6439	-6.6439	-4.0589	-6.6439	-6.6439	-6.6439	-6.6439	-6.6439	-6.6439	-6.6439	-6.6439	-6.6439	-6.6439	-4.3219	-6.6439
ANKRD65	4.1457	4.0188	3.5261	4.0832	4.366	3.4555	3.211	3.8032	4.0054	3.2188	3.0959	3.3363	3.3813	3.7645	3.3923	2.905	3.4087	3.7049	3.3161	1.0215	2.3813	4.3757	4.3205	3.0108	3.5447	4.0849	2.9891	3.0356	3.9864	4.89	4.3695	3.8186	4.2623	3.1763
ANKRD66	-6.6439	-6.6439	-6.6439	-6.6439	-6.6439	-6.6439	-6.6439	-6.6439	-6.6439	-6.6439	-6.6439	-5.6439	-6.6439	-4.3219	-6.6439	-6.6439	-6.6439	-3.0589	-6.6439	-6.6439	-6.6439	-6.6439	-6.6439	-6.6439	-6.6439	-6.6439	-6.6439	-6.6439	-6.6439	-6.6439	-6.6439	-4.0589	-6.6439	-6.6439
ANKRD7	-6.6439	-3.1844	-3.3219	-6.6439	-6.6439	-6.6439	-0.39593	-1.8365	-1.4344	-2.5564	-2.737	-3.1844	-1.6439	-4.3219	-2.3959	-6.6439	-3.3219	-2.1203	-6.6439	-2.1203	-3.4739	-2.2515	-0.76121	-0.91594	-0.51457	-1.9434	-0.4344	-2.4739	-2.4739	-3.1844	-4.0589	-2.737	-3.6439	-0.57777
ANKRD9	3.0018	2.4803	1.9855	3.2449	3.541	2.991	2.5922	2.7203	2.9184	3.0841	2.862	3.4074	2.8856	2.9298	1.406	2.2016	2.9336	2.5211	3.2327	1.6915	3.5644	3.0738	3.5777	3.2188	2.9241	3.5934	3.4893	3.1243	1.5898	2.0179	3.3406	2.7782	3.263	3.5385
ANKS1A	3.8875	4.09	3.7613	4.2972	3.3434	4.0426	2.6064	3.9079	2.969	2.5632	3.2016	3.4209	3.025	3.7159	3.0286	3.6736	2.7355	2.8895	3.4489	3.373	2.9782	3.3909	3.2311	2.5084	2.6369	2.5484	4.7425	3.2675	2.541	3.7485	3.9336	3.7793	3.406	3.3702
ANKS1B	0.79909	1.111	0.17632	1.1243	1.6508	0.848	0.55582	1.7137	1.9486	1.1043	1.2203	0.95606	1.1506	1.0704	2.4931	-0.76121	0.59455	2.5211	0.99277	1.3219	-1.6897	1.1635	2.8934	1.8319	-0.043943	3.7388	2.1077	1.6041	0.32193	0.95606	2.5185	0.7137	1.1243	1.1953
ANKS3	3.2705	3.079	2.7991	2.9635	3.1276	3.3854	2.926	3.6182	3.6542	3.0909	3.3462	3.3219	3.266	3.5084	2.1538	3.1359	3.1506	3.845	3.0374	2.7634	2.5607	3.4356	3.3688	2.9745	2.7803	3.2479	3.4343	3.0514	3.6182	4.2795	4.0374	3.1309	2.8359	3.9439
ANKS4B	-6.6439	-6.6439	-6.6439	-6.6439	-6.6439	-6.6439	-6.6439	-6.6439	-6.6439	-6.6439	-6.6439	-6.6439	-6.6439	-6.6439	-6.6439	-6.6439	-6.6439	-6.6439	-5.6439	-6.6439	-6.6439	-6.6439	-6.6439	-6.6439	-6.6439	-6.6439	-6.6439	-6.6439	-6.6439	-6.6439	-6.6439	-6.6439	-6.6439	-6.6439
ANKS6	3.6124	3.2449	3.3205	3.079	3.275	3.1043	2.1309	3.1651	2.4725	2.541	2.546	2.5874	2.189	2.9449	3.1276	2.9653	3.1827	3.0704	3.2296	2.6253	2.0875	3.5509	3.9011	2.1243	2.696	3.6218	2.4005	3.5072	2.7485	4.0233	3.5198	3.1408	2.7485	2.9241
ANKUB1	-6.6439	-6.6439	-6.6439	-6.6439	-1.5146	-6.6439	-6.6439	-6.6439	-6.6439	-1.2515	-6.6439	-0.88897	-2.0589	-5.0589	-6.6439	-6.6439	-3.4739	-2.737	-6.6439	-3.0589	-5.6439	-6.6439	-6.6439	-6.6439	-6.6439	-6.6439	-6.6439	-3.0589	-6.6439	-2.4739	-6.6439	-3.6439	-5.6439	-6.6439
ANKZF1	3.9514	4.6502	4.5484	4.1977	3.9355	4.2265	3.272	4.8099	3.4841	3.6803	4.0365	4.5674	4.4269	4.7355	3.06	5.4009	4.435	5.4091	4.8344	4.254	2.7355	4.3291	3.842	4.157	4.6927	3.8992	6.0126	3.7939	3.849	4.7965	5.3947	4.2957	3.8914	4.8605
ANLN	-1.737	-1.3219	0.1375	-0.71312	-1	0.20163	-0.18442	0.70487	-0.51457	-1.1844	-0.39593	0.15056	-1.5564	-0.043943	1.1763	0.45418	0.25096	1.0909	1.0772	0.26303	-2.0589	-0.34008	-0.8365	1.2987	-1.8365	1.4751	2.2479	0.774	0.097611	-0.66658	0.31034	0.69599	1.0496	0.79077
ANO1	3.5497	3.5945	2.926	3.9837	3.0514	3.6124	3.3785	4.7761	2.5969	3.4542	4.1424	3.7398	3.1027	2.9505	2.8758	4.2334	2.9392	2.5185	2.7268	4.319	1.2265	3.4725	3.7908	4.4886	3.5046	3.0807	5.1218	3.2126	0.21412	2.8895	3.839	3.157	3.384	3.266
ANO10	4.8324	4.8232	5.0618	4.1906	4.3512	4.3434	4.1102	5.1663	4.5644	4.111	4.888	4.5304	4.2048	5.2453	4.5552	4.6112	4.8243	4.9991	4.7592	4.9505	3.3868	4.4751	4.8099	4.4581	4.6381	4.7219	4.1449	4.6519	3.3896	4.8728	4.8445	5.0018	4.0321	4.4087
ANO2	2.319	2.2957	2.0635	2.342	1.7655	2.7442	-0.39593	2.3533	1.9184	1.189	2.1473	2.0144	2.1309	2.6871	2.696	3.2311	2.121	2.2079	3.0161	3.5385	1.6135	2.433	0.55582	0.12433	2.8237	1.6736	4.5711	1.6415	-0.81097	1.7312	2.6206	1.6554	1.0635	2.0461
ANO3	1.9964	1.5801	1.257	1.2449	0.99277	1.8679	0.95606	1.281	1.0566	0.848	1.757	0.50589	-0.59946	2.5632	-0.88897	0.32193	0.46467	-1.6439	-0.88897	0.82375	-1.152	0.32193	-1.6439	-2.1844	1.3277	-1.5995	-0.34008	-1.5564	-5.0589	-0.37707	0.42223	-1.5995	-1.4344	-1.3219
ANO4	-0.41504	0.64155	1.3103	0.47508	-0.8365	-0.62149	-1.2515	-0.49411	-3.3219	-1.737	-4.6439	2.546	0.097611	-0.59946	1.8197	0.18903	0.014355	0.32193	0.85599	0.4957	-2.737	-1.1844	0.53605	-1.0291	-2.4739	0.20163	-6.6439	-0.30401	-3.0589	-0.62149	-0.81097	-1.6897	-0.97143	0.38957
ANO5	0.22651	-0.152	0.12433	-1.152	-0.074001	-0.73697	-0.8365	0.31034	-0.57777	0.20163	1.8032	1.1309	-1.9434	-0.30401	-1.1203	-0.64386	0.31034	-1.152	-1.3219	-3.4739	-2.6439	-2.0589	1.0072	4.0027	-0.81097	-1.152	-1.2515	-1.8365	-5.6439	-2.1844	-0.73697	-2.9434	0.99277	-1.1203
ANO6	6.7212	6.7936	6.5962	6.5437	5.6424	6.7339	6.0117	5.8321	6.4163	6.2536	6.2496	6.1287	5.5756	5.8572	5.5279	5.6508	6.4102	6.1751	5.7663	5.8691	4.5404	6.1191	5.7916	5.537	6.2824	5.4276	5.7871	5.9919	4.3448	5.4009	6.1171	5.406	6.9196	5.7806
ANO7	-0.94342	-0.41504	-0.49411	-2.0589	-0.55639	-4.0589	-2.9434	-1.6439	-4.0589	-1.889	-6.6439	-2.8365	-0.57777	-2.8365	-1.9434	-1.3219	-0.8625	-1.3959	-1.5995	-2.3959	-4.0589	-0.76121	-2	-1.0291	-1.9434	-2	1.9855	-1.2863	-2.3219	0.042644	-0.55639	-2	-2.3219	-0.4344
ANO8	3.0479	3.0652	2.7761	3.111	2.342	3.4182	1.7527	2.9165	1.9523	2.278	2.5361	2.846	1.8718	2.4276	3.2342	2.3785	2.1763	1.7398	2.8032	1.1953	2.067	3.157	3.0738	2.263	2.1731	2.6392	2.6871	2.9982	1.7991	3.189	2.9672	2.9317	2.6736	3.0976
ANO9	-2.9434	0.32193	-1.4344	0.46467	-0.20091	-1.8365	-2.5564	-1.8365	1.7485	-1.3585	0.37851	-2.6439	-0.88897	1.2016	-2.9434	-0.71312	-1.7859	0.96347	0.5656	-1.737	-1.4739	0.45418	1.3951	-2.9434	-1.1844	0.99277	3.3045	-0.4344	2.1077	-0.21759	-0.23447	-0.0145	-0.91594	1.0286
ANOS1	3.1938	2.6893	3.272	2.7137	2.2898	3.1953	3.3089	2.86	2.7613	2.516	2.7159	3.8288	1.848	2.9203	3.2063	2.251	2.441	4.393	3.2016	2.6017	0.60407	3.862	3.8689	3.4463	1.5753	2.1922	1.9891	3.4383	1.8237	1.0072	0.85599	4.1359	2.9635	4.0858
ANP32A	6.3056	6.5177	6.3112	6.1089	6.3731	5.8344	6.6791	6.594	6.6841	6.676	7.177	6.5892	6.4096	6.373	6.1305	6.5464	6.4031	6.5557	6.6247	6.1552	5.0268	6.1485	5.9081	6.2155	6.7643	6.5877	6.97	6.2265	5.8089	6.7477	6.7814	6.453	6.3913	6.8784
ANP32B	6.7865	7.1248	6.7971	6.8108	6.9652	6.8669	6.8642	6.9384	6.7931	6.4795	6.7029	6.1739	6.0704	6.619	6.6977	6.5323	6.4681	6.8792	6.5656	6.4673	5.7334	6.7764	6.5905	6.2124	6.7199	6.8364	5.9889	6.7773	5.6854	6.7653	6.8193	6.8749	6.719	6.6648
ANP32D	-6.6439	-2.6439	-6.6439	-2	-6.6439	-6.6439	-6.6439	-6.6439	-6.6439	-6.6439	-6.6439	-6.6439	-6.6439	-6.6439	-3.4739	-2.737	-3.6439	-2.5564	-6.6439	-6.6439	-5.6439	-3.6439	-6.6439	-6.6439	-6.6439	-6.6439	-6.6439	-4.3219	-6.6439	-2.0589	-1.6897	-6.6439	-4.0589	-2.1844
ANP32E	3.7887	3.7506	3.8217	4.0036	3.4816	3.6017	4.5759	4.1715	4.3688	4.106	4.926	4	3.9625	3.6264	4.8298	3.5423	3.8176	4.717	4.8649	4.0099	2.5361	3.7887	4.3957	4.433	4.3255	3.4995	4.2802	5.3554	3.6982	6.7357	5.3313	4.2464	3.904	5.1469
ANPEP	5.111	5.5398	5.6453	5.4951	4.7071	4.8293	3.6005	5.627	3.7866	2.9819	5.3865	3.4033	3.3992	5.4205	2.4673	4.8017	5.0544	5.4229	4.3951	4.0652	4.1375	5.5404	5.1206	3.6904	1.3277	3.5423	4.7398	4.4957	3.4005	3.5323	4.2342	6.4434	5.4735	5.6619
ANTXR1	5.6026	5.2028	5.4114	4.9373	4.5862	5.1835	5.9637	7.1737	5.4463	6.1552	5.9331	7.1159	5.2392	5.694	7.3878	5.0708	4.8885	6.4575	6.5228	5.2931	3.9681	7.0377	6.7296	6.8025	5.3154	5.9009	5.8726	7.6313	5.2145	6.4925	5.3505	7.0054	6.6632	6.4502
ANTXR2	5.9623	7.006	6.9001	5.953	5.887	6.4678	6.1609	6.9451	6.1948	6.0199	6.6996	6.3937	5.9984	6.6656	7.1406	5.8472	5.8227	7.3339	6.8357	6.2709	4.9107	6.3969	6.105	5.6462	6.0119	5.8278	5.7301	6.8431	5.4796	6.9412	5.8074	6.8373	5.9556	6.3291
ANTXRL	-6.6439	-4.0589	-6.6439	-6.6439	-6.6439	-6.6439	-6.6439	-4.6439	-6.6439	-6.6439	-6.6439	-4.0589	-6.6439	-6.6439	-6.6439	-6.6439	-6.6439	-6.6439	-2.0589	-6.6439	-6.6439	-6.6439	-6.6439	-6.6439	-6.6439	-3.6439	-6.6439	-3.6439	-6.6439	-4.0589	-5.0589	-6.6439	-5.6439	-6.6439
ANXA1	9.7889	9.74	10.188	9.7073	9.9368	9.2915	10.258	10.284	10.756	10.043	11.776	10.407	10.75	10.434	11.467	9.6445	11.242	10.305	9.8308	10.09	8.6653	9.7159	10.152	9.4019	10.834	10.101	9.8375	10.617	9.4079	10.274	9.375	10.313	10.281	9.5526
ANXA10	-6.6439	-6.6439	-6.6439	-6.6439	-6.6439	-6.6439	-6.6439	-6.6439	-6.6439	-6.6439	-6.6439	-6.6439	-6.6439	-6.6439	-6.6439	-6.6439	-6.6439	-1.8365	-6.6439	-6.6439	-6.6439	-6.6439	-6.6439	-6.6439	-6.6439	-6.6439	-6.6439	-6.6439	-6.6439	-6.6439	-6.6439	-6.6439	-3.8365	-6.6439
ANXA11	8.0001	7.8003	8.1967	8.025	8.4792	7.7471	6.3078	8.0524	6.6447	6.0978	6.9865	6.1855	6.0957	8.076	7.0889	7.78	8.5152	7.829	7.5117	8.1821	7.38	7.7429	8.1023	7.2153	6.9186	7.9387	6.0112	7.8808	6.8309	7.5847	7.487	7.7653	7.549	6.2288
ANXA13	-6.6439	-6.6439	-6.6439	-6.6439	-6.6439	-6.6439	-6.6439	-4.6439	-6.6439	-6.6439	-6.6439	-6.6439	-6.6439	-6.6439	-4.0589	-4.6439	-4.3219	-3.3219	-4.3219	-6.6439	-6.6439	-6.6439	-6.6439	-6.6439	-6.6439	-4.6439	-6.6439	-5.6439	-6.6439	-4.3219	-6.6439	-6.6439	-3.8365	-6.6439
ANXA2	10.214	10.528	10.662	10.068	10.401	9.7915	10.207	10.982	10.821	10.354	11.126	10.633	10.294	10.775	10.182	9.6471	11.233	10.083	10.2	10.543	9.3185	9.9146	10.449	9.6317	10.063	10.406	9.7352	10.478	9.2819	10.369	10.211	10.544	9.8534	9.9428
ANXA2R	1.157	1.0772	1.4005	1.0909	1.516	0.79077	1.8156	1.8032	1.8115	2.6392	2.1667	1.3391	1.9561	2.4594	2.4568	2.9928	1.4647	2.3951	1.7004	2.4436	0.65992	2.7049	1.9146	2.1506	2.6159	2.6622	2.2141	1.9222	2.8156	2.1635	2.7761	2.6041	2.6229	2.488
ANXA3	5.26	5.204	3.2735	5.7602	5.0387	5.0738	4.3234	3.079	4.6106	5.4663	3.7115	4.6141	6.188	4.7613	3.3391	6.06	5.632	4.9727	4.2365	5.4835	5.3288	4.4529	2.8074	4.1554	6.2889	5.0972	6.4793	3.7687	2.5236	2.3248	4.7761	3.2126	3.9991	5.84
ANXA4	6.0594	6.0518	6.4063	5.5286	5.9439	5.3172	6.5102	7.4235	5.9293	5.8367	6.6154	6.5469	5.3309	6.3232	5.7493	5.627	6.4197	6.2265	6.3723	5.8861	4.2861	6.3637	5.9948	6.5005	5.2016	6.5566	6.1536	7.2872	4.9397	6.3969	5.5907	6.797	6.7753	6.2012
ANXA5	9.4048	9.4286	9.4211	9.2905	9.3128	8.7908	9.0153	9.6779	9.6102	9.5718	10.047	9.6275	9.1008	9.7164	9.6162	8.587	10.072	8.9115	8.9539	9.379	7.7649	8.8313	9.5511	8.5435	9.1166	9.019	9.0691	9.3957	8.6013	9.0012	9.1043	9.4182	8.2921	8.7725
ANXA6	8.2152	8.5862	8.3207	8.2903	8.131	8.0111	7.5496	7.7631	7.9379	7.9343	7.6283	7.7763	7.6213	8.1212	7.7218	7.992	8.1679	7.47	7.7615	7.9653	7.635	7.7896	7.7556	7.3981	7.829	8.1827	7.5317	7.3697	7.2798	8.1008	8.1335	7.3538	7.3779	7.6329
ANXA7	6.5454	6.7438	6.8653	6.2332	6.4269	6.1274	6.12	7.2853	6.6169	6.2418	7.2428	6.3584	6.3616	7.0152	6.5791	5.9551	7.2904	6.8874	6.6864	6.8775	5.087	6.889	7.2337	6.8213	6.4236	6.7024	5.9234	6.8662	5.9848	7.0412	6.4935	6.9277	6.7133	6.116
ANXA8	-1.5146	-2.737	-2.1203	-3.3219	-3.1844	-6.6439	-1.4739	-0.68966	-4.0589	-2.3959	-6.6439	-3.1844	-2	-3.0589	-2.1844	-1.5564	-6.6439	5.2832	-2.3959	-2.9434	-4.3219	-1.7859	-2.5564	0.37851	-6.6439	-3.1844	1.6182	-1.5146	-0.37707	0.41143	-2.3959	-6.6439	0.084064	-3.3219
ANXA8L1	-0.37707	-1.3959	-0.55639	-0.41504	-1.5564	-0.21759	-1.0291	-0.074001	-2.737	-1.5564	-1.4344	-0.8625	-0.2863	-0.88897	-1.6439	0.81558	0.1375	5.1691	-1.9434	-0.21759	-1.889	-0.18442	-2.3219	-1.0893	-1.3219	-1.3219	-0.76121	-0.97143	-0.4344	-0.23447	1.406	-2.6439	-0.73697	-0.71312
ANXA9	-6.6439	-3.1844	-3.8365	-6.6439	-2.0589	-3.8365	-0.45403	-4.3219	0.18903	-0.30401	-0.2863	-0.55639	0.028569	-2.1844	-6.6439	-3.3219	-4.6439	0.48543	-2.6439	-6.6439	-3.4739	-4.6439	-6.6439	-4.0589	-5.6439	-5.0589	1.4168	-2.737	-6.6439	-1.3959	-1.3959	-1.889	-5.0589	0.58496
AOAH	2	3.266	3.5223	2.8718	2.6781	1.3448	1.0841	2.6871	-0.21759	1.0566	1.7004	1.8953	1.6645	2.4005	2.4463	2.4436	2.3561	3.7181	4.7463	2.3045	1.7049	4.1001	2.6369	2.2172	1.5311	2.9203	2.85	2.7137	3.3118	3.2705	3.1779	4.4087	3.7344	3.1827
AOC1	-2.1203	-4.0589	-2.3959	-2.8365	-4.0589	-1.7859	-6.6439	-1.5564	-4.6439	-2.3959	-6.6439	-0.35845	-3.8365	-3.3219	-3.4739	-2.1844	-3.6439	-2.4739	-3.4739	-6.6439	-4.6439	-0.91594	-6.6439	-2.737	-6.6439	-1.9434	-6.6439	-4.6439	-2.8365	-2.1203	-6.6439	-0.91594	-0.39593	-6.6439
AOC2	2.4033	2.5753	3.189	2.969	2.7463	3.0374	2.0772	3.5323	4.06	3.4463	4.6229	3.6182	2.8934	4.4046	2.1342	3.8748	4.855	3.3103	2.3277	2.8053	2.4957	1.8237	3.319	1.1506	3.0721	3.8659	2.1506	3.1027	0.014355	2.7613	3.9523	1.5753	2.251	1.9672
AOC3	9.151	9.2131	9.1954	9.058	8.9	9.326	8.282	8.6586	9.1971	9.1607	9.176	8.6857	8.744	8.7819	7.9518	8.6343	9.0138	8.073	7.6997	8.3844	7.9883	8.2159	8.7082	7.0157	9.4997	8.7816	8.1054	8.5806	6.1504	8.128	9.5245	7.4463	7.5883	7.6353
AOX1	5.1077	5.7268	5.4816	5.5931	4.6685	4.5741	4.9718	4.9946	4.6496	3.9136	6.6946	4.3646	5.0361	5.9317	3.7104	2.6871	3.6679	5.3323	4.554	4.1309	4.2434	5.0175	5.6665	4.2555	3.6159	3.6724	3.6005	4.7093	3.263	3.4436	4.1787	4.9198	5.3834	4.8797
AP1AR	3.706	3.0993	3.0721	3.5619	3.2327	3.2311	3.5336	3.437	3.2645	3.4128	4.144	3.7027	3.6622	3.2388	4.2884	3.3248	2.8319	3.0738	3.2203	3.5753	1.9184	2.7027	3.1359	3.2219	3.8718	2.6982	4.2203	3.1843	2.541	2.7866	3.4816	3.1473	2.6915	4.2456
AP1B1	5.14	5.2036	5.3041	5.2854	4.995	5.0009	4.0566	5.2067	4.1194	4.1043	4.1675	4.774	3.9828	5.1659	3.7918	4.3132	4.89	4.047	5.2746	4.0277	4.4343	5.406	5.1627	4.5705	3.851	4.813	4.7093	4.8525	3.8856	5.4259	5.2615	5.7317	5.275	4.8659
AP1G1	4.3183	4.7576	4.7819	4.5783	3.4263	4.4128	3.4128	4.8699	3.5286	3.84	4.5416	4.4222	4.2869	4.7317	5.3388	4.4874	4.337	4.8161	4.8704	4.408	2.842	4.7071	4.7208	3.8963	4.1018	3.257	4.6508	4.0418	3.6871	4.6594	5.1404	4.6058	4.1977	4.054
AP1G2	4.1416	4.1969	4.1827	4.4343	3.6064	4.1699	3.8125	5.0431	3.7981	3.7104	4.4296	4.5674	4.2242	4.9959	4.888	5.4219	4.1144	5.1135	4.6837	3.7366	3.1276	4.4588	3.6656	2.8359	3.8963	3.9891	6.1212	4.1243	5.0063	5.6387	4.7761	5.4479	4.3067	4.4148
AP1M1	5.8617	5.969	5.942	5.9119	5.8909	5.7425	4.4489	6.0319	5.643	5.7057	5.689	5.7485	5.8199	5.7021	5.7639	4.99	5.6946	4.7554	5.5993	4.7965	4.7608	5.6206	6.1393	4.9184	5.1607	5.7637	4.8953	5.7522	5.1635	6.1332	5.8316	5.3789	5.3016	5.3219
AP1M2	-6.6439	-2.4739	-3.8365	-4.0589	-1.0589	-6.6439	-1.4344	-2.1203	-6.6439	-6.6439	-0.81097	-6.6439	-6.6439	-1.8365	-1.9434	-2.737	-1.737	1.7655	-3.1844	-6.6439	-2.1203	-1.2515	-0.94342	-6.6439	-6.6439	-0.16812	-6.6439	1.0426	-2.6439	-1.152	0.5656	1.5311	-3.8365	-6.6439
AP1S1	4.2102	3.774	4.1643	4.2891	4.5002	3.8953	5.1342	4.5192	5.2353	5.0356	5.366	5.0094	4.7301	4.2578	4.3147	4.4957	4.7142	4.5868	4.8495	3.9059	3.6439	4.4148	4.6938	3.6837	4.723	5.1359	4.6387	4.4647	5.0853	5.1791	4.5558	4.6323	4.3391	5.6056
AP1S2	4.1562	4.4751	4.9823	4.5084	3.9982	3.9588	5.2369	4.8909	3.8001	4.4555	4.8273	4.8495	4.5192	4.4718	4.4155	4.6893	4.3964	4.6536	5.0887	4.846	3.1043	4.5692	4.0925	6.2227	4.4738	4.2434	5.5059	4.3944	2.7929	4.295	4.6124	5.5311	4.7949	5.2968
AP1S3	-0.76121	0.96347	0.76553	-1.737	-1.2176	-3.1844	-1.889	-1.7859	-0.76121	-1.1203	0.028569	-1.6897	-1.4344	-1.5564	-0.51457	-1.1844	0.27501	-0.73697	0.85599	-0.4344	-2.2515	0.20163	0.87971	-1.3219	0.18903	-5.6439	-0.64386	-2.0589	0.65076	1.2449	-0.16812	-0.20091	-0.71312	-6.6439
AP2A1	5.5969	5.7503	5.2869	5.4561	5.1587	5.4604	4.8585	5.5046	5.2596	4.9667	5.3927	5.5132	5.1102	5.2365	3.7929	4.5904	4.9732	4.1643	4.6276	4.0505	4.4005	5.4172	5.2983	4.6611	4.729	5.1647	5.0014	5.2304	4.8768	5.5759	5.4941	5.2098	4.9059	5.2832
AP2A2	5.9796	6.0306	5.8457	5.943	5.3872	5.9796	5.3809	5.7777	4.5993	5.3768	5.8071	5.7145	5.1375	5.9991	5.1627	5.4111	5.238	5.4899	6.3987	4.9098	4.8063	5.7396	5.1735	4.985	5.0819	5.3621	6.4335	5.9006	4.6188	5.9083	5.9616	6.5989	5.6308	6.019
AP2B1	5.4565	5.7957	5.6191	5.487	5.0396	5.5385	5.1977	6.0798	5.121	5.0772	5.6968	5.6826	4.9588	5.942	5.7415	5.5738	5.5144	5.8122	6.0255	5.6279	3.8953	5.6769	5.5251	5.3583	4.9355	5.4456	5.1574	5.3001	4.649	5.7918	5.8763	5.467	5.5444	5.3691
AP2M1	7.8003	7.9482	8.2403	7.7457	7.8779	7.5666	7.6636	8.4068	7.7927	7.8552	8.1718	8.1372	7.7352	8.0997	7.4847	7.6838	8.029	7.8432	8.1043	8.3051	6.5654	8.1002	8.5883	7.6579	7.2141	8.3876	8.2995	7.9348	7.2605	8.2307	7.9603	8.3963	8.0312	8.206
AP2S1	6.628	6.3374	6.6305	6.7854	7.1355	6.3359	6.1064	6.7138	6.4599	6.1647	6.356	6.2207	6.1727	6.7838	6.3723	6.6152	7.1387	6.6021	6.97	6.6646	6.5612	6.5091	7.3516	6.1171	6.4571	7.3669	6.0775	6.6311	6.7122	7.1834	6.6385	7.1915	6.4995	6.7786
AP3B1	4.06	4.4777	4.6753	4.3398	4.1898	3.8718	4.4094	4.4202	4.2563	3.903	4.4542	3.9635	4.0081	4.3792	4.7452	3.9662	4.4822	4.4867	4.784	4.5951	3.5072	4.4816	4.5379	3.7257	4.228	4.1052	4.9425	4.7175	3.7845	4.5583	4.4403	4.784	4.0609	4.7458
AP3B2	0.11103	-1.1203	-0.26882	1.2327	0.52607	0.44361	-3.0589	0.58496	-1.2176	-2.3959	0.60407	-0.76121	0.43296	-0.21759	2.7613	0.084064	0.18903	-1.4344	-4.0589	-2.3959	-0.55639	-2	-3.6439	-5.0589	-0.20091	-2.8365	-6.6439	-2.9434	-0.20091	0.32193	-1.0291	-0.91594	0.69599	-6.6439
AP3D1	5.2327	5.2483	4.8649	5.1811	5.1502	5.2668	4.1827	5.135	4.3219	4.3861	4.8977	5.0321	4.5416	5.0639	4.8797	4.4561	4.6323	4.3169	5.2165	4.2016	4.1077	5.0772	5.2772	4.4509	4.2464	4.9227	4.9208	4.9373	3.9193	5.4333	5.4967	4.8929	4.6982	4.4822
AP3M1	4.354	4.7442	4.582	4.2965	3.6182	4.3016	3.568	4.4356	3.6781	3.7908	4.4155	4.3882	3.645	4.3799	4.4343	4.1177	4.4107	4.4216	4.6904	4.4121	2.433	4.0849	4.2713	3.7729	4.0866	3.5801	4.4019	4.1787	2.8339	4.2118	4.4222	3.9486	3.3896	4.0687
AP3M2	2.1985	2.9392	3.1326	2.9709	2.6276	2.3016	1.7698	3.4356	2.4303	2.5084	3.4356	2.9579	2.5435	3.2296	3.4356	3.5777	2.7866	3.7312	4.0798	3.2219	1.4594	2.9486	2.9069	3.0036	2.8639	2.8032	3.1875	2.8258	3.0942	3.8309	3.9117	3.3771	2.6229	3.3923
AP3S1	6.0995	6.3698	6.7234	6.2219	5.9757	5.712	7.129	6.8627	7.0927	6.3291	7.1244	6.3174	6.0629	6.2455	7.2225	6.0635	7.1088	6.9147	6.9436	6.4274	5.3705	6.4741	6.7491	6.6473	6.8903	6.6144	7.4395	7.4367	6.2315	6.8015	6.0117	7.334	6.4062	6.4853
AP3S2	5.0661	5.8329	5.3327	4.8836	4.2032	4.6954	5.017	5.5753	6.0378	5.2898	5.9885	5.5898	5.4647	5.6387	4.696	3.9699	5.4902	4.6954	4.6645	5.2063	3.4983	5.1085	5.2657	5.025	5.3646	4.2839	4.5747	4.8714	5.0587	5	5.2517	4.6542	4.8792	5.8222
AP4B1	2.848	3.6645	3.9155	3.4738	3.1875	3.2957	3.0339	4.384	3.4841	3.3277	3.9458	3.7225	3.7719	4.0892	4.2157	4.7076	3.9991	5.366	4.4561	4.2288	2.4114	3.9561	3.9946	3.0233	3.9098	3.2928	4.7677	3.6485	4.5741	4.6479	4.3226	3.9392	3.3031	4.2071
AP4E1	1.6088	1.8718	1.9449	1.7991	1.2869	1.3161	1.2449	2.0738	1.4957	1.3045	2.0976	1.8032	1.5607	1.7225	1.9561	1.6369	1.6871	2.3074	2.1309	1.8156	-0.41504	1.4906	1.3161	2.4141	1.856	0.66903	2.278	1.7355	0.53605	1.5607	1.848	1.3896	1.0496	2.275
AP4M1	3.3089	3.5692	3.272	3.2234	3.1651	3.717	2.6599	4.0144	2.858	2.9542	4.1635	3.7708	2.905	3.4249	2.9184	4.4705	3.8953	4.1803	3.3349	3.2705	2.2265	3.4621	3.4751	2.8115	3.2311	3.266	5	2.7908	2.9222	3.5607	4.1938	3.441	3.2234	4.0036
AP4S1	2.1144	1.6599	2.4515	2.1827	2.1922	2.0531	2.3391	2.7049	1.6915	1.5059	2.7527	1.9486	1.4542	2.157	2.4168	2.4195	2.0108	2.8738	2.7377	1.8156	1.7655	2.5211	1.4906	3.0036	2.0875	2.3219	3.1938	2.6135	2.7929	2.9964	2.4463	2.8115	2.4621	2.488
AP5B1	3.4249	3.4489	3.0356	3.4738	3.0548	3.6311	1.852	2.6182	2.2479	2.6206	2.0635	2.7247	2.263	2.6826	2.0108	1.5993	1.7181	1.2449	1.9449	1.5753	2.025	2.4222	3.557	2.1144	2.0179	3.272	1.5705	2.275	0.67807	3.0303	2.6439	2.4983	2.275	2.1699
AP5M1	3.9392	4.4796	4.2157	4.0018	3.5198	3.3646	3.0618	3.9514	3.067	3.4209	3.9681	3.6462	3.332	4.1675	3.9736	3.5705	3.5668	3.9088	4.0566	4.111	2.6017	3.3618	3.8227	4.1522	3.4893	3.1276	3.0942	3.9288	2.5484	3.6218	3.5173	3.7115	3.3716	3.7126
AP5S1	2.7549	2.9964	2.9891	3.126	3.0738	2.9819	1.9782	3.1587	2.7442	2.6713	2.8319	2.8074	3.1276	2.9411	2.1375	2.7655	2.9467	2.8258	2.8339	2.3248	1.9107	3.0959	3.4343	3.0215	2.0179	2.8875	1.8032	2.5583	3.0925	3.5922	3.3462	2.9088	2.5509	2.84
AP5Z1	4.5361	4.3241	4.0557	4.5065	4.7724	4.1723	2.7049	3.7623	3.3448	3.0036	3.5595	3.4463	3.079	4.1906	2.0875	3.0566	2.9819	2.2898	3.5534	2.3674	3.9791	4.2765	4.2449	2.757	3.5934	4.4296	4.0108	3.9855	3.568	4.6971	4.5097	4.1135	3.846	4.1843
APAF1	2.0772	1.6599	2.2449	2.0566	2.1538	2.101	2.7181	3.3291	1.926	2.3561	3.1227	2.5311	2.8217	2.8135	4.3001	3.4777	2.5705	3.5447	3.5534	2.7592	1.2016	2.6369	2.9561	1.8156	2.9561	2.8777	4.1851	3.1522	2.8379	3.266	3.9505	3.3854	2.0635	3.4725
APBA1	1.8032	1.9745	2.0144	2.3813	0.82375	2.5993	1.3103	2.6415	1.1309	0.9486	2.3363	2.384	1.0072	2.211	1.3391	1.4276	1.585	1.7268	3.1747	1.7485	-0.47393	2.852	2.4356	1.2449	0.99277	1.9184	3.3031	2.5993	0.87184	2.9069	1.7655	2.9819	1.541	2.7181
APBA2	-1.4739	-0.62149	-1.152	0.48543	-2.3219	-2.1844	-1.8365	-0.18442	-0.62149	-0.68966	-1.737	-2.4739	0.45418	-1.4739	1.9411	-0.68966	-0.16812	0.25096	1.844	-1.5564	-1.5564	0.9486	1.7991	-1.2176	-1.2515	0.60407	-0.88897	2.742	1.0072	1.263	1.4005	-0.91594	-2.8365	1.2203
APBA3	3.7655	3.9392	3.4686	3.3618	3.9837	3.7949	2	3.7761	2.848	2.9279	2.9449	2.905	3.2126	3.8084	3.0514	3	3.2869	2.86	3.009	2.067	2.5084	4.1481	3.6415	3.4867	2.943	3.8186	3.5898	3.3291	3.9873	3.9946	4.6235	3.7192	3.7803	3.4568
APBB1	4.4803	4.238	3.9533	4.2802	4.4053	4.1102	3.6702	4.8485	4.3519	3.7908	3.942	3.9203	3.8278	4.3491	3.4222	4.1001	4.2388	4.3125	3.9439	3.6462	3.0687	4.2547	4.0108	4.554	3.5753	3.99	4.1001	3.6656	3.568	4.6915	4.1611	3.8924	4.4561	3.8258
APBB1IP	4.8689	5.0921	5.2441	5.0858	4.9505	4.4673	4.2957	4.986	5.2257	5.1867	5.269	4.7871	4.9064	4.7639	4.5638	3.8914	4.7027	3.9383	5.3223	5.14	4.1077	5.4423	5.986	3.0892	4.5435	5.0072	4.0152	4.9331	4.4886	4.8324	5.1098	5.9465	3.479	4.6599
APBB2	5.896	6.6638	6.2776	6.2679	5.3533	6.0951	4.61	5.5747	5.5786	5.1659	5.3374	5.3027	5.0798	5.4594	5.8169	5.585	5.029	5.6433	5.6311	5.9258	4.0347	6.1811	5.6369	4.7719	5.319	4.9127	5.5708	5.4232	4.2149	5.7323	6.3147	4.9704	5.3255	5.5762
APBB3	4.1506	4.2861	4.3334	4.3205	3.4738	4.5795	3.4449	4.6988	3.7115	3.9411	4.7671	4.7296	4.6106	4.6358	4.3262	5.5524	4.5589	5.195	4.85	3.9718	3.5862	4.6053	3.8319	3.991	4.2683	3.5097	5.9898	4.2273	4.7661	5.0233	5.4053	4.2683	3.7334	4.7708
APC	3.7071	3.6633	3.5826	3.6588	2.26	3.4303	3.1859	3.7677	3.0072	3.1969	3.9241	3.6358	3.1763	3.2957	3.4155	2.774	2.8738	2.797	3.3477	3.1408	0.44361	3.2016	3.373	3.7517	2.98	2.281	3.0687	3.5898	0.90304	3.4249	3.6064	2.9146	3.0652	2.6112
APC2	-6.6439	-6.6439	-6.6439	-3.8365	-5.0589	-1.8365	-6.6439	-4.0589	-4.0589	-4.6439	-5.6439	-3.8365	-4.6439	-6.6439	-3.3219	-5.6439	-2.737	-6.6439	-6.6439	-6.6439	-6.6439	-4.3219	-6.6439	-6.6439	-6.6439	-5.0589	-6.6439	-5.6439	-6.6439	-4.6439	-6.6439	-4.3219	-4.6439	-5.6439
APCDD1	7.8265	7.1332	6.4131	7.2167	6.3749	6.8211	5.5774	7.1755	6.228	6.7865	5.9512	6.0514	6.3268	7.1492	5.0575	5.1914	5.1408	5.5317	5.4036	3.717	4.9667	6.273	7.304	4.6346	5.2449	5.8025	3.4634	6.3689	2.9653	5.4097	6.3009	6.0751	5.0959	5.4845
APCDD1L	0.82375	-0.55639	-0.39593	-0.16812	-2.1844	-0.2863	1.5945	2.8298	0.35614	0.45418	1.4168	1.4222	-0.97143	0.54597	2.3391	-0.8625	-1.5146	-2.2515	1.856	-4.6439	-4.6439	-0.089267	1.2016	1.6826	-5.0589	0.926	-0.71312	2.8659	-1.2176	-2.2515	-1.6439	2.144	1.1635	0.70487
APCS	-6.6439	-6.6439	-6.6439	-6.6439	-6.6439	-6.6439	-6.6439	-6.6439	-6.6439	-6.6439	-6.6439	-6.6439	-6.6439	-6.6439	-6.6439	-6.6439	-6.6439	-6.6439	-6.6439	-6.6439	-6.6439	-3.6439	-6.6439	-6.6439	-6.6439	-6.6439	-6.6439	-6.6439	-6.6439	-6.6439	-6.6439	-6.6439	-6.6439	-6.6439
APEH	4.9814	5.2645	5.1518	4.8084	4.5999	4.9279	4.797	5.408	4.7164	4.8929	4.7274	5.0951	4.6764	5.116	4.2487	4.9098	4.9165	5.1268	5.7404	4.682	4.1691	5.0435	5.0613	5.3792	4.4182	4.9117	4.9231	4.7339	4.844	5.1953	5.0742	4.4515	4.5223	4.8866
APELA	-6.6439	-6.6439	-6.6439	-6.6439	-6.6439	-6.6439	-6.6439	-6.6439	-1.6897	-6.6439	-6.6439	-5.6439	-6.6439	-6.6439	-6.6439	-6.6439	-6.6439	-6.6439	-1.5564	-6.6439	-6.6439	-6.6439	-6.6439	-1.889	-6.6439	-6.6439	-6.6439	-2.9434	-6.6439	-6.6439	-6.6439	-6.6439	-6.6439	-3.8365
APEX1	6.6165	6.6648	6.4614	6.4702	6.7631	6.3138	6.737	6.4671	6.8432	6.9911	7.052	6.9993	6.6596	6.3591	6.5259	6.0674	6.6666	6.2504	6.5962	6.5878	5.5094	6.3266	6.8013	6.2687	6.2806	6.47	7.2036	6.1243	6.4121	6.43	5.9796	6.4471	6.2532	6.7398
APEX2	2.359	2.856	2.7115	3.0721	2.7677	2.4931	2.2016	2.852	1.5059	1.9819	1.9672	2.4542	2.3045	2.5729	2.275	2.5534	3.2296	2.7485	3.4033	2.6554	1.2869	2.568	3.8197	2.5236	2.3951	3.1715	3.0303	2.4383	1.5211	3.3519	2.5583	3.189	2.9837	2.7334
APH1A	6.3628	6.5138	6.6896	6.3875	6.1577	6.3207	6.045	6.8774	5.9873	5.729	6.0913	5.8326	5.6845	6.316	6.918	6.1387	6.5744	6.7051	7.7929	6.3882	5.1631	7.5072	7.4717	6.065	6.1669	7.9738	6.5546	7.928	7.6403	9.4508	8.6596	7.9837	6.7355	7.4715
APH1B	3.5981	4.1739	4.235	4.0072	3.7137	3.3799	3.3688	4.0505	3.4957	3.2645	4.2972	3.7268	3.6381	4.2388	3.7093	3.6645	3.9846	4.4601	4.4121	3.5886	2.7845	4.0063	3.2957	2.9203	3.7236	2.7549	4.0618	3.6381	3.3491	3.9136	3.6053	4.3448	3.2675	3.6781
API5	5.2765	5.2653	5.2716	5.0993	4.6769	5.1098	5.0347	5.31	5.0959	4.9873	5.4845	5.3255	4.9644	5.0938	5.437	4.8997	4.9184	4.9537	5.2172	5.1667	3.5644	4.9035	5.0518	4.9727	5.1755	4.3377	5.1906	4.9995	3.5668	5.1469	4.9887	5.1579	4.4822	5.2765
APIP	5.2787	4.6747	4.7285	5.2502	5.3568	4.7087	4.8704	4.3498	5.6829	5.0807	5.348	4.765	4.9345	4.9639	4.3576	4.9741	5.6026	5.5759	4.4209	4.5625	3.5583	4.5416	4.7377	4.7777	5.3789	4.1497	4.8395	4.14	4.3398	4.9174	4.384	4.7934	3.9709	4.7586
APLF	1.2449	1.4751	1.2449	0.97085	0.70487	1.2928	1.2449	1.0635	0.99277	0.79077	1.2388	0.74846	0.926	1.546	1.1309	1.4647	0.76553	1.2987	1.0144	1.0286	-0.47393	0.9855	0.31034	0.60407	1.3277	0.15056	1.1043	0.68706	0.74846	0.79077	1.3161	0.93357	-0.34008	1.0772
APLN	-0.53533	-0.57777	-0.73697	-0.12029	-1.4344	-0.13606	0.86394	3.4841	3.126	4.3743	4.0548	3.4995	4.2441	3.5717	3.7301	4.9074	2.7698	3.7876	4.5053	3.0635	2.0496	2.0807	4.1747	2.6645	1.373	3.8934	6.3067	2.5705	4.6932	5.985	5.3143	4.1699	0.58496	5.7145
APLNR	4.1667	3.7004	4.2296	3.5717	4.439	3.6938	5.0579	6.1713	2.5033	4.7576	4.2157	4.8968	4.2464	3.9819	4.5699	5.3677	4.2242	5.0303	5.4909	5.8288	3.4867	5.0985	3.0807	5.2098	4.5951	5.8194	6.3187	4.8349	1.8718	3.86	6.1801	5.3005	4.9551	5.1218
APLP1	0.774	-0.26882	0.32193	0.056583	1.7181	0.41143	-0.66658	0.69599	-0.59946	0.32193	0.028569	0.63227	-1.3219	-0.64386	2.373	1.8953	-0.35845	2.7334	0.46467	-0.39593	-0.089267	0.44361	-2.9434	1.669	-0.66658	1.4114	-6.6439	-0.058894	-0.59946	2.3674	1.546	0.67807	1.4751	0.55582
APLP2	8.0325	8.1099	8.2049	8.1721	7.6776	7.7878	7.6843	8.4067	8.0333	8.0377	8.8744	8.4121	7.5493	8.0088	7.6445	7.5399	8.2098	8.2544	8.1497	7.8459	6.5986	8.476	8.8382	7.323	7.9882	7.9181	8.0811	7.9657	7.1209	8.044	8.1305	8.5913	7.9242	8.0261
APMAP	7.3969	7.3403	6.8405	7.1399	6.9221	7.3708	6.9132	6.814	7.1687	7.1619	7.1348	7.2334	6.6462	6.9268	6.286	6.6346	7.2949	6.9902	6.7025	6.4491	6.5878	6.8915	7.9582	5.2806	6.9676	7.1349	6.4026	5.6738	5.4621	6.7904	7.4115	6.4656	5.5948	6.6833
APOA1	-6.6439	-3.6439	-3.8365	-6.6439	-1.6439	-6.6439	-1.2515	-1.2515	-2.8365	-1.8365	-1.5995	-2.1203	-6.6439	-2.6439	-6.6439	-2.737	-6.6439	-3.4739	-3.8365	-6.6439	-2.4739	-2.6439	-6.6439	-2.3959	-1.737	-1.889	-6.6439	-2.6439	-2.2515	-2.8365	-0.81097	-1.7859	-2.0589	-0.53533
APOA2	-6.6439	-6.6439	-6.6439	-6.6439	-6.6439	-6.6439	-3.8365	-6.6439	-6.6439	-6.6439	-2.1844	-3.6439	-6.6439	-6.6439	-6.6439	-0.88897	-6.6439	-6.6439	-6.6439	-6.6439	-6.6439	-6.6439	-6.6439	-6.6439	-6.6439	-6.6439	-6.6439	-4.3219	-6.6439	-6.6439	-6.6439	-6.6439	-6.6439	-6.6439
APOA4	-6.6439	-6.6439	-6.6439	-6.6439	-6.6439	-6.6439	-6.6439	-6.6439	-6.6439	-6.6439	-6.6439	-6.6439	-6.6439	-6.6439	-6.6439	-6.6439	-6.6439	-6.6439	-6.6439	-4.3219	-6.6439	-6.6439	-6.6439	-6.6439	-6.6439	-6.6439	-6.6439	-6.6439	-6.6439	-6.6439	-6.6439	-6.6439	-6.6439	-6.6439
APOA5	-3.3219	-6.6439	-6.6439	-6.6439	-6.6439	-6.6439	-6.6439	-6.6439	-6.6439	-6.6439	-6.6439	-6.6439	-6.6439	-6.6439	-6.6439	-6.6439	-6.6439	-6.6439	-6.6439	-6.6439	-6.6439	-6.6439	-6.6439	-6.6439	-6.6439	-6.6439	-6.6439	-6.6439	-6.6439	-6.6439	-6.6439	-6.6439	-6.6439	-6.6439
APOB	2.3103	2.8914	2.0772	1.5059	0.31034	2.4436	-0.058894	-2.1203	-2.8365	-5.6439	-0.59946	-3.4739	-4.3219	-1.8365	-6.6439	-4.6439	-6.6439	0.056583	-3.3219	0.15056	-1.2863	-0.73697	-2.2515	-2.0589	-0.16812	-0.8365	-6.6439	-4.0589	-6.6439	-3.6439	-2.0589	-3.0589	-2.3959	-6.6439
APOBEC1	-6.6439	-6.6439	-6.6439	-6.6439	-6.6439	-6.6439	-6.6439	-6.6439	-6.6439	-6.6439	-6.6439	-6.6439	-6.6439	-6.6439	-6.6439	-6.6439	-6.6439	-6.6439	-6.6439	-6.6439	-6.6439	-6.6439	-6.6439	-6.6439	-6.6439	-6.6439	-6.6439	-6.6439	-6.6439	-6.6439	-6.6439	-6.6439	-6.6439	-6.6439
APOBEC2	-6.6439	-6.6439	-6.6439	-6.6439	-3.6439	-6.6439	-4.3219	-6.6439	-2.2515	-3.4739	-6.6439	-1.2863	-6.6439	-4.0589	-3.8365	-6.6439	-6.6439	-2.8365	0.38957	-6.6439	-6.6439	0.51602	-6.6439	8.4843	0.070389	-0.71312	-6.6439	1.9411	-6.6439	-4.0589	-6.6439	-6.6439	5.5521	-6.6439
APOBEC3A	1.2141	0.9486	1.3045	1.4276	0.57531	-6.6439	0.47508	-0.029146	0.68706	-6.6439	-0.94342	-1.4344	0.87184	0.17632	-0.81097	-0.55639	1.8953	0.23879	2.319	-0.043943	-0.57777	1.0704	-1.3219	-6.6439	-0.49411	0.87184	-0.64386	-1.0291	0.47508	1.189	-1.152	0.75702	2.1342	0.51602
APOBEC3B	-2.4739	-0.81097	0.42223	-1	-0.4344	-2.2515	-1.152	-0.12029	-1.9434	-2	-6.6439	-0.51457	-2.737	-1.2176	-0.152	-0.76121	-1.152	0.40054	0.67807	-1.3585	-2.3219	0.52607	-2.4739	-0.32193	-1.2863	0.61353	-6.6439	0.22651	0.25096	0.38957	-0.074001	0.93357	-0.18442	-1.152
APOBEC3C	3.2172	3.4828	3.6041	3.228	2.9542	2.3951	3.9458	4.0188	3.1408	3.5198	4.2683	2.7908	2.9146	3.943	3.942	3.7897	3.9098	4.5286	4.1938	3.1779	3.0179	3.7312	4.1882	3.3363	3.3462	3.8197	4.0712	4.1827	3.8709	3.8639	4.0081	4.6938	4.0135	3.8856
APOBEC3D	-0.23447	0.15056	0.014355	-0.57777	-0.16812	-0.88897	-0.68966	1.2265	-0.47393	-0.32193	0.15056	-1.6897	0.056583	0.32193	0.62293	1.0841	0.11103	1.1827	0.96347	-0.21759	-0.78588	0.48543	-0.152	-0.8365	0.28688	0.43296	0.97085	0.28688	1.3103	1.4803	1.0704	0.79909	1.0426	-0.4344
APOBEC3F	1.1953	1.5211	1.2016	0.774	0.59455	1.263	1.6871	1.696	1.0496	0.97085	1.541	-0.20091	0.97085	1.3219	2.1603	1.4751	1.0976	1.1243	2.025	0.74846	0.73985	1.0215	1.157	1.1043	1.5059	1.1827	1.5993	1.7225	2.669	2.3505	2.0391	0.73985	1.8758	1.7527
APOBEC3G	1.4803	2.1763	2.9819	2.1043	1.8074	1.6915	2.7355	2.6229	2.2839	1.7355	2.8135	2.2016	2.1538	2.9203	2.4114	3.4686	2.3561	3.5632	3.843	2.858	1.263	2.8074	2.251	3.1094	2.4005	2.797	2.7929	2.7949	3.845	3.8053	2.4777	3.3406	3.4931	3.4803
APOBEC3H	-1.2515	-2.1203	-2.8365	-1.5564	-1.889	-6.6439	-1.3219	-1.2863	-1.889	-1.6439	-0.66658	-2.8365	-2	-0.23447	-0.4344	1.2141	-1.1844	1.0144	-0.30401	-1.2176	-0.71312	-0.57777	-0.058894	-1.5146	1.3391	-0.94342	-0.029146	-6.6439	0.23879	0.7137	-0.91594	-0.20091	-1.0291	1.9891
APOBEC4	-6.6439	-6.6439	-6.6439	-6.6439	-6.6439	-6.6439	-6.6439	-6.6439	-6.6439	-5.6439	-6.6439	-6.6439	-6.6439	-6.6439	-6.6439	-6.6439	-6.6439	-2.1844	-6.6439	-6.6439	-6.6439	-6.6439	-6.6439	-6.6439	-6.6439	-6.6439	-6.6439	-6.6439	-6.6439	-6.6439	-6.6439	-6.6439	-6.6439	-6.6439
APOBR	0.65992	1.0286	2.3951	1.189	1.0144	-0.058894	0.87971	1.5705	0.15056	0.18903	0.69599	2.0356	1.4957	2.2141	-0.18442	0.87184	0.926	0.23879	2.0807	-0.41504	-0.57777	2.3132	2.6346	0.66903	0.926	0.9855	0.9855	0.33342	-0.0145	2.2141	2.0461	2.1243	0.93357	2.6182
APOC1	4.6473	6.4882	7.7692	5.1875	5.5853	4.2373	7.0415	4.7714	5.2887	6.8314	5.5537	5.0112	6.6526	6.3679	5.6002	6.3194	6.487	7.295	8.3706	6.288	4.1843	6.3782	7.2944	5.3111	6.717	6.4882	6.7901	6.9617	6.6087	4.6206	4.9141	6.9166	5.1481	7.7151
APOC2	-1.5995	-0.39593	3.4195	-2.4739	0.22651	-6.6439	-6.6439	-6.6439	-6.6439	-6.6439	-6.6439	-1.1844	-6.6439	-1.5146	-6.6439	1.269	2.0036	0.9782	3.1603	-2.1203	-0.66658	0.91073	-1.2176	-6.6439	-1.3585	-3.3219	-6.6439	-0.39593	-0.97143	-6.6439	-0.30401	3.855	0.70487	-2
APOC3	-6.6439	-6.6439	-2.2515	-6.6439	-6.6439	-6.6439	-6.6439	-6.6439	-6.6439	-6.6439	-6.6439	-6.6439	-2.737	-6.6439	-6.6439	-6.6439	-6.6439	-6.6439	-6.6439	-6.6439	-6.6439	-6.6439	-6.6439	-6.6439	-6.6439	-6.6439	-6.6439	-6.6439	-6.6439	-6.6439	-6.6439	-6.6439	-6.6439	-6.6439
APOC4	-6.6439	-6.6439	-2.4739	-6.6439	-6.6439	-6.6439	-2.9434	-6.6439	-6.6439	-6.6439	-6.6439	-6.6439	-6.6439	-6.6439	-6.6439	-6.6439	-6.6439	-6.6439	-6.6439	-6.6439	-4.6439	-6.6439	-6.6439	-6.6439	-6.6439	-6.6439	-6.6439	-1.8365	-6.6439	-5.0589	-6.6439	-6.6439	-3.1844	-6.6439
APOC4-A…	-1.5146	-6.6439	-6.6439	-6.6439	-3.4739	-6.6439	-6.6439	-6.6439	-6.6439	-3.3219	-6.6439	-6.6439	-6.6439	-4.3219	-2.9434	0.73985	-6.6439	-0.47393	-1.889	-6.6439	-6.6439	0.73118	-6.6439	-6.6439	-2.9434	-0.1047	-6.6439	-6.6439	-0.55639	-1.5146	-6.6439	-0.0145	-6.6439	-6.6439
APOD	9.1073	8.9349	8.4236	9.0155	9.3168	9.0848	8.3723	8.8554	10.011	9.8567	9.8955	7.4877	9.9052	9.5609	7.0834	9.2758	9.3374	11.424	8.8762	8.7034	10.125	10.287	9.2894	7.9314	8.5128	8.6529	8.8234	7.7141	8.1364	8.9118	9.0517	8.7126	8.3423	9.1642
APOE	7.7262	8.4866	7.5261	7.4381	8.1234	9.126	9.2022	8.4187	9.1484	10.422	10.902	9.0937	9.196	8.0782	6.6228	7.0379	6.8859	6.7079	8.4757	7.5921	7.7944	9.5141	10.914	6.5351	9.4491	9.6992	7.8516	9.0638	8.0133	8.8308	8.4176	7.6571	8.3886	9.7123
APOF	-6.6439	-6.6439	-6.6439	-6.6439	-6.6439	-6.6439	-6.6439	-6.6439	-6.6439	-4.0589	-6.6439	-6.6439	-6.6439	-6.6439	-6.6439	-6.6439	-6.6439	-6.6439	-6.6439	-6.6439	-6.6439	-6.6439	-6.6439	-6.6439	-6.6439	-6.6439	-6.6439	-6.6439	-6.6439	-1.152	-6.6439	-6.6439	-6.6439	-6.6439
APOH	-6.6439	-6.6439	-6.6439	-6.6439	-6.6439	-6.6439	-6.6439	-6.6439	-6.6439	-6.6439	-6.6439	-6.6439	-6.6439	-6.6439	-6.6439	-6.6439	-6.6439	-1.7859	-6.6439	-6.6439	-6.6439	-6.6439	-6.6439	-6.6439	-6.6439	-6.6439	-6.6439	-6.6439	-6.6439	-6.6439	-6.6439	-6.6439	-6.6439	-6.6439
APOL1	4.8782	4.889	5.1574	5.0725	4.847	5.0695	4.6404	4.701	4.3674	4.6565	4.0312	4.1691	4.3604	4.8664	4.5638	5.2176	4.9764	5.7371	5.5771	5.5132	4.3413	6.0527	4.9946	4.8565	4.673	6.1837	5.0959	5.6943	6.142	5.7101	5.6135	6.0885	5.6203	5.3452
APOL2	4.347	4.8924	4.9011	4.5423	4.5662	4.5564	4.1611	4.9814	4.2824	4.0453	4.5336	4.4229	4.2638	4.735	4.8415	4.9416	4.3132	5.1264	5.1069	4.7939	4.1359	4.7613	4.9588	3.9727	4.4925	4.8435	5.235	4.3001	5.1755	5.43	5.1177	5.2157	4.6064	4.742
APOL3	5.8955	6.0738	5.9201	6.2902	5.98	5.9725	5.6599	6.0875	4.9718	5.3854	5.0862	5.1827	5.2032	6.1214	4.5447	6.558	5.2207	5.879	5.6404	6.6053	4.3611	5.7173	4.8515	5.238	5.532	5.3291	6.6391	5.0566	6.2001	5.6596	6.3452	5.3754	5.8885	6.0974
APOL4	3.8659	4.5916	4.6398	0.53605	2.9392	4.3611	4.3306	3.281	3.3785	1.275	2.9598	4.2758	2.0738	2.373	5.5945	3.7071	1.5993	3.4699	1.9298	3.9355	3.6826	3.3533	1.9107	2.8934	2.9946	1.7181	3.0161	2.4542	3.904	2.8797	3.101	2.384	3.4222	2.5059
APOL5	-6.6439	-2.3219	-3.0589	-3.6439	-6.6439	-1.9434	-3.0589	-6.6439	-3.6439	-1.3585	-2.3959	-3.4739	-3.0589	-2.0589	-4.0589	0.29866	-2.8365	-1.2176	-0.49411	-3.3219	-4.6439	-3.3219	-6.6439	-1.0589	-3.6439	-0.57777	-1.6439	-2.3959	-3.6439	-0.88897	-0.4344	-3.0589	-1.889	-1.889
APOL6	5.4944	5.4611	5.3597	5.2566	4.0626	5.26	4.7814	4.4861	5.2415	5.2445	5.3205	5.106	4.8763	5.5207	5.2787	4.5367	5.5276	5.2754	3.6264	5.1583	3.4423	4.5638	4.4627	3.3377	5.4575	4.3009	3.926	4.0747	4.1194	4.7996	5.306	4.0027	3.5033	4.347
APOLD1	7.6098	7.3771	7.3731	7.8217	7.5809	7.4094	6.8333	4.8997	5.4634	4.8787	4.8968	4.6932	6.1256	4.8585	6.6717	6.3295	6.2401	6.0117	5.5801	8.1456	6.8352	4.8605	3.7323	4.7876	6.2553	5.2593	7.523	6.5555	2.2172	4.4809	5.5807	4.6334	7.1497	3.1326
APOM	0.85599	2.1731	2.2839	1.585	1.373	1.6088	1.8679	2.8135	2.7613	2.2449	1.7225	1.757	2.3757	2.3132	2.8699	1.6182	2.4983	2.5033	0.88753	2.5185	1.0976	1.7268	1.9782	2.1144	1.7225	0.83996	2.5361	1.0566	1.5801	0.29866	0.83188	1.5558	1.4222	0.60407
APOO	3.5668	3.7645	3.269	2.86	3.756	3.0374	2.5084	2.3103	2.8298	3.1985	2.7782	3.3277	2.7485	3.4236	3.3533	3.4141	3.8288	3.2898	3.7225	3.6758	3.4502	3.0755	3.8298	4.6177	3.4182	3.7538	3.1326	3.1359	2.7866	3.2234	3.7666	3.6803	3.144	3.2434
APOOL	3.1144	3.1953	3.0426	3.1554	2.488	3.0391	2.541	3.0426	2.5826	2.5993	3.1276	2.943	2.4647	2.6415	2.5583	2.4114	2.6893	2.5558	3.1715	2.5211	1.1506	2.2987	2.5558	3.1875	2.5558	2.0215	2.7312	2.9011	1.4168	2.943	2.6369	2.6938	2.157	2.6645
APP	8.0287	7.9441	7.8598	7.906	7.7889	7.9184	8.7028	8.6525	7.7591	8.5376	8.1205	8.3682	7.8061	7.7838	10.253	8.2701	7.3618	7.9776	8.5923	8.3548	6.6344	8.541	8.5325	8.3962	7.5706	8.3622	8.6489	8.724	7.2824	9.0508	8.5519	8.34	8.7719	8.702
APPBP2	4.1546	4.4121	4.1522	4.2494	3.5298	4.4343	3.2357	3.9107	3.3132	3.306	3.8768	3.7592	3.5348	3.9718	4.5254	3.8699	3.6588	3.696	4.5261	4.0925	2.7527	3.479	3.8953	3.3234	3.6781	3.0583	4.1035	3.9439	2.4542	3.6229	4.3001	3.5072	3.3688	3.7538
APPL1	4.3132	4.251	4.2839	4.0661	3.5248	3.7687	4.0678	4.488	3.9336	3.7602	4.5392	4.1985	3.696	3.6679	4.4229	3.5059	3.9745	4.0618	4.3923	4.1235	2.1375	4.2487	4.2593	4.5589	4.0188	3.5059	4.1177	4.3971	2.8032	3.9946	3.9107	4.1194	3.9231	4.0832
APPL2	5.1639	5.6079	5.3992	5.2615	4.7923	5.4902	4.4607	5.3259	4.2479	4.2211	5.5702	4.5928	4.2802	5.1767	6.0389	5.3519	5.3768	5.7282	5.8357	5.1546	3.8924	5.4986	5.8117	4.4561	4.4601	4.8304	5.68	5.0135	5.133	5.5774	5.6212	5.9514	4.3604	5.332
APRT	6.4296	6.3217	6.3647	6.3808	6.8339	6.29	5.7882	6.3205	6.4204	6.0955	5.7369	6.2517	6.0488	6.7417	5.488	5.7112	6.7092	6.0141	6.2196	5.694	6.3595	6.4096	6.958	5.6305	5.7315	6.8302	6.074	6.2174	6.373	6.4674	6.3806	6.6216	6.6112	6.504
APTX	3.9588	4.2532	4.0644	4.1077	3.9946	3.9449	4.2928	4.6177	4.4796	3.9982	4.4489	4.0917	4.0108	4.4718	4.4725	4.2196	4.2758	4.4731	4.5969	4.3413	3.2203	4.1127	4.3757	3.3147	4.435	4.0126	4.3118	3.7949	4.5546	4.6387	4.7517	4.6124	3.5632	4.6656
AQP1	8.4016	8.0424	8.0923	8.5487	8.2763	8.0248	8.7139	10.127	7.2421	7.9846	8.3016	8.8941	6.8376	8.1504	8.0164	8.6076	6.9284	7.8971	8.5118	8.7866	7.1184	8.5401	6.7897	8.4469	7.9158	8.1916	7.3816	7.7517	4.5173	7.5719	8.2482	7.2082	8.9557	7.6833
AQP10	-3.0589	-6.6439	-3.1844	-6.6439	-6.6439	-6.6439	-3.8365	-2.9434	-6.6439	-6.6439	-6.6439	-3.6439	-6.6439	-6.6439	-3.1844	-4.6439	-6.6439	-4.6439	-3.6439	-3.4739	-6.6439	-3.1844	-4.6439	-3.0589	-6.6439	-3.4739	-2	-6.6439	-2	0.87971	-4.6439	-6.6439	-5.0589	-6.6439
AQP11	-0.78588	0.75702	0.38957	-0.029146	-0.1047	-0.68966	-0.043943	-0.47393	1.0635	0.80735	1.144	0.68706	0.774	0.48543	-1.5995	-0.91594	0.26303	-0.34008	0.34483	-0.089267	-0.32193	0.23879	1.3951	-1.0589	0	-0.55639	1.6554	-0.8625	-0.64386	-0.074001	-1.1844	-0.1047	-2.0589	-0.78588
AQP12A	-6.6439	-6.6439	-6.6439	-6.6439	-6.6439	-6.6439	-6.6439	-6.6439	-6.6439	-6.6439	-6.6439	-6.6439	-6.6439	-6.6439	-6.6439	-6.6439	-6.6439	-6.6439	-6.6439	-6.6439	-6.6439	-6.6439	-6.6439	-6.6439	-6.6439	-6.6439	-6.6439	-6.6439	-6.6439	-6.6439	-6.6439	-6.6439	-6.6439	-6.6439
AQP12B	-6.6439	-6.6439	-6.6439	-6.6439	-6.6439	-6.6439	-6.6439	-6.6439	-6.6439	-6.6439	-6.6439	-6.6439	-5.0589	-6.6439	-6.6439	-6.6439	-6.6439	-6.6439	-6.6439	-6.6439	-6.6439	-6.6439	-6.6439	-6.6439	-6.6439	-6.6439	-6.6439	-6.6439	-6.6439	-6.6439	-6.6439	-6.6439	-6.6439	-6.6439
AQP2	-3.4739	-5.6439	-3.4739	-2.737	-2.9434	-6.6439	-6.6439	-4.0589	-2.3959	-3.0589	-2.3959	-3.4739	-3.3219	-5.0589	-1.2515	-6.6439	-4.6439	-1.0291	-2.6439	-3.6439	-6.6439	-6.6439	-3.0589	-6.6439	-6.6439	-2.9434	-6.6439	-3.6439	-4.0589	-1.7859	-3.4739	-6.6439	-2	-6.6439
AQP3	1.6041	1.5898	2.2234	1.4114	1.5311	2.0426	1.5753	2.373	1.5311	2.1177	5.2566	0.50589	2.856	1.5311	3.3688	0.926	2.905	3.7981	1.6781	1.111	0.41143	1.7908	1.5898	1.511	1.189	2.5286	2.025	1.9635	1.2079	2.3248	1.8156	1.8992	2.7049	1.6781
AQP4	-1.0291	-2.6439	-3.1844	-1.889	-5.0589	-6.6439	-2.9434	-6.6439	-3.4739	-3.0589	-2.3219	-2.4739	-4.6439	-6.6439	-2.3959	-0.76121	-1.6897	2.9561	-2.737	-2.1844	-6.6439	-6.6439	-5.6439	1.8237	-5.0589	-0.30401	-6.6439	-5.0589	-2.1203	-1.5146	-6.6439	-4.0589	-2.1844	-4.0589
AQP5	-6.6439	-2.737	-6.6439	-6.6439	-6.6439	-6.6439	-3.0589	-1.6897	-6.6439	-2.8365	-6.6439	-3.4739	-3.0589	-3.3219	0.76553	-4.3219	-2.3959	-1.6439	-2.737	-2.3219	-3.4739	-3.3219	-0.94342	-6.6439	-0.59946	0.61353	-6.6439	-1.5146	-3.6439	-3.3219	-4.3219	-2.1203	-0.39593	-1.3585
AQP6	-4.3219	-2.6439	-4.0589	-6.6439	-1.8365	-1.889	-2.3219	-1.7859	-0.058894	-0.26882	-3.0589	-0.39593	-2.0589	-2	-3.0589	-0.97143	-1.7859	-0.73697	-3.4739	-4.0589	-2.4739	-5.0589	-3.3219	-6.6439	-0.47393	-3.0589	-6.6439	-4.6439	-4.3219	-1.6439	-2.2515	-1.8365	-2.2515	-2.6439
AQP7	8.8012	9.059	8.6988	9.0354	8.3242	9.1066	7.7825	8.0702	8.9881	9.0031	8.4336	8.9513	8.7153	8.6355	6.1278	8.6633	9.1253	8.3595	7.1266	7.4193	8.4488	7.7603	7.5353	5.9857	8.8766	8.7109	8.0914	7.7027	5.4538	7.0694	9.624	6.3954	6.4084	8.1459
AQP8	-2.6439	-3.1844	-1.4739	-3.4739	-3.8365	-6.6439	-4.3219	-6.6439	-2.5564	-3.6439	-6.6439	-4.3219	-6.6439	-1.8365	-0.45403	-6.6439	-2.6439	-2.4739	-1.2176	-1.7859	-5.0589	-2.1844	-1.8365	-2.4739	-5.0589	-3.4739	-6.6439	-2.1844	-3.4739	-2.5564	-3.1844	-1.5995	-4.6439	-6.6439
AQP9	0.72247	1.0496	3.2063	1.1953	1.1177	-0.8625	-0.53533	-2.1844	-3.1844	-5.0589	-0.51457	-1.2863	-1.2515	1.696	-0.41504	-0.53533	1.3161	3.85	3.1359	1.0496	-2.9434	0.31034	0.52607	0.5656	-0.074001	0.056583	-0.4344	0.37851	-0.152	-0.152	0.12433	2.7312	0.51602	-0.81097
AQR	3.8339	4.126	4.1779	4.1043	3.8709	3.845	3.3785	4.3038	2.8053	2.7949	3.6859	3.4114	3.1276	4.2494	4.3125	3.9107	4.2126	4.327	4.0383	4.4416	2.7908	3.5398	3.7729	3.0339	3.5717	3.4751	3.9982	3.7126	3.1651	4.3568	4.3916	3.7538	3.2795	3.0215
AR	3.5472	4.4168	3.8146	3.0618	2.6781	3.1554	3.2839	3.852	3.269	3.7474	3.8288	4.1085	3.5033	4.0295	4.2441	2.9127	3.0321	3.7908	3.2188	3.4005	0.94111	3.319	3.3391	2.7093	2.5583	1.3674	1.9891	2.98	2.0179	4.1367	2.7803	2.263	2.1309	2.254
ARAF	5.4063	5.4548	5.5407	5.4074	5.3038	5.6056	4.5361	5.5999	4.8319	4.9016	4.9107	4.9869	4.8689	5.6957	5.3782	5.8824	5.8171	5.8856	5.2735	5.4738	4.9491	5.554	5.5005	5.3187	5.1635	5.4376	5.0139	5.2044	5.2649	5.6873	5.729	5.4731	5.0934	4.5856
ARAP1	5.8726	5.7439	6.1863	5.6502	5.497	5.3698	5.7647	6.4184	5.7076	5.3792	5.6041	5.4931	5.4449	5.878	4.7203	5.5119	5.7684	5.5844	6.7799	4.5527	4.7049	6.4846	6.1024	5.5135	5.2798	5.9905	5.4777	6.1465	6.5304	6.4195	6.4288	6.8021	5.925	6.7233
ARAP2	1.2141	1.0635	1.669	2.0036	0.17632	0.73118	0.76553	0.9855	0.18903	0.35614	0.70487	1.0496	0.69599	1.9855	3.1457	1.585	0.9486	2.269	1.9298	2.1953	-0.35845	2.9764	2.696	-0.074001	2.3132	0.60407	4.0063	2.0942	0.75702	1.9336	2.8914	3.2555	3.0268	1.7355
ARAP3	3.8268	3.8963	3.5981	4.1993	3.6645	4.384	2.3702	4.0479	2.2141	2.6554	3.0036	3.5656	3.5236	4.2024	2.7866	5.3114	3.645	3.9155	4.2079	4.0883	3.0054	3.479	2.8135	3.5059	3.8115	3.5447	5.1069	3.2219	2.1635	4.3674	5.1363	3.846	3.1177	3.6415
ARC	3.2327	-0.45403	0.27501	0.50589	2.5583	1.2388	2.5484	3.7719	3.1227	3.4803	-1.2176	0.26303	0.68706	-0.59946	4.272	-1	0.90304	-0.39593	0.46467	1.0215	3.0496	2.5385	1.926	1.4803	0.35614	2.797	-0.21759	2.4751	-0.21759	1.111	0.38957	3.7835	3.5311	-4.0589
ARCN1	6.3491	6.575	6.4919	6.2277	6.0635	6.1894	5.7439	6.4752	6.0947	5.7485	6.3406	5.9905	5.9146	6.3273	6.6472	5.9444	6.4944	6.3486	6.3031	6.3684	5.3494	5.8792	6.504	5.8946	5.7993	6.1357	6.2959	6.4286	5.5662	6.4837	6.4752	5.9625	5.8657	5.9162
AREG	4.4725	3.2585	3.3576	4.5192	5.5392	3.846	1.189	-0.57777	2.0321	0.83996	1.5311	0.11103	1.7485	1.0909	2.86	0.86394	2.3306	2.9709	1.5705	3.7115	5.079	3.3533	0.62293	-0.41504	0.66903	0.37851	3.9864	1.7485	1.2203	1.3277	1.5945	1.669	4.1819	-1.6439
AREL1	3.2001	3.2172	3.4046	3.2957	2.1177	2.6088	1.8278	3.4005	2.6253	2.06	2.5993	2.8797	2.6017	3.1538	3.5838	3.1144	3.121	3.6299	4.0215	3.4581	1.7866	3.2479	3.4803	2.7527	2.3016	2.269	3.3576	2.9745	2.0909	3.0514	3.4983	2.8992	2.6848	3.06
ARF1	8.0621	8.1572	8.1073	7.9412	7.9795	7.9094	7.6797	8.3287	8.0774	7.8562	7.7725	7.8735	7.5918	7.7878	7.9254	7.3227	7.9279	7.4045	7.7539	7.4264	7.1755	8.0578	8.2399	7.7226	7.6677	8.1484	7.8327	7.9459	7.1933	8.2183	7.8423	8.0111	8.1158	7.6543
ARF3	5.859	5.9281	6.1522	5.9853	5.7592	5.4947	5.859	6.435	5.5438	5.6502	5.8582	5.6226	5.3477	6.1418	7.1574	5.745	6.4229	6.3593	6.5788	6.1315	5.0413	6.357	5.9026	5.4232	5.2494	6.0279	5.5342	6.0361	5.1647	6.3944	6.0072	6.5045	6.2172	5.5877
ARF4	6.8921	6.6903	6.8839	6.6619	6.7821	6.4264	7.3197	7.1907	7.7299	7.0184	7.8202	7.2864	7.2648	6.8075	8.3741	6.7164	7.7117	7.5731	7.3842	7.3335	6.2653	6.5633	7.487	7.0121	7.0441	7.2166	7.3366	7.5972	6.7036	7.0098	6.7199	7.3987	6.7748	7.4884
ARF5	6.801	6.7377	6.7278	6.8668	7.023	6.641	6.9256	7.1198	6.9981	6.9252	6.8621	6.9132	6.5911	6.8361	6.996	6.5676	6.9268	6.6253	6.7236	6.4236	6.0123	6.6459	6.9161	6.7502	6.7703	7.0715	7.3546	6.4305	6.8622	7.0178	6.8075	6.9301	6.9461	7.4501
ARF6	5.0108	4.7393	4.8384	4.9265	4.9059	4.6865	5.5692	5.1064	5.7463	5.4012	5.3107	4.8758	4.8379	4.7623	5.9955	4.5185	4.9959	4.9869	5.2709	5.2091	3.9411	5.3262	5.5002	4.9551	4.9612	5.5853	5.2551	5.4598	4.8207	5.2126	4.4944	5.675	5.3802	5.254
ARFGAP1	4.8704	4.8963	4.8792	5.0505	4.8445	5.0317	3.8885	5.4033	4.347	4.101	4.6439	4.8156	4.9453	5.2683	4.6798	4.8807	5.1189	4.2876	4.3757	4.366	4.1675	4.439	4.7098	4.0712	4.4182	4.3234	5.5638	4.4841	4.6588	5.4286	5.0117	4.5577	4.2593	5.0224
ARFGAP2	5.5978	5.8179	5.7104	5.5871	5.3568	5.4316	5.1404	5.5984	5.4555	5.4679	6.1667	5.9322	5.6177	5.5401	5.23	5.5717	5.5087	5.6291	5.8068	4.9891	4.5342	5.7955	5.348	5.3277	5.6456	5.1855	6.1274	4.9928	6.2664	6.0894	5.9241	5.4246	5.1922	6.0747
ARFGAP3	4.4699	4.588	4.6294	4.4893	4.4777	4.4303	4.5619	5.0175	4.557	4.2683	4.9616	4.6485	4.3023	4.5236	5.3187	4.3625	4.6323	4.5416	5.0605	4.5711	3.3576	4.3978	4.9074	4.5625	4.2079	4.5765	4.7098	5.0268	4.0461	4.7929	4.3277	5.1408	4.8094	4.6223
ARFGEF1	4.0365	4.1922	3.8699	3.7334	3.3785	3.5692	3.3992	3.8639	4.14	3.437	3.9846	3.6792	3.845	3.9542	3.7004	4.0259	3.8817	3.8866	3.9021	3.9165	2.7093	3.2615	3.4607	3.4594	3.7939	3.2063	4.8017	3.6159	3.7082	3.7442	3.7949	3.9174	3.3277	3.9298
ARFGEF2	3.4673	4.0347	3.9059	3.5993	2.7887	3.6392	2.903	3.4128	3.0635	2.7634	3.6496	3.6792	2.7485	3.5298	3.6814	2.8777	3.1811	3.2884	3.4356	3.6462	1.9635	3.2188	3.1667	2.8836	3.0144	2.0036	3.6554	3.0652	1.7824	3.225	3.4033	2.9184	2.546	2.9579
ARFGEF3	0.17632	0.11103	-0.39593	0.41143	-1.3219	0.22651	-0.68966	-0.074001	-0.23447	-1.4739	-1.3585	-1.6897	-1.5995	-0.53533	-0.18442	0	-0.94342	0.21412	-1.2863	0.12433	-2.5564	-0.57777	-1.2176	-0.51457	0.45418	-1.737	0.12433	-1.5564	-4.0589	-1.2515	-0.71312	-2.0589	-1.0589	-1.3219
ARFIP1	3.9241	3.9298	4.1683	3.6837	3.8043	3.5534	4.2141	4.2653	4.0206	3.8904	4.7328	4.1611	4.1667	4.0321	4.0365	4.121	3.8875	4.439	4.6622	4.2032	2.8934	3.6005	3.6803	4.033	4.0951	3.4423	4.6462	4.4744	3.5789	4.3067	3.8104	4.4114	3.3813	4.4718
ARFIP2	4.9045	5.1493	5.0405	4.9759	4.7131	4.5789	4.2311	5.1276	4.5329	4.2426	4.8704	4.5317	4.7032	4.855	4.8334	4.857	5.1127	4.9584	4.9472	4.5589	3.98	4.6381	5.3125	4.2608	4.4803	4.7666	5.2887	4.7285	5.1379	5.2296	4.9741	4.6282	4.5103	4.466
ARFRP1	5.2649	4.9846	4.7798	5.1453	5.3031	5.0027	4.5046	4.8037	4.8017	4.7876	4.9598	4.8314	4.5354	4.634	3.5298	4.1715	4.3778	4.2547	4.4155	3.4222	4.5242	4.9551	4.9136	4.2683	4.8089	5.4809	4.1043	4.6259	5.211	5.4588	5.3667	4.9079	4.8037	5.0339
ARG1	-2.4739	-2.0589	-3.3219	-2.1844	-6.6439	-6.6439	-3.3219	-6.6439	-3.6439	-2.0589	-6.6439	-4.6439	-1.737	-3.4739	-6.6439	-6.6439	-6.6439	-4.3219	-6.6439	-1.6439	-4.3219	-6.6439	-6.6439	-6.6439	-6.6439	-6.6439	-6.6439	-6.6439	-4.6439	-2.0589	-6.6439	-4.0589	-1.737	-6.6439
ARG2	1.1699	1.257	0	0.17632	0.53605	1.757	1.5656	0.63227	1.757	1.0426	2.8639	1.3951	1.669	-0.26882	2.2957	-0.37707	0.38957	1.1699	1.0976	0.26303	0.44361	0.42223	2.3074	1.3334	1.546	0.28688	1.7782	0.40054	-0.66658	0.097611	1.4276	1.2449	-0.074001	0.74846
ARGFX	-6.6439	-6.6439	-6.6439	-6.6439	-6.6439	-6.6439	-6.6439	-6.6439	-6.6439	-6.6439	-6.6439	-6.6439	-6.6439	-6.6439	-6.6439	-6.6439	-6.6439	-6.6439	-6.6439	-6.6439	-6.6439	-6.6439	-6.6439	-6.6439	-6.6439	-6.6439	-6.6439	-6.6439	-6.6439	-6.6439	-6.6439	-6.6439	-6.6439	-6.6439
ARGLU1	6.8324	7.1784	6.9911	7.1737	6.5045	6.9106	7.1107	7.054	6.8005	6.7169	7.5133	7.4763	7.4104	7.3179	7.4415	7.7463	6.9651	7.6936	7.2021	7.6899	5.6439	7.2134	6.588	6.4919	7.6902	6.4931	9.1066	6.3331	6.2871	7.3715	7.3039	6.7741	6.6269	7.6819
ARHGAP1	6.3406	6.152	6.2424	6.1723	5.7827	6.0292	5.6764	6.6852	5.3851	5.682	5.691	5.9741	5.5512	6.2384	5.7498	6.035	5.6097	5.4656	6.3359	5.6993	4.373	6.5278	6.5092	5.6513	5.3384	6.1428	5.9281	6.4767	5.2203	6.5683	6.359	6.2963	5.9871	5.6571
ARHGAP10	4.7793	4.8615	5.0798	4.9625	4.8826	4.701	4.1326	4.4243	4.8032	4.2653	4.3441	4.157	4.6035	4.9383	4.3341	3.742	4.3448	4.1383	4.3667	3.9307	3.497	4.3813	4.281	4.116	4.9222	4.3785	3.9653	4.3778	4.5735	4.9602	4.7819	4.3132	4.2638	3.9937
ARHGAP1…	0.848	0.070389	1.1177	0.097611	0.40054	-0.8625	0.61353	0.86394	0.59455	-0.25154	1.4647	0.76553	-0.074001	1.3219	0.41143	0.54597	0.7137	1.0496	1.3896	-0.23447	-1	1.6135	1.5008	1.86	0.32193	1.8758	2.6781	0.80735	0.83188	0.62293	1.2449	1.384	1.3896	0.22651
ARHGAP1…	0.60407	0.50589	1.4276	-0.8365	-0.88897	0.78241	0	1.546	-0.8625	-0.20091	0.056583	0.78241	0.848	1.1506	0.73118	0.91073	-0.62149	0.53605	1.0976	0.66903	-0.45403	0.1635	0.084064	0.59455	-0.8365	-0.058894	1.384	0.12433	0.926	0.070389	0.91073	0.70487	1.3785	0.34483
ARHGAP12	3.854	4.1375	4.4276	3.9251	3.6473	3.3757	4.9255	4.8629	4.729	4.2675	5.0887	4.2211	4.5601	4.2668	4.0849	4.4614	4.2876	4.6854	4.5632	4.393	2.8258	4.1914	4.1424	4.9364	4.9995	3.5398	4.8445	4.7682	3.862	4.1375	4.1961	5.0866	3.7761	5.3085
ARHGAP15	2	3.2735	3.6611	3.6112	3.3001	2.1342	3.4087	3.8629	2.6622	2.8339	4.1635	2.9653	2.0909	3.3964	2.585	4.0303	2.4621	3.7929	4.0661	4.3023	2.4303	3.3349	3.7981	3.1127	3.861	3.6206	5.1894	3.0161	2.7268	3.7409	3.4634	3.6519	3.6206	4.8948
ARHGAP17	5.6775	5.546	5.6384	5.4673	5.4976	5.4002	5.0989	6.5212	4.6462	4.7991	5.5892	5.1387	4.8359	6.0712	6.0665	6.3821	5.6288	5.7412	6.1568	6.3445	4.1635	5.8497	5.9718	5.407	5.1871	5.7076	6.1922	5.6562	4.0374	5.8035	6.152	5.9303	5.4074	5.3089
ARHGAP18	3.7388	4.0875	4.1285	4.0548	3.6915	3.4751	4.0099	3.7004	3.1619	3.568	4.1961	3.5373	3.6781	3.7071	3.6218	3.9107	3.546	4.1252	4.6496	3.4621	3.0339	3.3576	3.7398	3.7071	3.8053	3.0942	4.8555	4.1882	2.9782	4.3306	4.6927	4.4067	4.0374	4.5091
ARHGAP19	2.3561	2.4777	2.3702	1.8032	1.9222	1.3448	2.2388	2.3951	1.269	1.3391	2.1177	1.7824	1.7312	2.6871	2.1953	2.5729	2.0807	3.0108	2.8895	3.0909	0.31034	2.384	1.6088	1.144	2.7312	2.025	3.0687	2.1827	1.8758	3.1027	2.729	2.9505	2.4803	2.1827
ARHGAP1…	-6.6439	-2.3219	-6.6439	-4.6439	-6.6439	-6.6439	-6.6439	-1.737	-6.6439	-6.6439	-3.1844	-3.4739	-6.6439	-6.6439	-6.6439	-3.6439	-6.6439	-6.6439	-5.0589	-6.6439	-6.6439	-5.0589	-6.6439	-6.6439	-6.6439	-6.6439	-6.6439	-3.0589	-6.6439	-6.6439	-3.6439	-6.6439	-6.6439	-6.6439
ARHGAP20	2.7334	2.2079	2.9298	3.1309	1.9298	2.4087	2.3045	3.7355	3.0197	3.1293	3.9079	1.9222	3.4316	2.8738	4.3255	2.9241	3.281	2.4005	4.0909	3.2913	1.0144	3.4436	5.0117	2.1699	2.8379	2.9069	3.2494	3.9146	3.9355	2.4383	3.2265	3.5957	2.4276	3.0772
ARHGAP21	6.2458	6.5996	6.4686	6.2653	5.4571	5.7889	5.647	6.4248	6.2651	5.8197	6.3357	6.0815	5.3799	5.9844	6.1451	5.9556	5.8099	6.0522	5.745	6.0725	4.3009	6.1422	5.9697	6.0753	5.6282	4.9467	6.1845	6.1148	3.85	5.5616	5.8797	6.0155	5.7304	5.861
ARHGAP22	1.8758	0.76553	1.516	1.3334	1.7698	0.774	1.7527	3.8856	2.3702	1.4114	3.757	3.3219	1.4222	2.4249	-0.41504	2.1922	2.1985	2.5135	2.4931	0.69599	0.60407	2.9505	3.106	2.7845	1.4222	2.2928	2.7677	2.067	0.70487	2.3702	2.1795	3.1715	3.0721	2.251
ARHGAP23	3.9059	3.9288	4.0925	4.2839	3.4777	3.7897	3.5826	4.8987	3.6496	4.0738	4.3702	4.4764	3.7115	4.0575	4.6392	3.6713	4.2087	4.025	4.4957	3.7939	2.9127	4.888	4.4269	4.04	3.4005	4.431	4.2211	4.717	2.5729	5.0321	4.5173	4.5336	5.1202	4.5607
ARHGAP24	4.1787	5.3505	4.9533	4.5564	3.8934	4.6809	4.1938	4.6616	4.235	4.2008	4.5211	3.7814	3.8379	4.4039	4.9741	4.6582	4.5033	4.5765	4.0479	4.5103	3.2449	5.0734	4.1085	4.1675	3.942	4.4835	4.3067	4.7645	3.4316	4.9869	4.4216	4.9326	4.09	4.278
ARHGAP25	3.0652	2.9449	3.3406	2.8379	2.488	2.5922	2.0215	3.144	1.7698	2.2296	2.6713	2.5261	3.211	3.9699	3.4607	4.2087	3.0824	3.8227	4.4995	3.8689	2.6112	3.406	2.6439	2.2234	3.4222	3.3089	3.8777	2.9355	2.7485	4.3764	4.6775	3.849	2.9467	3.4182
ARHGAP26	3.1077	3.8807	3.6848	3.5046	2.4725	2.943	2	3.3031	2.5632	2.7247	2.585	3.6736	2.6415	3.7312	3.3923	3.4033	2.9088	3.6837	4.3882	3.6565	2.6392	3.2765	3.4725	2.8856	2.3561	2.9222	4.0259	3.6346	2.251	2.6182	3.6076	3.6194	3.0233	3.3505
ARHGAP27	4.0461	3.8268	3.6147	4.4686	3.3854	4.3262	3.2234	4.6094	2.4033	3.4396	3.2525	3.903	3.6893	4.2257	3.2479	4.1977	2.8953	3.3505	4.3096	3.5644	2.9298	4.3688	4.0652	3.8914	3.6893	4.0514	5.2895	3.85	3.1538	4.488	5.1481	4.4209	4.3052	4.4296
ARHGAP28	2.2418	2.4141	3.0807	2.7634	1.856	1.7655	1.8197	2.5922	2.06	2.1309	3.6679	2.1144	0.83188	2.0144	4.0117	1.7527	1.585	2.2079	3.0197	3.079	0.27501	2.281	3.1683	3.8718	1.8797	1.7355	3.4276	2.9709	0.55582	1.5705	2.5922	3.3978	3.0566	2.84
ARHGAP29	4.6064	5.0695	5.1554	5.4005	4.2994	5.2683	4.7263	5.4816	4.6363	4.511	5.537	4.8027	4.9964	5.1886	4.266	5.463	5.0942	4.6639	4.856	5.9821	3.3854	4.8181	4.851	5.0579	5.4406	3.9439	5.6611	5.0518	2.4383	4.4828	5.5419	4.4692	4.4005	4.9658
ARHGAP30	2.8777	2.7159	3.6147	3.3248	2.7908	2.6112	2.6915	3.3978	2.0841	2.0909	2.8914	3.2265	2.5311	4.0858	2.0772	2.6159	3.2645	2.7866	4.4162	2.3923	2.2449	3.9193	3.2403	2.101	2.3702	3.0461	3.3001	2.6159	2.3363	4.0721	2.969	4.4809	3.6005	3.842
ARHGAP31	4.3951	4.4561	4.4899	4.4202	3.8197	4.3132	3.846	4.4666	2.9467	3.645	3.8982	3.6803	3.5993	3.7398	3.858	4.1497	3.7301	3.9251	4.354	4.5392	2.0566	4.0695	3.3334	3.5826	3.839	3.729	3.6404	3.5595	0.76553	4.2839	4.6112	3.4594	3.9718	3.2373
ARHGAP32	3.8797	3.6462	3.1457	2.4114	1.511	3.4209	2.5185	3.4673	2.0738	1.9855	2.359	2.729	2.269	3.009	3.8043	2.1795	2.6736	2.7527	2.852	2.4005	0.58496	2.9146	2.9317	3.8836	1.8797	1.7181	3.5261	3.1683	1.669	2.8679	3.5223	2.0635	2.6915	1.6508
ARHGAP33	2.6229	3.9222	3.0687	3.1391	2.1408	3.0391	1.157	3.1342	2.1731	2.8992	2.0321	3.5497	2.6758	2.7398	1.0286	2.8258	1.7485	2.6531	1.9449	1.4005	1.774	2.8972	2.269	2.2203	1.8797	1.9373	3.9505	2.7613	3.2327	4.4705	3.4621	3.1094	2.8359	2.3785
ARHGAP35	4.7076	4.9326	4.6159	4.6212	4.1326	4.4005	3.7949	4.9279	4.1094	4.1135	4.6118	4.2071	3.8748	4.6352	4.2165	3.5886	4.0453	3.9828	4.3743	3.9846	2.6893	4.7344	4.7939	4.2188	3.85	3.8022	3.5969	4.4976	3.1635	4.9146	4.7109	4.2118	4.067	3.6588
ARHGAP36	-6.6439	-6.6439	-6.6439	-6.6439	-6.6439	-6.6439	-6.6439	-6.6439	-6.6439	-6.6439	-6.6439	-2.9434	-6.6439	-6.6439	-5.0589	-6.6439	-5.0589	-6.6439	-3.4739	-6.6439	-6.6439	-3.1844	-6.6439	3.3771	-2.9434	-2.9434	-6.6439	-3.4739	-6.6439	-3.1844	-6.6439	-6.6439	1.9069	-6.6439
ARHGAP39	0.48543	-0.1047	-0.51457	0.73985	0.28688	0.61353	-0.8625	-0.97143	-0.73697	-0.62149	0.18903	0.73118	0.68706	-0.37707	-0.88897	-0.71312	-1.5995	-0.39593	-0.94342	-1.4344	-0.45403	0.17632	0.65992	0.15056	-1.1203	0.25096	1.3951	0.45418	-0.152	1.5361	0.9855	-0.8365	-0.089267	0.68706
ARHGAP4	4.7887	4.7814	4.5342	5.3813	5.0014	4.5783	3.3799	4.6977	4.2149	3.7592	3.0652	4.09	4.1119	4.8817	2.1309	4.4469	4.0188	2.8699	4.4886	1.7991	4.7929	5.7396	4.8972	3.8982	3.9222	5.318	5.8809	5.5163	5.1831	5.4266	5.2223	5.995	5.299	5.643
ARHGAP40	-6.6439	-6.6439	-6.6439	-6.6439	-6.6439	-6.6439	-6.6439	-6.6439	-6.6439	-6.6439	-6.6439	-6.6439	-6.6439	-6.6439	-6.6439	-6.6439	-6.6439	-1.6897	-6.6439	-6.6439	-6.6439	-6.6439	-6.6439	-6.6439	-6.6439	-4.0589	-6.6439	-5.0589	-6.6439	-6.6439	-6.6439	-6.6439	-6.6439	-6.6439
ARHGAP42	2.6462	3.4542	3.0531	3.0054	2.0321	2.3477	2.4568	2.9279	2.5898	2.5311	3.5021	2.342	2.1538	1.8278	3.1194	2.5435	2.4087	2.3016	2.4033	2.6554	0.097611	2.5801	3.3533	2.5534	2.6982	1.6915	2.6135	2.8197	0.52607	2.1699	2.797	1.3219	2.5509	2.0108
ARHGAP44	2.0566	1.3785	1.3561	1.0976	1.3277	0.7137	1.5361	2.2234	0.9486	1.0841	0.8953	0.9855	0.67807	1.3334	1.8115	0.62293	0.848	2.1538	1.3785	1.1763	-0.64386	2.1538	2.1077	1.3951	1.3505	1.4005	2.1827	2.3219	1.3334	1.8237	1.7049	1.7355	1.8914	1.7225
ARHGAP45	3.5922	3.4712	3.851	4.0426	4.025	3.5135	3.6893	3.8817	4.0917	3.7655	3.384	4.7142	4.0018	4.0144	1.3103	3.067	2.3978	3.1457	3.9011	1.384	3.5072	4.7703	3.9079	2.5236	2.2327	3.9662	3.9146	4.1875	4.153	4.4874	3.7257	4.6462	4.2172	4.6317
ARHGAP5	4.26	4.9322	4.851	4.2055	3.5862	3.9551	4.2555	4.8314	4.2472	4.1218	4.5856	4.2585	3.9514	4.2547	5.2589	3.8084	4.3384	4.5292	4.7824	4.2876	2.441	4.6005	4.6223	4.3674	4.3067	3.0391	4.3771	4.6177	3.0054	4.5002	4.4229	4.3498	4.0583	4.4396
ARHGAP6	3.3363	3.1922	3.157	3.8826	3.3674	3.5644	2.8278	3.5644	2.6645	3.106	4.14	3.2972	2.4594	3.6076	2.1922	3.2265	2.7613	2.9982	3.8728	3.6848	1.5945	3.111	3.2645	3.0993	2.5385	2.269	3.7929	3.257	1.7991	2.9392	3.2016	3.5198	2.7398	3.263
ARHGAP8	1.2079	1.2869	1.0704	1.669	-0.97143	1.8836	-1.5564	1.0635	-3.6439	-0.34008	-0.47393	-0.57777	-1.4344	2.2479	-1.0291	0.72247	1.5753	0.82375	1.84	0.80735	1.189	2.9146	2.441	-1.152	0.097611	0.1375	1.5898	1.3277	1.2203	2.0531	2.1953	3.3491	-0.62149	1.1953
ARHGAP9	3.3688	2.2388	3.6241	3.4005	3.7388	2.2449	1.6182	3.6485	1.9107	1.7782	2.0909	2.6206	2.3923	4.5416	2.546	4.2563	3.8379	4.5385	5.1831	2.4803	2.943	4.3695	2.6392	2.9069	2.8992	3.3434	5.0505	3.6288	4.1506	4.3306	3.8359	4.9547	4.1683	4.2608
ARHGDIA	8.172	7.7011	7.6351	8.0899	8.0194	8.078	7.7865	7.9477	8.226	7.8894	8.3222	8.024	7.7853	7.6429	7.19	7.0793	8.2896	6.9845	7.272	7.1233	7.5787	7.6977	7.9193	6.9512	6.9789	8.3136	8.227	7.68	6.8383	7.9329	7.6269	7.751	7.6754	7.9897
ARHGDIB	6.8689	6.7621	7.3736	7.3005	7.1328	6.6866	6.9687	7.3215	6.0749	7.0668	6.847	7.1104	6.7219	7.2967	6.6505	8.1629	7.4297	8.3	7.991	7.7452	6.4469	7.7083	7.023	6.7786	6.9554	7.598	8.1929	7.1852	6.61	7.9116	7.6294	7.9731	7.7808	7.5894
ARHGDIG	3.9467	1.9561	1.3896	3.7517	4.332	2.101	-2.2515	0.79077	-1.4739	-2.4739	-3.6439	-1.1203	-6.6439	1.1375	-1.8365	-0.64386	-1.2515	-0.55639	-1	-1.3585	-0.88897	-2.1203	1.5361	0.97085	-1.4344	0.42223	-6.6439	-2.0589	-2.8365	0.40054	1.0072	1.7181	0.1635	-0.55639
ARHGEF1	6.0883	5.8512	5.6789	6.2874	6.1003	6.1426	4.568	6.0221	4.6628	4.844	4.6977	5.3899	5.4016	6.151	4.1546	5.7827	4.8822	5.0657	5.5317	4.785	5.4893	6.1605	5.7271	4.9607	5.0188	6.0056	7.0438	6.0512	5.319	6.292	6.5437	5.8595	5.7586	5.8174
ARHGEF10	4.4809	4.6713	4.5521	4.3667	4.0548	4.2365	3.8748	5.2787	4.067	3.844	4.3611	4.2608	3.7782	4.4653	4.8963	3.8807	4.3806	4.272	4.3618	4.0626	2.9891	4.3363	4.0652	4.2234	4.1119	4.1069	4.9672	4.9392	3.257	4.3132	4.7522	4.4121	4.3806	4.3241
ARHGEF10L	4.6792	4.4396	4.3406	4.4012	4.0951	4.4777	3.3045	4.9069	4.2203	3.7268	4.8659	3.844	3.5122	4.0747	3.6182	3.5348	3.9709	3.5273	4.1243	2.7442	3.0036	4.4283	4.9298	4.479	3.3757	3.9174	4.4148	4.6893	3.8001	4.7666	4.5392	4.7415	4.2787	4.1882
ARHGEF11	4.1587	4.2847	4.2994	3.85	3.5644	4.1611	3.2449	4.6707	3.568	3.5777	3.8679	4.193	3.5922	4.2713	3.8022	3.6938	4.0152	3.8329	5.5354	3.5583	2.4463	4.1867	5.3074	3.6276	3.4289	3.5692	4.4296	4.9495	3.8063	4.5002	4.2547	4.0188	3.6599	4.5503
ARHGEF12	4.9117	5.2642	5.0058	4.943	3.8943	4.7506	4.7495	5.6129	4.1481	4.5267	4.9727	5.0058	4.263	4.9561	5.9212	4.8263	4.8176	4.7751	4.9373	5.3302	2.7334	4.7918	5.1485	5.6121	4.7153	3.9819	5.1751	5.1359	2.8972	5.0112	5.2821	4.4209	4.8982	4.3568
ARHGEF15	4.9882	4.9227	4.8273	5.3868	4.8748	5.3618	3.5668	4.856	2.7093	3.7655	3.5423	4.2001	4.7257	4.915	3.9364	5.5595	4.6662	4.2032	4.7544	5.1623	4.1595	3.9383	3.2434	3.7126	4.4182	4.4757	5.2873	4.0772	1.9782	4.2913	5.6061	4.2001	4.2705	3.7538
ARHGEF16	1.275	2.5033	1.373	1.3448	2.1043	2.1699	0.36737	-0.47393	0.65076	1.1506	-1.6897	0.29866	0.774	1.0215	-2.8365	0.65076	1.5898	-2.1844	-0.1047	1.0772	0.67807	0.66903	-0.074001	-0.32193	1.6369	2.8817	-0.35845	0.68706	-6.6439	0.46467	2.433	-0.23447	-0.8365	0.95606
ARHGEF17	5.1583	5.3078	5.0841	5.2122	4.717	5.1268	3.8012	5.4845	4.0652	4.2638	4.8151	4.7344	5.0781	5.2968	3.5021	5.6221	4.5862	5.0139	4.7761	5.0045	3.4383	4.6594	4.7485	4.4443	4.4809	4.3176	6.3176	4.3951	3.3248	5.383	6.0629	4.0704	4.5002	4.7533
ARHGEF18	3.225	3.4343	2.9837	3.306	3.0892	2.98	2.0072	3.116	2.319	2.7866	3.0426	3.106	2.7159	3.0321	1.852	1.7866	2.0391	2.0566	2.5607	1.5059	1.8679	3.3001	2.9355	2.0772	2.4114	2.8217	2.7247	2.9653	2.4356	3.4673	3.2479	2.4803	2.6713	2.6622
ARHGEF19	0.9486	1.3674	0.070389	1.3785	1.5945	1.6276	1.111	2.0108	1.1506	-0.152	0.79909	1.516	1.0144	1.7527	1.9745	1.9107	1.251	0.95606	1.0635	0.74846	0.25096	1.3618	0.90304	2.0738	1.189	1.8875	2.9653	0.9855	1.3219	4.905	2.6485	1.511	1.9598	3.2479
ARHGEF2	5.5534	5.6276	5.4529	5.3071	5.5904	5.299	5.3034	6.5532	5.3027	5.9565	6.7195	6.0966	6.3742	6.3939	6.8829	6.3248	6.8586	6.3677	7.4979	5.8921	4.7549	6.045	6.6536	5.6848	6.2683	6.0385	5.7629	7.0003	5.7916	6.5806	7.0782	6.6984	5.5668	5.8642
ARHGEF25	3.9449	4.1819	4.0968	3.6171	3.9458	3.9001	4.1835	4.7306	3.359	3.8639	4.275	4.3944	3.8649	4.0036	4.4957	4.7442	2.8094	5.4222	3.4128	4.157	2.441	3.8298	2.7613	4.9556	5.4063	3.4816	5.8834	3.5886	2.269	4.3212	3.7093	2.9279	5.2604	4.1675
ARHGEF26	3.585	3.7908	3.4396	3.2869	2.0356	4.3653	2.3248	2.5656	2.1922	2.3334	2.5261	3.1473	2.5729	2.5874	2.4005	1.9523	1.251	2.275	1.406	2.342	1.6645	1.8074	1.4489	1.2987	2.6599	1.111	2.4725	1.7312	1.7004	2.2957	2.1538	0.81558	1.1043	1.3161
ARHGEF28	3.257	3.5607	2.8972	3.4803	2.6781	2.441	2.211	2.6253	3.3363	2.585	2.319	2.7634	2.2418	2.9616	1.6415	3.7148	2.0321	2.0179	2.7527	3.1953	1.8359	2.1177	1.7268	0.83996	3.5033	1.9373	3.7623	2.3306	-0.66658	2.6462	3.7334	2.2016	2.1859	2.1506
ARHGEF3	3.7698	3.856	3.9946	3.7876	3.3743	2.856	4.1243	4.5435	2.5311	3.3074	4.2024	3.342	2.0215	3.4316	4.189	3.7677	2.359	3.6882	4.437	3.8629	1.9449	4.2118	4.06	3.3176	3.3743	3.4542	3.9937	4.1268	2.4777	3.4725	3.8953	4.5934	3.9809	4.0993
ARHGEF33	-0.97143	-2.737	0.17632	-2.6439	-0.16812	-3.4739	-0.8365	0.1635	-0.62149	-0.49411	0.50589	-0.089267	-0.45403	-0.4344	-1.9434	-0.41504	-2.737	-0.35845	-0.12029	-1.5146	-2.4739	-1.5146	-0.64386	0.1635	-0.55639	-0.64386	-3.3219	-1.5146	0.66903	0.62293	-1.4739	-0.59946	0.37851	-1.7859
ARHGEF35	1.757	1.5705	2.2172	1.1177	1.2449	1.0772	2.1243	1.1375	-1.5146	2.7049	2.0807	2.4515	2.1144	2.1043	2.5705	1.0566	1.373	2.6645	1.774	2.5261	-0.37707	1.6041	2.8972	1.0144	2.5993	2.3074	2.2141	2.2234	1.5705	2.3161	0.52607	2.4489	-0.13606	2.4777
ARHGEF37	2.4249	2.5874	2.5753	2.8895	2.8053	1.9561	2.441	3.3118	2.26	2.3448	3.4383	2.0841	2.0108	2.846	3.1587	2.7761	2.9486	3.1922	2.926	3.0807	0.69599	2.8659	2.3103	3.2048	3.1043	2.3477	2.4803	2.5632	1.7181	3.5886	3.0566	2.0566	2.6369	3.1077
ARHGEF38	-1.6897	-6.6439	-6.6439	-0.97143	-6.6439	-6.6439	-3.1844	-6.6439	-6.6439	-6.6439	-6.6439	-6.6439	-6.6439	-6.6439	-6.6439	-6.6439	-6.6439	-3.6439	-6.6439	-6.6439	-6.6439	-6.6439	-6.6439	-6.6439	-6.6439	-6.6439	-6.6439	-6.6439	-6.6439	-6.6439	-6.6439	-6.6439	-6.6439	-6.6439
ARHGEF39	-1.2515	-0.23447	-3.1844	-0.12029	-0.16812	0.54597	-0.78588	-1.152	0.57531	-0.97143	0.1635	-0.45403	0.084064	-3.0589	-2.5564	-0.18442	-1.1203	-0.97143	-0.64386	-1.3219	-2.9434	-2.4739	-3.4739	-0.76121	-1.5564	-0.97143	2.3045	-1	-0.97143	-2.3959	-1.6897	-0.45403	-1.9434	0.32193
ARHGEF4	3.319	3.5993	2.7247	3.3868	3.7549	3.5423	2.7677	3.4828	3.5777	2.6622	3.1875	3.2219	3.211	2.4906	2.9709	2.0772	2.5945	2.3757	3.0461	1.3674	2.26	3.7845	3.9579	2.0496	1.6645	2.4568	2.3813	2.757	3.3604	3.8866	4.2342	3.7991	3.6112	3.8885
ARHGEF40	6.0283	5.9409	6.0942	6.1791	5.9406	5.9047	4.3834	6.1713	5.4077	5.4653	5.337	5.6893	5.367	6.3094	6.0995	6.0308	6.7306	6.2871	6.3766	5.9579	5.0027	5.8104	6.6885	5.1367	5.0896	6.2508	5.68	5.8562	4.8831	6.5782	6.6462	5.7043	5.1961	4.7192
ARHGEF5	2.4114	2.3132	1.7485	1.9336	1.5509	2.6299	1.1309	2.1953	2.0704	1.5008	1.7782	1.7527	1.0704	2.4303	2.278	1.373	2.0036	2.2479	1.4906	2.1144	0.29866	2.275	2.6323	0.9486	1.4542	1.7698	1.0286	2.4568	1.0286	2.1538	1.8875	1.8836	1.1635	0.4957
ARHGEF6	6.2694	6.3372	6.1092	6.1003	5.4673	5.6798	5.3632	5.2445	5.4535	5.3802	4.9122	5.246	5.0845	6.0246	4.7093	5.5494	5.9834	6.0995	5.0862	4.8288	3.5361	5.4692	5.0665	4.8714	5.0264	4.7344	5.0605	5.2619	3.774	5.4561	5.1085	5.1181	4.6519	4.9672
ARHGEF7	5.9621	6.3245	5.9479	6.4832	5.2288	6.3832	4.8605	5.7669	5.3827	5.2172	5.5308	5.7263	6.0115	5.9834	5.5604	5.9265	5.1018	5.2858	5.8716	5.709	5.0018	5.1957	5.0845	5.3031	5.4104	4.6633	6.261	5.2943	4.1659	5.272	6.7034	5.1001	5.0605	5.3971
ARHGEF9	3.266	3.2172	3.0161	2.9107	2.7027	3.0993	2.774	3.8649	2.8115	2.86	3.1731	3.1969	2.4168	3.3205	4.0303	3.4155	2.541	3.5185	3.6859	3.1554	2.3448	3.5619	3.1651	2.8992	3.0426	2.9598	3.6064	3.106	3.1094	3.85	3.4944	3.4343	3.4764	3.3882
ARID1A	4.4121	4.8058	4.3341	4.6485	3.4568	4.4396	3.7093	4.7856	4.0514	4.4283	4.1135	4.6135	4.2547	4.7892	4.6439	4.3743	4.3854	4.6182	4.9045	4.1077	2.8875	4.7944	5.1214	4.3554	3.7897	4.2578	4.8354	4.4236	3.6904	4.847	4.9964	4.5886	4.1691	4.0197
ARID1B	4.9681	5.2411	5.0717	4.943	4.3356	4.8359	4.585	5.3306	4.7939	4.6622	4.5317	4.7382	4.5279	4.742	4.8787	4.4686	4.1432	4.9621	4.4456	4.3992	3.1554	4.85	4.9864	4.6859	4.1367	4.437	4.785	4.84	3.9745	4.4957	4.9307	4.5832	4.7049	3.8904
ARID2	2.7225	3.3118	2.9127	2.8074	1.6135	2.4383	2.269	2.8217	2.4436	1.9782	2.4673	1.9598	2.1309	2.5534	3.1359	2.5729	2.8914	3.1715	2.7268	2.8032	0.88753	2.852	2.5607	2.1985	2.3045	1.7137	3.278	2.6848	1.6323	2.4087	2.9411	2.8012	2.0391	2.4249
ARID3A	1.1243	2.251	1.3161	1.9373	2.5033	1.111	1.3045	2.0391	2.0875	2.568	2.511	1.9891	1.4594	2.3702	0.20163	1.6041	1.2388	0.90304	1.9745	-0.30401	0.65992	2.7592	2.541	0.61353	2.3505	1.6915	1.9745	1.6041	-0.029146	1.8953	2.7908	2.0942	1.0772	1.7485
ARID3B	1.6135	1.9745	1.3505	1.5753	0.55582	1.7312	0.38957	1.7004	0.65076	0.9486	0.55582	1.275	0.9782	2.067	1.0356	1.6462	1.3951	1.516	1.7004	0.73985	-0.1047	2.2048	1.6781	0.54597	0.94111	1.0496	1.0909	1.4699	1.5311	2.1342	1.6088	2.4114	1.4436	1.6276
ARID3C	-3.8365	-3.3219	-6.6439	-6.6439	-2.9434	-6.6439	-6.6439	-6.6439	-3.6439	-4.6439	-2.9434	-4.3219	-6.6439	-4.3219	-4.0589	-6.6439	-6.6439	-6.6439	-6.6439	-6.6439	-4.6439	-4.3219	-6.6439	-6.6439	-6.6439	-6.6439	-6.6439	-5.0589	-6.6439	-6.6439	-4.3219	-6.6439	-6.6439	-6.6439
ARID4A	3.7782	4.1285	3.7845	3.591	3.1938	3.2157	3.1506	3.5945	3.4249	3.0687	3.8914	3.2705	3.1043	3.3978	3.2928	3.6904	3.1683	3.5236	3.5033	3.4751	1.3561	3.6554	3.3716	3.2403	3.7355	2.2928	3.7772	3.5046	2.858	3.7602	3.7377	3.4906	3.1843	3.4033
ARID4B	4.1077	4.3978	4.1579	4.228	3.332	3.849	3.8748	4.5945	4.2141	3.5072	4.1367	3.7897	3.6334	3.4423	5.2296	4.0144	3.9919	4.3667	3.942	3.9828	2.3306	4.4202	4.1375	3.8972	4.033	3.1906	4.9416	3.8258	3.9809	4.4336	4.4114	4.1779	4.2502	4.2847
ARID5A	5.9432	4.9649	5.3331	5.382	6.4009	4.4725	4.7729	4.9093	4.6565	5.0268	4.2242	3.6005	3.7181	4.3799	6.9525	3.9059	4.0224	3.7355	4.4561	4.4236	4.8515	5.1631	5.0772	4.373	4.9932	4.8802	4.0197	5.2426	4.1416	5.3118	4.0892	4.4867	5.8347	4.1077
ARID5B	5.9834	5.9672	6.4209	5.3316	5.1477	5.1056	5.8587	4.7671	5.5438	5.6299	5.6235	5.4239	5.3381	4.1635	7.2864	4.4634	4.7996	4.5674	5.6915	5.5622	4.3406	5.2141	6.038	3.9946	4.5975	4.4535	5.0277	5.3761	4.2585	4.3377	4.1506	4.62	5.853	4.3082
ARIH1	5.8112	6.1029	5.8204	5.5432	5.2396	5.7511	5.0934	6.1485	5.1538	4.9873	5.4715	4.854	5.0496	5.6218	7.0119	5.3345	5.5856	5.7863	5.8291	5.8379	4.6502	6.0555	6.0204	5.2702	5.1493	5.2634	5.6067	5.5301	4.5868	5.4715	5.7233	5.6924	5.5925	4.9303
ARIH2	5.9338	5.844	5.8507	5.8839	5.4077	5.8215	4.9265	5.632	5.135	4.9227	5.4016	5.1819	4.9777	5.8914	6.1789	5.8755	5.6685	6.0272	5.9679	5.9869	4.5862	5.7216	5.7401	5.6823	5.3448	5.4783	5.5438	5.1247	4.8304	5.8204	5.8412	5.463	5.5856	5.1611
ARL1	5.4289	5.8004	5.625	5.3597	5.4074	5.2184	5.4561	6.2055	5.7401	5.2219	6.1214	5.5264	5.408	5.7552	6.9191	5.594	6.7838	6.996	5.9732	5.6809	4.5141	5.856	7.8025	6.0018	5.4396	5.8455	5.5106	6.2451	5.8347	6.09	7.7797	5.8415	5.5683	5.3198
ARL10	2.2957	1.7137	1.4803	1.4436	1.6599	1.0356	1.2869	2.1408	1.4168	0.37851	1.5261	1.9635	1.0566	1.8319	0.9486	2.2327	1.3219	2.1309	2.2016	0.42223	0.48543	1.5607	1.7004	1.257	1.6554	1.373	1.4803	2.1276	0.69599	2.9486	2.4033	2	1.6323	1.1309
ARL11	-2.3219	-1.4344	-0.043943	-0.88897	-1.889	-1.8365	1.4489	-0.074001	-4.3219	-1.152	-0.41504	-0.55639	-1.6439	-0.058894	-3.3219	-0.62149	-1.2515	-0.91594	0.69599	-2.9434	-1.6439	-0.8365	-1.4739	-2	-1.2515	-1.6897	-0.8625	-0.51457	-3.1844	-0.32193	-0.37707	0.60407	-0.23447	1.3103
ARL13A	-6.6439	-6.6439	-6.6439	-6.6439	-6.6439	-6.6439	-6.6439	-6.6439	-6.6439	-6.6439	-2.6439	-6.6439	-6.6439	-6.6439	-6.6439	-6.6439	-6.6439	-6.6439	-6.6439	-6.6439	-6.6439	-6.6439	-6.6439	-6.6439	-6.6439	-6.6439	-6.6439	-6.6439	-6.6439	-6.6439	-6.6439	-6.6439	-6.6439	-3.0589
ARL13B	2.2839	2.1309	2.025	2.5607	2.2869	2.2265	2.6323	2.6938	2.5632	2.1276	3.4764	2.7442	2.6599	2.1827	3.3103	2.0875	2.4303	2.6508	2.7004	2.144	1.373	2.26	2.2234	2.3103	2.6915	2.1243	3.269	2.797	1.5008	2.3277	2.263	2.3896	2.6064	2.5729
ARL14	-6.6439	-6.6439	-6.6439	-6.6439	-6.6439	-6.6439	-6.6439	-6.6439	-6.6439	-6.6439	-6.6439	-4.3219	-6.6439	-6.6439	-6.6439	-6.6439	-4.3219	-4.0589	-6.6439	-6.6439	-6.6439	-6.6439	-6.6439	-6.6439	-6.6439	-6.6439	-6.6439	-6.6439	-6.6439	-6.6439	-6.6439	-6.6439	-6.6439	-6.6439
ARL14EP	4.0909	4.6299	4.6088	4.2494	3.9364	4.079	4.1683	4.2943	3.7388	4.1489	4.6781	3.8074	3.4383	4.3082	4.2615	4.0747	3.969	3.855	4.7393	4.0197	3.0531	3.6041	3.6427	4.1169	3.9946	3.2095	4.8758	4.1432	3.8943	4.1763	3.6159	4.5892	3.5862	3.8904
ARL14EPL	-6.6439	-6.6439	-6.6439	-6.6439	-6.6439	-6.6439	-3.4739	-6.6439	-6.6439	-5.0589	-2.8365	-6.6439	-6.6439	-6.6439	-4.0589	-5.0589	-6.6439	-6.6439	-6.6439	-4.3219	-4.6439	-3.8365	-6.6439	-6.6439	-3.3219	-6.6439	-2.1203	-6.6439	-1.7859	-6.6439	-6.6439	-6.6439	-3.6439	-6.6439
ARL15	4.3764	4.5595	4.3723	4.2126	4.0152	4.0755	4.9402	4.4951	3.8885	4.6854	4.5179	4.649	3.851	4.8309	5	5.6979	4.3031	4.9625	5.5192	4.846	2.7782	4.1851	4.0883	4.7027	5.2091	4.5273	5.2157	4.9977	2.7719	4.2972	5.5407	4.5928	4.7608	5.599
ARL16	4.84	4.845	4.8258	4.5862	4.9006	4.7835	4.3992	5.1755	5.3132	5.0815	4.9284	4.7808	5.0193	4.5632	4.9189	5.2675	5.5301	4.6724	5.1493	4.2876	3.8237	5.1583	4.9458	4.504	4.7241	5.2475	5.1223	4.6456	5.1169	5.68	5.1755	5.0085	4.6311	5.3491
ARL17A	1.852	1.903	2.696	2.2418	1.5607	2.9203	0.41143	2.4141	2.8032	2.3161	2.406	2.2234	2.546	2.3334	1.433	2.7093	2.4906	3.1922	2.7203	2.3161	0.95606	3.1538	2.441	2.0461	2.3074	1.84	3.4621	1.1699	2.2987	1.6135	2.3561	1.4222	1.696	1.189
ARL17B	2.3103	2.5435	3.0772	1.4594	2.2957	2.359	1.8953	3.3291	3.1408	3.5632	3.7698	1.9449	3.0583	3.0548	2.8836	2.4751	2.9837	3.3118	3.3978	2.8659	1.9486	3.8639	3.6182	2.1077	2.7549	2.905	2.6323	2.3561	3.3434	2.4983	3.6381	3.1747	3.0339	3.0824
ARL2	6.8393	6.8844	6.7054	6.8227	7.0299	6.712	6.7324	6.9688	7.6036	7.1697	7.1921	7.0921	6.7478	6.7824	5.5826	5.9695	6.4845	6.4987	6.2415	5.8066	6.5184	6.9699	7.1404	6.223	7.048	7.4133	6.5664	7.1243	7.2103	7.439	6.7321	6.7761	7.0296	7.8226
ARL2-SNX…	-6.6439	-6.6439	-6.6439	-6.6439	-6.6439	-6.6439	3.854	-0.8365	-6.6439	-6.6439	2.9819	0.69599	-6.6439	-6.6439	-6.6439	-6.6439	-6.6439	0.32193	-6.6439	1.6369	-6.6439	-6.6439	-6.6439	-6.6439	0.43296	-6.6439	2.6599	-6.6439	-6.6439	-6.6439	-6.6439	-6.6439	-6.6439	-6.6439
ARL2BP	5.3723	5.3985	5.6568	5.2373	5.4179	5.1755	5.4591	6.1127	5.9971	5.4506	5.6267	5.6823	5.3927	5.6305	5.7126	5.4673	6.0613	6.0391	5.7153	5.9568	4.3618	5.467	5.7032	5.4373	5.6008	5.7684	5.8112	6.2909	5.3621	6.0343	5.6473	6.0036	5.5419	5.6693
ARL3	2.3161	2.2203	2.5534	1.7698	2.585	2.0807	2.9505	3.4343	2.8012	2.5185	3.3604	2.7887	2.2265	2.6253	2.669	2.3306	2.9764	3.3743	2.905	2.5632	1.0426	2.7782	2.7377	2.0875	2.4489	2.8972	2.7137	2.8639	2.7181	3.6076	2.3702	3.1811	2.6576	2.8237
ARL4A	5.1526	4.7661	5.5323	4.8743	5.2979	4.5826	5.2931	5.5292	5.6904	4.6129	5.2453	5.6311	4.6294	5.1534	5.625	5.5236	5.3688	4.6588	5.2574	5.7035	3.9579	5.5094	5.0626	4.3255	5.4502	5.1997	5.4039	5.1169	5.0579	5.2791	4.9359	5.3377	6.1585	4.7703
ARL4C	2.8298	3.4222	3.4828	3.7814	2.6893	2.8359	4.1094	3.0233	3.9809	3.9928	3.6194	2.0635	3.272	2.9928	4.6456	3.0161	3.8836	5.1148	5.116	3.025	3.488	6.242	6.225	3.4141	2.3757	4.8037	4.3313	5.1627	5.9069	4.4489	3.5874	6.225	5.4705	4.3771
ARL4D	2.406	1.0072	2.1375	1.0566	2.1667	1.6645	4.9547	4.4944	4.3554	3.2373	3.4738	3.2434	2.0635	2.8197	4.4555	2.101	3.1359	3.0772	3.2943	2.4222	2.6508	4.6508	4.0892	3.2854	1.8237	4.7087	2.1635	5.3646	2.3334	2.5185	2.0036	5.4189	4.3688	4.9193
ARL5A	4.0063	4.1408	4.1489	4.1514	3.5373	3.6485	4.0566	4.3212	4.1301	3.8972	4.5373	4.1334	3.4555	4.1085	4.4396	3.6633	3.8329	3.9317	4.0347	4.1202	2.2839	4.2994	4.0626	4.2265	3.85	3.9203	3.8001	4.546	2.7377	3.7887	3.5435	3.5509	4.2743	3.942
ARL5B	2.9745	2.5583	2.9982	2.3074	2.5261	1.84	3.7093	3.1177	3.0321	3.228	3.9069	2.275	3.7247	1.6826	5.5975	2.3477	3.6029	3.5135	3.2095	4.9373	1.2265	3.3799	3.0976	3.4712	4.3681	1.8074	3.1969	3.3363	1.6645	3.1326	1.8074	3.7159	3.3462	2.6346
ARL5C	-2.0589	-0.66658	-6.6439	-6.6439	0.20163	-6.6439	-2.9434	-1.2515	-2.1203	-1.889	-6.6439	-0.043943	-2.1203	-1.3219	-6.6439	-6.6439	-6.6439	-6.6439	-1.6439	-6.6439	-2.5564	-0.76121	-2.8365	-6.6439	-6.6439	-1.3219	-1.4739	-5.6439	-6.6439	-0.18442	-1.5146	0.22651	-4.6439	-0.66658
ARL6	1.2265	0.96347	1.4803	1.0144	1.3219	2.1506	1.7655	1.9635	2.1473	1.7442	2.6803	2.2987	2.0286	1.8953	1.8875	1.585	1.848	3.0126	2.0036	1.3674	-0.18442	1.5361	2.281	1.848	1.6645	1.7181	1.9146	2.5336	1.3219	1.6369	2.0391	1.9069	1.5008	2.6893
ARL6IP1	6.9559	6.8434	6.9018	6.4517	6.4424	6.5432	7.091	6.6221	7.3545	7.6004	7.3292	7.5075	7.069	6.5371	7.7083	6.7731	7.0455	6.9545	6.9833	7.0106	5.3526	6.574	6.616	5.7939	7.2578	6.3377	6.8405	6.3747	6.8203	6.3808	6.5589	6.7779	6.5929	6.9293
ARL6IP4	7.5917	7.3246	7.2198	7.6093	7.8844	7.6262	7.0721	7.5232	7.5328	7.1329	6.8621	7.0491	6.8616	7.2111	7.2515	7.1961	7.2613	7.3744	6.8222	7.0683	7.0519	7.557	7.6329	7.1472	7.0941	7.9653	6.916	7.1439	7.551	7.8878	7.5645	7.1975	7.6675	7.5528
ARL6IP5	7.341	7.2728	7.7194	7.3262	7.4819	7.0216	7.9267	7.7566	8.1331	7.8407	8.5689	7.9999	7.5684	7.1859	7.3323	6.8589	7.7909	7.8455	7.3685	7.3612	6.4819	7.086	7.38	7.6338	7.4515	6.8213	7.3264	7.8552	6.9044	7.211	6.6057	7.7492	7.2871	7.5426
ARL6IP6	2.5583	3.2987	3.4289	2.6135	2.9486	2.3477	3.7981	3.3103	3.8094	3.3561	4.275	3.2957	2.903	2.9855	4.1882	3.9222	3.4803	4.1085	4.0126	3.6017	1.9336	2.8895	3.0738	3.5789	3.7527	2.7803	4.3681	3.0772	2.846	3.4087	3.0704	3.8777	2.9709	3.5801
ARL8A	5.3208	5.4057	5.0072	5.5264	5.5336	5.3927	4.7803	5.1867	5.1743	4.9551	5.133	4.7887	4.6582	5.0347	5.0917	4.6159	5.1659	5.1289	4.9402	4.9141	4.5242	5.1018	5.532	4.7252	4.4283	5.4396	5.9484	5.2566	4.6843	5.4877	5.2338	5.1759	5.1867	5.1268
ARL8B	5.0233	5.4696	5.6392	5.2672	5.0277	4.904	5.3844	5.2095	5.3861	5.2791	6.0235	5.4637	5.0883	5.2361	5.9921	5.1223	5.4118	5.7434	5.3625	5.5981	4.0018	4.8022	5.1148	5.3427	5.3452	4.359	5.1243	5.3906	4.1416	4.991	4.7772	5.2957	4.7761	5.4489
ARL9	-6.6439	-3.3219	-6.6439	-6.6439	-1.5995	-6.6439	-3.4739	-2.2515	-6.6439	-2.737	-1.0291	-1.9434	-2.6439	-3.3219	-0.73697	-2.3959	-2.0589	-2.1844	-1.2515	-2.6439	-6.6439	-2.737	-3.3219	-2	-2.5564	-0.39593	-6.6439	-2.5564	0.23879	-1.2863	-2.3219	-0.23447	-2.6439	-0.64386
ARMC1	3.9336	4.1001	4.0583	3.6645	3.5957	3.9174	4.0286	4.0695	4.0036	3.7452	4.435	4.2257	3.8309	3.6904	3.7751	3.6415	3.9467	3.9251	4.0968	4.2743	2.6299	3.126	3.8329	4.0875	4.1546	3.4182	4.8048	3.8709	2.7698	3.9021	3.6404	3.5789	3.5969	4.1779
ARMC10	4.257	4.3646	4.6381	4.0747	4.2265	4.144	4.5928	4.8856	4.1035	3.9616	4.7908	4.3391	3.9203	4.5484	4.4764	4.2743	4.1094	4.8704	4.6993	4.2994	3.2854	4.366	4.6165	4.3349	3.7485	4.1635	4.4416	4.594	3.4476	4.5192	4.1293	4.5856	4.0934	4.1424
ARMC12	-3.4739	-0.62149	-1.0291	-3.3219	-0.32193	-1.152	-2.6439	-0.49411	-1.3585	-3.4739	-1.5146	-3.1844	-1.889	0	-6.6439	0.83996	-1.0589	-0.13606	-0.62149	-1.3585	-0.8365	-4.0589	-2	-1.6439	-2.4739	-2.737	-1.2863	-2.1203	-1.9434	0.084064	-0.32193	-1.4344	-0.53533	-1.5564
ARMC2	2.1763	3.0108	2.6781	2.3074	2.2016	1.8992	1.2141	2.6064	2.1635	1.1243	2.0909	1.7655	1.4906	2.5922	2.3103	2.5033	2.3533	2.7268	2.8953	2.189	1.0072	2.6554	2.6276	1.9819	1.8319	2.6622	1.3561	2.6915	1.0976	2.5135	2.3978	3.106	2.5558	2.1827
ARMC3	-6.6439	-6.6439	-6.6439	-6.6439	-6.6439	-6.6439	-6.6439	-6.6439	-6.6439	-6.6439	-6.6439	-6.6439	-6.6439	-6.6439	-6.6439	-6.6439	-6.6439	-3.6439	-6.6439	-6.6439	-6.6439	-6.6439	-6.6439	-6.6439	-6.6439	-6.6439	-6.6439	-4.6439	-1.3959	-6.6439	-3.6439	-6.6439	-6.6439	-6.6439
ARMC5	2.9184	2.3363	2.1667	2.5084	3.1875	2.5361	2.8639	3.1683	3.3992	2.5385	1.7398	2.359	2.5753	2.342	3.0126	2.2327	2.0215	2.5261	2.0108	1.9561	2.4249	4.0976	3.2494	3.1635	2.4168	3.7876	2.3813	2.7268	3.1408	3.5993	2.9928	4.2373	4.157	2.1922
ARMC6	3.3491	3.144	3.2048	3.441	3.5059	3.516	2.6622	3.729	3.6041	2.858	2.7398	3.5008	3.269	3.281	4.2555	2.8895	4.0099	3.5122	3.8963	3.0772	2.7698	3.1603	3.7495	3.5211	2.1144	4.1497	3.568	3.557	3.757	4.2472	3.6576	3.6218	3.5558	3.7377
ARMC7	2.2869	2.0772	2.0391	1.9298	2.7527	2.3785	1.5993	2.6299	1.6041	1.9486	2.157	2.3477	2.4489	2.516	1.1763	2.5801	2.121	2.3785	2.7355	2.0704	1.144	2.0391	2.3391	2.1699	2.4906	2.6781	2.7398	2.4542	2.1375	2.8217	3.1953	2.7506	1.848	3.0479
ARMC8	5.3834	5.4152	5.3395	5.1981	4.8222	4.6011	4.0409	5.2172	4.2683	4.2203	5.532	4.7339	4.9873	5.0135	4.8505	5.1985	5.2418	5.0387	5.5154	5.0255	3.6159	4.5692	4.6628	5.0356	4.3512	4.5711	5.2277	4.541	4.4614	4.9326	4.3792	4.7949	4.6124	4.1953
ARMC9	1.0426	1.6369	1.9745	1.5558	0.97085	0.68706	0.73118	1.1043	1.0976	1.111	1.5361	1.2016	0.67807	1.5801	1.2141	1.4803	1.774	2.4222	2.251	1.5801	0.11103	1.275	1.6088	1.6088	1.3045	1.3391	1.4542	1.2449	0.55582	1.111	1.1953	2.6088	1.2388	1.0772
ARMCX1	4.1819	4.4229	4.5478	3.9212	4.225	3.7527	4.926	4.5735	4.9653	4.7474	5.6614	4.4542	4.4067	3.9542	5.2664	4.2525	4.0883	4.6943	4.7404	3.7279	3.0303	4.4107	3.7729	4.6135	4.5484	4.375	5.2384	5.2001	4.5777	4.8885	4.3903	5.1387	4.4121	5.0072
ARMCX2	3.4906	3.1326	3.4155	2.8758	3.269	2.8135	3.7442	4.4542	3.1827	3.6182	4.6611	4.0892	3.8166	3.5922	3.5084	4.5392	3.488	4.8753	4.6334	3.3045	2.2898	3.717	3.2126	3.4867	3.9828	3.3716	4.2165	3.903	3.6668	4.7766	3.9486	4.4614	3.3799	4.025
ARMCX3	5.4158	5.5865	5.5558	5.6764	5.3438	5.4499	5.4709	5.6126	5.3702	5.3016	6.2014	5.8326	5.467	5.3384	5.7263	5.3114	5.5589	5.5326	5.9875	5.1831	3.9542	5.4439	4.9722	5.4212	5.6568	4.7829	6.0007	5.8076	4.5392	5.6026	5.6302	5.6727	4.7798	6.1357
ARMCX4	2.5705	3.5472	3.0807	2.511	2.669	2.5969	2.1731	3.6299	3.0018	2.157	2.8817	2.9709	3.009	2.7908	2.8258	3.5969	2.9653	3.8982	3.2645	2.7071	1.8319	3.3118	2.7137	3.0144	3.306	2.4168	4.3868	2.9873	2.7377	3.9136	3.5957	3.0054	2.669	2.842
ARMCX5	2.8836	3.1144	3.0755	2.4983	2.4249	2.3923	2.6206	3.4101	2.6041	2.7824	3.2079	2.84	2.6299	2.9505	3.1489	2.5632	2.585	2.8856	3.3434	3.1538	1.0976	3.2001	2.854	2.6088	2.5185	2.5753	3.3016	2.9782	3.0233	3.5373	2.8032	3.3576	2.7719	3.2943
ARMCX5-…	1.7991	1.9107	2.3618	2.1667	2.211	0.29866	2.8053	2.5385	1.7991	2.3561	3.254	3.2063	1.9523	2.359	2.8298	2.4114	2.1309	2.862	3.1731	1.585	0.82375	2.0635	2.3391	2.4725	2.7463	2.7782	3.2311	2.7398	2.4383	2.7991	3.1293	2.7312	2.7159	2.862
ARMCX6	4.2653	4.5254	4.7252	4.4893	4.6485	3.9355	4.8465	5.0993	4.7398	4.6616	5.3441	4.8743	4.6843	4.6381	5.1375	5.5021	5.4057	5.4131	5.896	4.813	3.6893	4.9676	5.1566	4.6427	4.7724	5.3374	5.8532	5.1823	5.4273	5.7879	5.2619	5.735	4.848	5.3384
ARMS2	-6.6439	-6.6439	-6.6439	-6.6439	-3.0589	-6.6439	-6.6439	-6.6439	-6.6439	-6.6439	-6.6439	-2.3959	-1.5995	-1.8365	-3.1844	-6.6439	-6.6439	-6.6439	-6.6439	-0.53533	-2.9434	-6.6439	-3.4739	-2.6439	-6.6439	-6.6439	-6.6439	-4.0589	-6.6439	-3.3219	-6.6439	-3.1844	-6.6439	-6.6439
ARMT1	3.6971	3.7782	3.9736	3.4647	3.6064	3.306	4.1293	3.8639	3.9644	4.0126	4.5198	4.1595	3.8094	3.6381	3.1763	3.8217	3.6218	3.729	3.9681	3.6439	2.3533	3.1094	3.585	3.6334	4.3427	2.9127	4.3757	3.7655	2.8718	3.591	3.7981	3.5632	2.9467	4.5148
ARNT	4.9486	5.4976	5.1313	4.7708	4.0197	4.7197	4.3861	5.1723	4.2141	4.3882	4.9805	4.9644	4.2257	4.9873	5.7049	4.4189	4.4489	4.7517	6.7424	4.5789	3.0548	6.4496	5.9134	4.5441	4.4522	4.4561	4.4848	6.5932	4.969	7.5341	8.1008	6.4038	4.4828	6.0043
ARNT2	0.35614	-1.5564	-1.0291	-0.55639	-2.1844	-2.737	-0.78588	1.4594	-0.62149	-2.1844	0.5656	0.042644	-1.1844	-1.3959	3.4621	0.042644	-0.64386	1.6871	1.2388	0.44361	-2.1844	-0.88897	1.2327	0.95606	-1.1203	-0.78588	-4.0589	0.18903	0.45418	2.441	-1.2176	-0.55639	-0.12029	-1.0291
ARNTL	1.9635	2.1603	2.9928	2.6713	2.067	2.1177	1.0566	3.2869	1.4854	1.5311	2.3674	1.4594	3.2765	2.7698	3.5435	3.441	2.1731	4.2698	3.6253	2.3477	1.281	3.3827	3.8329	2.0356	2	1.6781	4.1235	1.9222	2.1763	3.0444	4.1771	3.7866	2.4141	3.3978
ARNTL2	1.5261	1.6276	2.2449	0.78241	0.81558	0.93357	0.70487	3.5223	0.9855	0.54597	0.64155	1.1043	0.33342	1.5558	0.66903	1.384	2.1077	0.74846	0.59455	2.1953	1.406	0.93357	2.6668	1.7442	0.79909	1.1177	2.0841	1.9891	-0.97143	0.33342	-0.30401	2.4594	1.7181	-1.0589
ARPC1A	6.4862	6.432	6.275	6.4487	6.4983	6.2054	6.0332	6.1999	5.6299	5.8056	5.8475	5.8955	5.6401	6.2176	5.8094	6.1861	6.194	6.0885	6.1657	5.888	5.9167	6.0551	5.9312	5.4509	6.3152	6.0689	5.5777	5.9683	6.1855	6.6315	6.1928	6.33	5.9855	6.0976
ARPC1B	7.1748	6.3584	7.0533	7.0804	7.1398	6.6995	7.1943	7.1002	6.4824	6.7493	7.0317	7.1758	6.2998	6.9811	6.0088	6.1089	6.7588	6.205	6.8172	6.0347	6.0268	7.5569	7.0428	6.4034	6.2348	7.5718	6.9132	7.194	6.7678	8.2759	6.7304	7.8372	7.6195	8.1035
ARPC2	7.8293	7.8517	7.8475	7.9638	7.8059	7.6213	7.2969	8.1703	7.2473	7.2449	7.7113	7.4361	7.2894	8.266	7.7303	7.6541	8.2018	7.9576	8.1832	7.9562	6.9306	7.7859	8.5389	7.7492	7.4131	8.1601	8.175	7.8939	6.9554	8.0374	7.7105	8.2778	7.9941	8.0199
ARPC3	7.2681	7.3576	7.6812	7.3908	7.5049	6.9021	7.6733	7.7293	7.4982	7.2784	7.7214	7.2335	7.2437	7.5771	7.6782	7.6218	7.685	7.9215	7.9772	7.6095	6.7553	7.4499	8.2032	7.1435	7.5369	7.6073	8.1322	7.7788	7.2439	7.6963	7.3336	8.543	7.5046	8.2794
ARPC4	6.3291	6.2735	6.4152	6.1014	6.1633	5.8012	6.6056	6.7392	6.5487	6.5821	6.8057	6.7932	6.2536	6.489	6.3763	6.3174	6.5362	6.4383	7.0293	6.4009	5.2369	6.4527	6.6027	6.0365	6.4468	6.7853	6.7812	6.6146	6.6398	6.6706	6.2079	7.1758	6.323	7.1971
ARPC4-TT…	2.144	3.6599	3.8895	2.844	1.3896	3.1326	0.69599	3.8885	2.6112	2.3951	3.3349	4.0583	3.4957	3.4931	3.7856	3.4489	3.1938	2.511	3.2898	3.189	1.8074	4.3327	3.9919	2.3561	3.6837	2.5729	5.0448	2.5211	3.5385	3.7677	3.7279	3.0858	2.568	1.9819
ARPC5	6.5037	5.9986	6.3987	6.6424	6.4378	6.0144	6.9062	6.8189	6.157	6.2852	7.4215	6.8881	5.935	6.3703	6.2346	6.2711	6.2346	6.4075	7.0887	6.0637	4.9914	6.0011	6.0219	6.1001	6.497	6.1677	7.2679	6.9223	5.6378	6.6767	6.0881	6.9745	6.342	7.771
ARPC5L	4.5329	4.4522	4.4848	4.6439	5.1106	4.2265	5.0522	4.7301	4.9472	5.0103	4.5367	4.4356	4.6645	4.6628	5.4728	4.4931	4.9782	4.8753	4.9782	5.625	4.4705	4.9869	5.3561	4.7452	5.0725	5.5798	4.9026	4.5435	4.2705	5.2754	4.6467	4.9565	5.8357	5.157
ARPIN	4.0892	4.4607	4.1185	4.2102	3.9699	4.0942	3.6159	4.859	3.9542	3.7856	4.1043	4.0866	3.7613	4.1827	4.4529	4.1449	4.2157	4.5503	4.3702	4.121	2.5435	4.3176	4.0738	3.4529	3.7159	4.116	3.7203	4.3103	2.6299	4.5472	4.2472	4.4135	3.9298	3.8817
ARPP19	6.0343	6.042	6.142	6.0025	5.5981	5.8883	5.2802	6.1083	5.9498	5.8074	6.1514	5.785	5.4896	5.887	6.1152	5.3726	5.9079	5.7944	5.9586	5.9957	4.2957	5.55	5.8427	6.8705	5.6076	5.2083	5.5248	5.6873	3.8817	5.5509	5.6273	5.3809	5.7148	5.3398
ARPP21	-0.089267	-4.0589	-1.737	-0.59946	-1.5564	-0.043943	-3.8365	-2.5564	-2.5564	-1.8365	-3.4739	0.41143	-1.6439	-3.4739	-3.1844	0.17632	-6.6439	-2.4739	-0.8625	-1.6897	-2.2515	0.22651	-0.55639	5.3995	-1.152	-0.043943	0.94111	-1.0893	-2	-0.37707	-0.12029	-5.0589	3.2479	0.31034
ARR3	-6.6439	-6.6439	-6.6439	-6.6439	-6.6439	-6.6439	-6.6439	-6.6439	-6.6439	-2.9434	-6.6439	-6.6439	-6.6439	-6.6439	-6.6439	-6.6439	-6.6439	-6.6439	-6.6439	-6.6439	-6.6439	-6.6439	-6.6439	-6.6439	-6.6439	-6.6439	-6.6439	-6.6439	-6.6439	-6.6439	-6.6439	-6.6439	-6.6439	-6.6439
ARRB1	5.4673	5.9011	5.5395	5.2067	5.1965	5.2296	5.1747	5.1997	4.8977	4.8826	5.189	5.0063	4.9602	4.9561	3.9782	5.1322	4.9069	4.3903	5.306	5.0691	3.6323	5.5198	5.0505	4.0807	4.8914	4.7049	5.0281	4.847	3.0807	5.373	5.4548	5.2137	4.594	5.2839
ARRB2	5.5157	5.3628	6.1497	5.9889	5.441	5.128	4.9676	5.9759	4.6854	4.706	4.9923	4.8963	4.5981	6.1094	4.5874	5.6126	5.9167	5.89	6.6245	4.7576	4.6639	6.6318	6.1835	4.9021	4.7447	5.7377	5.9442	6.1831	5.3092	6.0957	5.5753	7.374	6.2996	5.6741
ARRDC1	4.1811	4.4456	3.9392	4.7306	4.251	4.1506	3.5717	3.8329	3.4699	3.6404	3.5898	4.0179	3.6554	4.0409	2.251	3.8709	3.5211	3.2032	3.7949	2.8074	3.6334	4.0747	3.1408	3.0374	3.373	3.5236	5.029	3.9523	3.111	4.1326	4.384	4.0678	3.6882	4.1424
ARRDC2	5.5008	5.4053	4.9444	5.8883	5.5398	5.896	3.3406	5.025	3.4195	3.5273	4.1449	3.7897	3.3176	4.4182	3.6882	5.4489	3.5447	4.2802	4.4087	4.1457	4.4666	4.7955	4.1301	4.3306	3.8319	4.319	6.1755	4.3799	3.4995	4.4476	4.8176	5.1667	4.8846	4.5097
ARRDC3	5.2638	5.1235	5.7173	4.9607	4.8851	4.5625	5.9766	6.2059	5.9932	5.3252	7.1052	5.8487	5.342	4.9355	6.3255	6.1218	6.4739	6.29	6.5359	5.4696	3.839	6.5228	6.3217	5.5999	5.9076	5.7175	5.9418	6.7442	5.4864	6.4515	6.0978	6.7428	7.3295	6.2726
ARRDC4	2.8836	2.6622	3.2234	3.0108	2.9928	2.5435	4.017	3.1489	4.126	2.9579	3.406	2.8032	3.0233	4.0849	4.7339	3.7301	4.1795	4.8135	3.9644	3.1391	2.7655	3.0772	3.546	3.7015	4.4323	3.189	3.7398	3.1177	3.3031	3.8885	3.2219	3.84	4.2847	4.1755
ARRDC5	-6.6439	-1.9434	-3.1844	-2.3219	-1.5995	-6.6439	-4.6439	-1.3959	-3.8365	-6.6439	-6.6439	-2.3959	-2.3219	-1.7859	-6.6439	-1.6439	-2.3219	-3.4739	-1.9434	-4.6439	-4.0589	-4.6439	-4.6439	-6.6439	-5.6439	-2.8365	-6.6439	-2.1844	-3.8365	-1.3959	-4.6439	-0.51457	-3.8365	-3.1844
ARSA	5.477	5.4565	5.0435	5.5223	5.5176	5.3743	4.1993	5.2961	4.4094	4.5385	4.8379	5.0117	4.1359	5.0635	2.8992	4.6005	4.5951	4.3023	3.6147	3.2048	4.4182	5.2456	4.8349	4.3398	4.904	5.5877	5.5056	4.5373	4.5515	4.5546	5.8045	5.09	4.6599	4.8319
ARSB	2.4087	2.5135	2.7655	2.4141	1.774	2	2.2388	3.2972	1.9486	2.121	2.4594	3.2957	1.9561	2.8699	3.3406	2.7845	2.669	3.1715	4.1747	2.0072	0.87971	3.669	3.3785	2.6848	2.0841	3.0687	2.8197	4.1342	2.6276	3.8074	3.0321	3.7463	2.7677	3.0339
ARSD	3.6182	4.0321	3.742	4.1085	3.6599	3.5969	3.2987	4.4679	3.06	3.4209	3.4019	3.6427	2.8339	3.6369	3.1875	3.7549	3.359	3.5059	3.2494	3.4931	2.0807	3.1843	2.8359	2.6508	3.3434	2.9764	3.7366	3.0461	1.8914	4.0738	3.8992	3.6508	2.9819	3.1243
ARSF	-6.6439	-6.6439	-5.6439	-2.6439	-3.4739	-6.6439	-5.0589	-6.6439	-6.6439	-5.6439	-6.6439	-3.0589	-6.6439	-6.6439	-4.6439	-3.3219	-5.0589	-3.1844	-6.6439	-4.6439	-4.0589	-6.6439	-3.3219	-6.6439	-5.6439	-1.8365	-6.6439	-5.6439	-6.6439	-6.6439	-2.8365	-6.6439	-3.6439	-6.6439
ARSG	1.9635	1.8758	1.0215	2.1506	0.26303	1.7824	0.76553	1.6369	1.8718	0.7137	1.757	1.0841	1.0072	0.85599	1.9928	0.79077	1.8718	1.8359	1.3674	0.33342	-0.81097	2.251	2.7908	1.7527	1.3561	1.5898	1.7442	1.6645	-1.0291	1.4276	2.342	2.2265	2.6276	2.025
ARSH	-6.6439	-6.6439	-6.6439	-6.6439	-6.6439	-6.6439	-6.6439	-6.6439	-6.6439	-6.6439	-6.6439	-6.6439	-6.6439	-6.6439	-6.6439	-6.6439	-6.6439	-6.6439	-6.6439	-6.6439	-6.6439	-6.6439	-6.6439	-6.6439	-6.6439	-6.6439	-6.6439	-6.6439	-6.6439	-6.6439	-6.6439	-6.6439	-6.6439	-6.6439
ARSI	0.21412	-2.3219	-0.88897	0.62293	-0.51457	0.28688	1.4222	0.68706	-0.55639	-0.62149	-1.2515	0.45418	-4.0589	-0.35845	-0.25154	-3.0589	1.9964	-0.59946	-2.737	-2.5564	-3.3219	-1.3585	0.23879	-0.20091	-2.5564	0.35614	-6.6439	0.67807	-1.8365	0.18903	-2.737	0.014355	0.61353	-0.57777
ARSJ	-0.21759	-0.81097	-0.59946	-0.39593	-0.0145	-1.6439	0.084064	2.144	-0.78588	0.61353	1.4005	0.52607	-0.73697	-0.55639	1.0496	0.96347	0.20163	1.516	0.61353	0.37851	-4.0589	0.74846	1.9222	1.0356	-0.94342	1.6462	1.3785	0.48543	0.40054	1.5753	0.7137	0.76553	1.3448	-0.074001
ARSK	1.511	1.5261	1.9709	1.8197	2.1859	1.86	2.1985	1.9184	2.0215	1.5705	2.5385	1.7782	1.852	1.774	2.6041	1.2987	2.5777	2.1635	2.2869	1.157	0.4957	1.6462	2.189	1.86	1.7655	1.406	2.6276	2.4005	1.8032	2.1375	1.6554	1.8992	1.585	1.856
ART1	-6.6439	-6.6439	-6.6439	-6.6439	-6.6439	-6.6439	-6.6439	-6.6439	-6.6439	-3.6439	-6.6439	-4.3219	-4.6439	-6.6439	-6.6439	-6.6439	-6.6439	-4.0589	-4.0589	-3.1844	-6.6439	-6.6439	-6.6439	1.7049	-6.6439	-4.6439	-6.6439	-2.0589	-6.6439	-6.6439	-6.6439	-6.6439	-2	-6.6439
ART3	1.3277	0.45418	-1.4739	0.22651	-1.9434	-0.089267	-1.889	-1.3219	-1.0589	-0.66658	-0.57777	-2.9434	-6.6439	-1.5995	-0.71312	-1.4739	-0.53533	-0.20091	-2.3219	-0.59946	-3.3219	0.26303	-1.5564	4.9946	1.2203	-1.4739	-0.152	0.25096	0.21412	-1.5995	0.27501	-4.3219	4.4443	-3.0589
ART4	-0.41504	-2.3959	-0.30401	0.926	0.51602	-0.30401	-0.97143	-0.55639	-1.7859	-2.3959	-0.18442	-0.62149	-1.7859	1.3785	-3.4739	1.5945	-2.3959	-1.6897	-0.39593	0.056583	-1.2863	0.32193	-0.074001	-2.3219	-2.3219	-2.5564	1.4803	-1.4739	-2.737	-0.26882	-0.34008	0.87971	-0.8625	-0.8625
ART5	-3.4739	-0.91594	-0.71312	-1.3585	-0.39593	-3.1844	-3.3219	-1.0893	-3.3219	-1.7859	-6.6439	-4.3219	-3.6439	-6.6439	-2.1203	0.070389	-1.3959	-2.3219	-2.3959	-1.737	-1.7859	-2.3219	-2.2515	0.8953	-6.6439	-1.2176	-6.6439	-1.889	-0.81097	-0.1047	-6.6439	-3.8365	-1.2863	-6.6439
ARTN	-0.94342	-1.7859	-2.737	0.33342	-2.3959	-0.76121	-2.4739	-2.0589	-6.6439	-1.5995	-1.889	-1.2176	-3.6439	-6.6439	-1.3219	-0.18442	-2.0589	-2.4739	-1.4344	-2.3959	-3.1844	-1.3959	-2.5564	-6.6439	-1.737	-1.3219	-2.1203	-2.3959	-1.4344	-1.0589	-0.88897	-0.37707	-0.8365	-1.737
ARV1	3.5298	3.5957	3.7082	3.7192	3.6064	3.3176	3.5021	3.7887	3.969	3.516	4.1946	3.5934	3.5148	3.9846	2.8836	3.6229	3.774	4.0144	3.5886	3.7388	2.9165	3.4931	3.98	4.2102	3.5826	3.7247	4.073	3.0635	3.0233	3.3702	3.6346	3.5236	3.2854	4.193
ARVCF	2.5008	2.6064	2.2265	2.9946	3.0548	2.4983	2.3103	3.6971	1.844	2.251	2.7991	3.2203	2.2172	3.269	1.3618	2.774	1.1309	1.4489	2.0391	1.516	1.0144	3.5619	3.3604	3.0514	2.433	2.9561	3.6588	2.3561	1.585	4.0687	4.0479	2.84	2.8758	3.8728
ARX	-6.6439	-6.6439	-6.6439	-6.6439	-6.6439	-6.6439	-6.6439	-6.6439	-6.6439	-5.6439	-6.6439	-4.0589	-6.6439	-6.6439	-6.6439	-6.6439	-6.6439	-6.6439	-5.6439	-6.6439	-6.6439	-6.6439	-6.6439	1.3505	-6.6439	-5.6439	-6.6439	-3.1844	-6.6439	-6.6439	-6.6439	-6.6439	-1.1203	-6.6439
AS3MT	1.669	3.1938	2.842	2.263	2.5361	2.254	2.4621	2.2016	2.5874	1.5607	3.3743	2.5945	2.4356	2.7887	2.2016	1.4751	1.281	2.858	1.281	-0.39593	2.1953	2.0772	1.9523	0.45418	1.275	-2.3219	2.067	0.69599	1.8115	2.0036	-0.043943	2.9561	0.774	1.6871
ASAH1	8.3105	8.2685	9.1516	8.9494	8.3554	8.1295	7.8815	7.5791	8.3657	8.2461	8.2765	7.8075	7.2175	8.2566	7.3502	7.2672	7.5722	7.5041	8.1462	8.1632	7.1985	8.1023	8.3362	7.4442	8.1988	8.1134	8.4085	8.2206	6.4575	7.5198	8.5244	9.074	7.5789	8.1681
ASAH2	-1.152	-2	-2.0589	0.91073	-2.5564	-1.9434	-0.53533	-1.6897	-1	-0.81097	-2.1844	-2.5564	-1.1203	-0.94342	-2.6439	-1.1203	-1.6439	-1.0291	-0.37707	0.028569	-2.2515	-2.3959	-2.6439	-1.4344	-0.73697	-0.39593	-2.8365	-1.737	-2.6439	0.20163	0.29866	-3.4739	-2.4739	-4.0589
ASAH2B	0.43296	0.69599	1.0496	0.25096	0.91073	0.31034	0.42223	0.40054	-0.26882	1.1375	1.4383	0.926	0.23879	0.18903	0.53605	0.32193	1.3391	0.926	-0.51457	1.1763	-0.49411	0.1635	0.028569	1.4699	1.541	-1.3959	1.263	0.15056	0.74846	-0.23447	0.014355	-2.8365	-0.64386	0.34483
ASAP1	5.0466	5.3937	5.3858	5.3288	3.8787	5.0175	4.5323	5.2008	3.7782	4.3512	4.8987	4.6611	4.047	4.7923	5.3172	5.3614	4.8263	4.5583	5.6887	5.8151	3.0072	5.1346	5.9768	5.1056	3.8787	4.5046	6.0181	5.2479	3.0738	4.9098	5.2319	5.5062	5.3132	4.4963
ASAP2	4.4168	4.2055	4.4581	3.905	3.6758	3.568	3.849	4.9777	3.6159	3.8349	4.3277	3.9411	2.8797	4.2141	4.0652	4.5999	4.7808	4.4269	4.2928	4.3985	2.6871	3.9588	4.2008	4.1787	4.8728	3.5729	3.969	4.7655	2.9203	4.0259	4.5993	4.5577	3.6915	3.3937
ASAP3	4.0866	4.2288	4.1465	3.6519	3.359	3.5336	4.3462	5.7328	5.0553	4.3889	5.4509	4.6741	4.7479	5.1707	5.6079	5.1779	5.021	5.769	6.1056	3.7782	3.5922	5.761	5.3245	4.859	4.3023	5.4077	4.8425	5.7795	5.669	5.723	5.436	6.0016	5.314	4.9486
ASB1	4.5179	4.2898	4.4155	4.1301	4.025	4.3226	3.269	4.8334	3.7824	3.0514	3.7929	3.406	3.1827	4.4148	4.6938	4.6177	4.4848	4.6259	5.0295	4.0652	3.6323	4.6736	4.3971	4.0985	3.8319	4.3377	2.8298	4.1069	3.9203	4.9968	4.4195	4.7517	3.6194	3.6554
ASB10	-6.6439	-6.6439	-6.6439	-6.6439	-6.6439	-6.6439	-3.8365	-6.6439	-6.6439	-6.6439	-6.6439	-6.6439	-6.6439	-6.6439	-6.6439	-6.6439	-6.6439	-6.6439	-4.6439	-6.6439	-4.3219	-6.6439	-6.6439	3.2048	-5.6439	-6.6439	-6.6439	-4.3219	-6.6439	-6.6439	-6.6439	-6.6439	0.26303	-6.6439
ASB11	-3.3219	-6.6439	-5.0589	-4.6439	-6.6439	-6.6439	-4.6439	-6.6439	-3.6439	-6.6439	-6.6439	-4.6439	-6.6439	-3.8365	-2.1203	-3.8365	-6.6439	-6.6439	-3.1844	-5.0589	-5.6439	-3.4739	-4.3219	4.0609	-5.0589	-4.6439	-6.6439	-2.8365	-6.6439	-6.6439	-3.8365	-4.6439	1.0704	-2.8365
ASB12	-2.6439	-1.152	-1.6439	-1.5146	-1.7859	-1.3219	-3.4739	-0.35845	-6.6439	-3.6439	-6.6439	-3.3219	-6.6439	-3.1844	-1.3585	-1.9434	-2.6439	-1.737	-0.94342	-2.1203	-4.6439	-0.8625	-2.1844	3.319	-4.0589	-1.0291	-6.6439	-1.4344	-3.4739	-0.8365	-4.0589	-0.59946	-0.8365	-1.1203
ASB13	3.9127	3.8738	3.855	3.8629	3.4647	4.1755	3.0824	3.7581	3.0496	2.3785	2.85	3.0496	2.7887	3.84	3.0036	3.4893	3.06	3.3674	3.6993	3.4699	2.8895	3.2645	3.5021	3.7377	2.9241	3.6588	3.8379	3.1938	2.9523	4.2795	3.5753	3.3716	3.3547	2.9467
ASB14	-6.6439	-6.6439	-6.6439	-5.0589	-6.6439	-3.8365	-1.3219	-3.4739	-2.9434	-1.2515	-1.152	-1.1844	-1.5146	-6.6439	-6.6439	-6.6439	-6.6439	-6.6439	-6.6439	-5.6439	-6.6439	-6.6439	-6.6439	2.257	-4.3219	-6.6439	-0.34008	-6.6439	-6.6439	-6.6439	-6.6439	-6.6439	-1.9434	-1.6439
ASB15	-6.6439	-6.6439	-6.6439	-6.6439	-6.6439	-6.6439	-5.0589	-6.6439	-2.737	-4.3219	-6.6439	-3.8365	-6.6439	-6.6439	-6.6439	-6.6439	-6.6439	-6.6439	-5.0589	-6.6439	-6.6439	-5.0589	-6.6439	4.6871	-4.0589	-6.6439	-6.6439	-4.3219	-6.6439	-6.6439	-6.6439	-5.6439	0.97085	-6.6439
ASB16	-2.5564	-6.6439	-4.3219	-3.3219	-3.0589	-6.6439	-1.4344	-6.6439	-2.3959	-1.5146	-0.45403	-1.4739	-0.8365	-6.6439	-6.6439	-3.8365	-6.6439	-6.6439	-3.0589	-6.6439	-5.6439	-2.4739	-6.6439	3.26	-2.6439	-6.6439	0.40054	-2.737	-6.6439	-6.6439	-6.6439	-1.889	-0.4344	-1.0893
ASB17	-6.6439	-6.6439	-6.6439	-6.6439	-6.6439	-6.6439	-6.6439	-6.6439	-6.6439	-6.6439	-6.6439	-6.6439	-6.6439	-6.6439	-6.6439	-6.6439	-6.6439	-6.6439	-6.6439	-6.6439	-6.6439	-6.6439	-6.6439	-6.6439	-6.6439	-6.6439	-6.6439	-6.6439	-6.6439	-6.6439	-6.6439	-6.6439	-6.6439	-6.6439
ASB18	-6.6439	-6.6439	-6.6439	-6.6439	-6.6439	-6.6439	-6.6439	-6.6439	-2.1203	-6.6439	-6.6439	-6.6439	-6.6439	-6.6439	-6.6439	-6.6439	-6.6439	-6.6439	-6.6439	-6.6439	-6.6439	-6.6439	-6.6439	-0.62149	-6.6439	-6.6439	-6.6439	-6.6439	-6.6439	-6.6439	-6.6439	-6.6439	-6.6439	-6.6439
ASB2	0.042644	-1.3959	-0.058894	-0.88897	-1.8365	-0.8365	-0.0145	1.5945	-1.9434	-1.2863	1.9184	-0.57777	-2.1203	0.36737	-3.6439	-0.16812	-3.3219	1.1177	-0.45403	-1.2515	-3.6439	-0.0145	0.91073	5.3847	1.1699	-0.49411	1.5898	-0.45403	-0.73697	0.41143	-1.2515	-0.029146	2.5558	-0.25154
ASB3	2.4621	2.8699	3.1522	2.5993	2.7655	2.3219	3.1731	3.1731	2.5509	2.5059	3.1424	2.6299	2.7655	3.1243	3.6381	3.2943	2.4542	3.4423	3.025	3.2373	2.0875	2.7949	2.4673	2.6803	3.2188	2.4906	2.9411	3.0531	2.1144	2.991	2.9727	2.9928	2.6323	2.8679
ASB4	-2.1844	-4.3219	-2.9434	-5.0589	-4.0589	-6.6439	-0.62149	-6.6439	-3.6439	-6.6439	-4.0589	-5.6439	-2.2515	-2.5564	-0.71312	-4.3219	-2.3959	-3.8365	-2.4739	-1.6439	-3.1844	-0.68966	-1.7859	2.359	-1.3959	-2.5564	-6.6439	-2	-2.737	-3.1844	-3.8365	-1.3585	0.4957	-6.6439
ASB5	-6.6439	-6.6439	-6.6439	-6.6439	-5.0589	-6.6439	-6.6439	-6.6439	-6.6439	-6.6439	-6.6439	-1.2515	-4.0589	-6.6439	-2.5564	-6.6439	-4.6439	-6.6439	-1.2515	-6.6439	-6.6439	-2.2515	-6.6439	6.3675	-1.0893	-2.4739	-6.6439	0.34483	-6.6439	-3.8365	-6.6439	-5.0589	2.4222	-6.6439
ASB6	2.9946	2.5084	2.5777	2.8278	2.4033	2.862	2.263	3.7549	2.6017	2.8817	3.1969	2.9598	2.8135	3.2016	3.2824	3.1293	2.9819	3.2048	3.4195	2.774	1.7049	3.4841	3.3757	3.1922	2.6893	3.3377	2.8797	3.1779	2.9127	4.1326	3.6358	3.4168	3.2048	3.3632
ASB7	2.0496	2.2987	2.3074	2.4383	1.7782	1.8074	1.848	2.5185	1.8639	1.7137	2.5361	2.254	1.9146	2.1827	2.3016	2.1408	1.7355	2.5656	2.6415	2.2172	0.42223	2.281	2.3896	2.2357	2.0391	1.1763	1.9107	2.2296	1.9635	2.6369	2.4087	2.1953	1.4647	2.3045
ASB8	4.5242	4.9246	4.9217	4.8782	4.4216	4.7175	4.235	4.8585	4.1985	4.1731	5.0193	4.4607	4.5435	4.6775	5.6662	4.5317	4.6915	4.1043	5.0959	4.9551	2.7866	4.3125	4.6764	6.0892	4.1077	4.1755	5.4333	5.5696	3.2342	7.0808	4.8012	4.6323	5.0058	4.3903
ASB9	2.0942	1.4383	1.7355	1.8278	1.9146	1.5753	2.8053	1.9855	0.93357	1.5211	1.7225	1.5993	-0.57777	2.269	0.90304	3.0875	1.3103	1.1243	1.696	1.4699	-0.23447	1.373	0.86394	2.0531	2.8659	1.6871	2.6554	1.856	1.2388	1.9523	2.144	2.2449	2.5558	1.4276
ASCC1	4.3377	4.4436	4.3519	4.649	3.9791	4.2943	4.2479	4.1882	4.1835	3.9855	4.4236	4.5002	3.7126	4.8053	4.3505	3.9059	4.2913	4.5198	4.6719	4.4101	2.9392	4.225	4.5904	4.2079	4	3.9718	4.5173	4.1851	4.1859	4.796	4.254	4.2943	4.3533	4.2898
ASCC2	5.7975	5.8701	5.5217	5.5993	5.4496	5.6792	5.1428	5.7708	5.2817	5.2642	5.1264	5.2529	5.2196	5.8763	4.856	5.1461	5.6724	5.3052	5.2653	5.1391	5.1481	5.6256	5.6156	4.6241	5.0514	5.77	5.7249	5.4728	5.0531	6.3455	5.9212	5.4453	5.3074	5.0963
ASCC3	3.0993	3.0126	3.0215	2.7181	2.7991	2.8875	2.6622	3.5789	2.9616	2.06	3.568	2.9873	2.9241	3.3001	3.9146	3.845	3.1027	4.0738	3.6299	3.2943	2.4222	2.6736	3.2898	3.4249	3.278	2.9411	3.4568	3.5801	2.7655	3.8963	3.1522	3.6893	3.1227	3.7485
ASCL1	-6.6439	-6.6439	-6.6439	-6.6439	-6.6439	-6.6439	-6.6439	-6.6439	-6.6439	-6.6439	-5.0589	-6.6439	-5.6439	-6.6439	-5.0589	-6.6439	-6.6439	-6.6439	-6.6439	-5.0589	-6.6439	-5.0589	-4.3219	-4.6439	-6.6439	-6.6439	-2.5564	-5.6439	-2.9434	-6.6439	-6.6439	-6.6439	-6.6439	-3.8365
ASCL2	-3.3219	-4.6439	-2.6439	-3.0589	-4.3219	-6.6439	-3.0589	-1.3959	-6.6439	-3.1844	-1.3959	-2.5564	-2.4739	-2.4739	-2.9434	-3.8365	-2.4739	-3.0589	-1.6897	-2.1203	-2.1203	-2.1844	-1.7859	-4.0589	-2.8365	-1.5995	-6.6439	-2.0589	-2.4739	-0.94342	-1.4344	-1.1844	-1.7859	-1.0291
ASCL3	-6.6439	-6.6439	-6.6439	-6.6439	-6.6439	-6.6439	-6.6439	-6.6439	-6.6439	-6.6439	-6.6439	-2.8365	-6.6439	-6.6439	-6.6439	-6.6439	-6.6439	-6.6439	-6.6439	-6.6439	-6.6439	-6.6439	-6.6439	-6.6439	-6.6439	-6.6439	-6.6439	-6.6439	-6.6439	-6.6439	-6.6439	-6.6439	-6.6439	-6.6439
ASCL4	-6.6439	-6.6439	-6.6439	-6.6439	-6.6439	-6.6439	-5.6439	-3.1844	-3.4739	-4.6439	-6.6439	-2.9434	-4.3219	-3.4739	-3.8365	-6.6439	-6.6439	-6.6439	-6.6439	-6.6439	-5.0589	-4.0589	-6.6439	-4.3219	-4.3219	-6.6439	-6.6439	-6.6439	-6.6439	-5.0589	-6.6439	-3.8365	-6.6439	-2.0589
ASCL5	-6.6439	-6.6439	-6.6439	-6.6439	-3.4739	-6.6439	-6.6439	-6.6439	-6.6439	-6.6439	-6.6439	-6.6439	-4.6439	-6.6439	-6.6439	-6.6439	-6.6439	-4.3219	-6.6439	-6.6439	-6.6439	-2.737	-6.6439	0.25096	-6.6439	-4.6439	-6.6439	-5.6439	-6.6439	-3.3219	-6.6439	-3.0589	-1.5146	-2.4739
ASF1A	2.6415	2.6159	2.9561	2.7312	2.7312	2.5261	3.228	3.4854	2.6893	2.8237	3.6147	3.2555	2.6848	3.2342	3.3547	3.2157	2.7377	3.278	3.4005	3.2188	1.4647	2.6938	2.844	3.8258	3.3377	3.157	3.3757	3.4114	2.6826	3.5753	3.0652	3.1985	2.7698	3.6519
ASF1B	-0.97143	-0.66658	0.72247	-0.37707	-1.2176	-0.97143	0.056583	-0.043943	-0.68966	-1.4344	-1.4344	-1.152	-0.94342	-0.35845	0.81558	0.36737	0.11103	0.73118	0.9855	-1.0589	-1.4344	-0.058894	-0.25154	-0.23447	-1.4739	0.83996	1.7613	0.33342	0.97085	-0.21759	-0.16812	0.74846	0.35614	1.281
ASGR1	0.12433	-2.5564	-0.23447	0.45418	-0.21759	-2	0.084064	-0.089267	-0.66658	0.22651	-0.57777	-0.1047	-0.51457	-0.18442	0.23879	-0.23447	-0.94342	-0.53533	0.042644	-1.0893	-0.97143	0.028569	0.63227	-1.152	-0.12029	-0.074001	1.7137	-0.029146	-0.47393	1	0.35614	0.014355	0.1635	0.52607
ASGR2	-2.8365	-0.49411	-0.47393	0.28688	-1.1203	-3.4739	-1.0589	0.097611	-0.32193	-1.2176	-2.9434	-1.2863	-0.81097	-0.97143	-2.2515	-1.3219	-0.8365	-0.53533	0.084064	-2.2515	-1.3219	0.23879	-0.64386	-1.5995	-0.78588	-0.37707	-6.6439	-4.0589	-0.089267	-0.35845	-0.16812	1.7698	-0.68966	0.37851
ASH1L	4.2906	4.5916	4.4121	4.4429	2.9011	4.2645	3.2615	4.3992	3.359	3.6588	4.0259	4.0951	3.5323	3.9477	3.9542	3.5993	3.5261	4.3154	5.4568	3.5033	1.6508	4.5546	4.7225	3.8748	3.6147	2.8237	3.696	5.0747	3.1522	4.3903	4.847	4.3413	3.6803	3.9635
ASH2L	5.1268	5.0312	4.8379	4.848	4.9477	5.4243	4.5329	4.861	3.9991	4.3413	4.6177	4.5771	4.3909	5.1114	4.7164	4.5435	4.585	4.6194	4.7729	4.5503	3.5423	4.8197	4.8699	4.4874	4.5862	4.6927	4.5856	4.5981	4.0179	5.1048	4.9453	4.5656	4.4249	4.5705
ASIC1	0.70487	1.275	0.79077	0.12433	0.18903	0.87971	1.6369	1.5211	1.585	1.257	0.17632	2.0461	1.6182	1.3561	3.1359	1.2203	1.9523	2.0036	2.6392	1.406	0.926	2.2449	2.4249	0.5656	1.433	2.3391	1.848	2.7845	3.1194	2.2898	3.1043	3.3045	2.5033	2.4828
ASIC2	-5.0589	-6.6439	-6.6439	-6.6439	-6.6439	-6.6439	-3.6439	-5.6439	-5.0589	-6.6439	-6.6439	-5.6439	-6.6439	-6.6439	-5.6439	-6.6439	-5.6439	-3.4739	-6.6439	-6.6439	-6.6439	-6.6439	-6.6439	-6.6439	-6.6439	-3.6439	-6.6439	-2.9434	-6.6439	-6.6439	-6.6439	-1.3959	-5.0589	-6.6439
ASIC3	1.3045	0.57531	0.51602	-0.2863	-0.37707	0.48543	-2.9434	1.1763	-0.058894	-0.30401	-1.6439	0.66903	1	1.4114	0.67807	1.7824	0.774	1.8836	0.81558	1.373	0	0.68706	1.189	0.81558	-0.45403	0.55582	0.60407	-0.39593	1.6915	2.8953	1.5607	1.0635	0.11103	1.6088
ASIC4	-6.6439	-0.91594	-6.6439	-6.6439	-3.8365	-2.0589	-3.8365	-2.1844	-3.4739	-3.1844	-2.8365	-3.8365	-1.4344	-2.9434	-2.6439	-5.0589	-3.8365	-2.3219	-2.3959	-2.8365	-5.0589	-2.8365	-2.0589	-2.1203	-1.3585	-6.6439	1.0909	-5.0589	-5.6439	-0.64386	-3.6439	-2.4739	-4.0589	-3.8365
ASIC5	-6.6439	-6.6439	-6.6439	-6.6439	-6.6439	-6.6439	-6.6439	-6.6439	-6.6439	-6.6439	-6.6439	-6.6439	-6.6439	-6.6439	-6.6439	-6.6439	-6.6439	-6.6439	-6.6439	-6.6439	-6.6439	-6.6439	-6.6439	-6.6439	-6.6439	-6.6439	-6.6439	-6.6439	-6.6439	-6.6439	-6.6439	-3.3219	-6.6439	-6.6439
ASIP	-1.3219	-1.737	-6.6439	-6.6439	-6.6439	-6.6439	-2	-6.6439	-6.6439	-3.1844	-6.6439	-6.6439	-2.8365	-6.6439	-6.6439	-6.6439	-6.6439	-2.737	-6.6439	-6.6439	-4.6439	-2.8365	-2.8365	-6.6439	-6.6439	-6.6439	-6.6439	-6.6439	-6.6439	-6.6439	-2.737	-6.6439	-1.5146	-0.089267
ASL	4.0695	4.1202	4	4.2728	4.3512	4.0652	3.3937	4.6927	3.6599	3.6485	4.4155	3.842	4.0045	4.1227	3.2824	4.1506	4.2126	3.4867	3.5826	3.5753	3.3491	3.9991	4.4809	3.272	3.9193	4.1035	4.6118	3.3045	3.9625	4.594	4.5497	4.1635	3.8856	4.1085
ASMT	-6.6439	-6.6439	-0.78588	-6.6439	-6.6439	-6.6439	-3.8365	-1.8365	-1	-4.0589	-6.6439	-4.0589	-2	-2.1203	-0.35845	-1.737	-1.3959	-2.3219	-2.3959	-1.737	-3.3219	-2.1844	-2.9434	-1.3219	-4.0589	-6.6439	-6.6439	-2.737	-1.6897	-3.6439	-0.55639	-1.889	-4.3219	-2.8365
ASMT	-6.6439	-6.6439	-6.6439	-6.6439	-6.6439	-6.6439	-6.6439	-6.6439	-6.6439	-6.6439	-6.6439	-6.6439	-6.6439	-6.6439	-6.6439	-6.6439	-6.6439	-6.6439	-6.6439	-6.6439	-6.6439	-6.6439	-6.6439	-6.6439	-6.6439	-6.6439	-6.6439	-6.6439	-6.6439	-6.6439	-6.6439	-6.6439	-6.6439	-6.6439
ASMTL	4.5832	4.6542	4.4529	4.4436	4.5173	4.3985	3.9373	4.8043	4.2008	3.9598	4.406	3.9946	3.7093	4.1859	2.844	3.3688	3.3205	3.4867	3.3785	3.2615	3.5717	4.3045	4.1416	3.9088	3.2615	4.2743	4.1651	4.0772	3.3291	4.3944	4.1194	4.2188	4.1707	3.7929
ASMTL	-6.6439	-6.6439	-6.6439	-6.6439	-6.6439	-6.6439	-6.6439	-6.6439	-6.6439	-6.6439	-6.6439	-6.6439	-6.6439	-6.6439	-6.6439	-6.6439	-6.6439	-6.6439	-6.6439	-6.6439	-6.6439	-6.6439	-6.6439	-6.6439	-6.6439	-6.6439	-6.6439	-6.6439	-6.6439	-6.6439	-6.6439	-6.6439	-6.6439	-6.6439
ASNS	3.0179	1.2987	2.8639	2.8217	2.1635	2.6599	2.5558	3.6656	2.7377	1.9891	3.5558	2.6369	3.3951	3.359	4.6554	4.238	3.6473	4.1771	3.6927	3.5435	1.4005	3.1243	1.8953	2.4931	3.645	3.2095	4.2211	3.5558	3.645	3.8288	3.0909	3.4555	2.2418	3.0942
ASNSD1	4.8263	4.6971	4.7882	4.7613	4.7371	4.5385	4.8714	4.9074	5.1715	4.8171	5.3604	4.7866	4.7565	4.8826	5.4084	4.1985	4.4182	4.9021	5.202	4.9547	3.6182	4.3999	4.7618	4.7655	4.8207	4.5116	5.6326	4.6887	4.6035	4.9732	4.5072	5.0717	4.1001	4.7115
ASPA	3.5472	4.2547	4.5558	4.4561	3.4209	3.9846	3.384	3.9745	3.857	3.9928	4.8625	3.857	3.7814	4.2795	5.1615	4.3868	4.2334	5.4696	4.3568	4.0224	3.0909	3.4634	3.3757	3.6531	4.5336	3.6323	5.0777	3.7148	3.0286	4.8634	5.0157	4.0566	3.9079	3.8176
ASPDH	-6.6439	-6.6439	-6.6439	-6.6439	-6.6439	-6.6439	-1.4739	-6.6439	-6.6439	-6.6439	-2.3959	-6.6439	-6.6439	-6.6439	-6.6439	-6.6439	-6.6439	-6.6439	-6.6439	-6.6439	-4.0589	-2.9434	-6.6439	-6.6439	-6.6439	-6.6439	1.5008	-6.6439	-6.6439	-6.6439	-6.6439	-6.6439	-6.6439	0.11103
ASPG	0.80735	0.097611	-1.2863	-0.76121	3.2001	1.852	-6.6439	-5.6439	-6.6439	-5.0589	-6.6439	-6.6439	-6.6439	-6.6439	-2.4739	-6.6439	-6.6439	0.11103	-6.6439	0.86394	-3.8365	-6.6439	-6.6439	-4.0589	-6.6439	-6.6439	-2.5564	-6.6439	-5.0589	-6.6439	-5.0589	-6.6439	-6.6439	-6.6439
ASPH	8.9245	9.1531	9.1957	9.0824	8.7995	8.517	8.425	8.4682	8.9352	9.0189	9.3205	8.7526	8.1723	8.7925	7.9256	7.928	9.0579	8.7707	8.1145	8.8874	7.1182	8.0243	9.3136	7.4831	9.1483	7.8393	8.429	8.3496	7.5193	8.3124	8.6769	7.6275	7.5012	8.0302
ASPHD1	-2.2515	-1.3219	0.60407	-0.8625	-1.4739	-3.0589	-2	-2	-2.0589	-3.6439	-1.5564	-1.2515	-1.889	-0.57777	-3.3219	-1.737	-0.81097	0.21412	-0.68966	-1.6439	-3.4739	-1.3219	-1.6439	-1.3585	-1.152	-2.8365	-0.37707	-1.2515	-3.0589	-0.71312	-0.59946	1.0909	-1.9434	-0.73697
ASPHD2	-2	-2.1844	-1.737	-2.737	-2.737	-2.5564	-1.737	0.55582	-1.2863	-2	-0.53533	-1.1844	-1.9434	-0.88897	-1.8365	-2.6439	-2.3959	-0.73697	-0.76121	-2.6439	-4.3219	-0.37707	0.32193	0.21412	-2.737	-0.53533	0.11103	1.144	-1.5564	-0.76121	-2.0589	1.0072	-0.45403	-0.39593
ASPM	-4.6439	-1.889	-1.9434	-2.5564	-3.8365	-5.0589	-2.9434	-1.3585	-5.0589	-4.0589	-2.737	-2.1844	-3.6439	-2.4739	-1.889	-1.0893	-3.4739	-1.5564	-0.18442	-1.5564	-5.6439	-3.4739	-3.3219	-0.73697	-3.0589	-0.55639	-0.029146	-1.3219	-1.5564	-2.4739	-2.9434	-2.1203	-0.8625	-2.4739
ASPN	5.332	4.5625	5.8374	4.6803	5.0334	4.121	6.7818	8.5165	5.5653	5.0457	7.0433	7.5811	5.257	5.1851	5.8359	5.5229	5.2265	4.6513	6.7568	4.8679	3.211	6.2321	7.4063	8.6406	4.8689	6.3198	6.1041	8.7813	5.7151	5.3402	4.7866	7.0937	6.2348	8.0923
ASPRV1	0.43296	0.9855	0.63227	0.014355	0.34483	0.95606	0.91839	1.8156	1.2388	0.91073	1.5361	0.926	1.1243	1.9298	2.211	1.7824	1.1243	1.406	1.8237	1.7268	-0.49411	1.5211	1.774	1.0356	0.33342	0.82375	0.83996	0.774	1.5211	3.3377	1.6182	1.5361	0.21412	1.3896
ASPSCR1	4.3248	4.2133	3.853	4.2472	4.5993	4.0644	3.3785	4.2024	3.6724	3.6904	3.8629	4.0661	4.0849	3.858	3.3813	3.591	4.1449	2.8012	3.342	1.9107	3.903	3.861	4.375	3.6427	3.7918	4.4046	4.272	3.6736	3.903	5.0721	4.6317	3.943	3.9307	4.3597
ASRGL1	2.4463	1.3448	2.157	3.4087	2.8094	2.9069	1.856	2.0807	2.3074	1.3334	2.2449	1.8718	2.3103	3.5122	2.6439	3.4816	3.1473	1.7655	3.6171	4.3992	1.8953	2.7549	2.8875	2.7929	1.8992	2.757	3.8094	1.8197	0.42223	3.1683	3.1342	3.1827	2.9392	3.7137
ASS1	7.8717	7.9904	7.658	7.6861	7.666	7.9252	7.7071	7.2601	7.7481	7.758	7.0717	7.1148	7.4211	7.7441	6.8576	7.3611	8.5435	7.3033	7.5085	7.543	6.9521	7.2235	7.9645	6.0023	6.6177	8.1259	6.1119	6.7658	7.1912	7.3009	7.3538	6.2839	6.7002	7.0396
ASTE1	1.511	1.8836	2.111	1.263	1.5945	1.2327	1.5705	2.9486	1.269	1.5361	2.6392	2.0321	1.4751	2.0215	1.516	2.1309	1.3505	2.5059	2.6982	1.774	-0.35845	2.0635	1.263	1.406	1.8359	1.5558	2.3248	1.8953	2.3785	2.5826	2.3448	2.067	1.7527	2.275
ASTL	-6.6439	-6.6439	-2.4739	-6.6439	-6.6439	-6.6439	-6.6439	-6.6439	-6.6439	-2.6439	-6.6439	-6.6439	-4.6439	-3.1844	-0.55639	-6.6439	-6.6439	-6.6439	-6.6439	-6.6439	-6.6439	-2.6439	-3.1844	-6.6439	-2.6439	-6.6439	-1.4739	-3.1844	-2.1203	-2.1844	-6.6439	-1.3585	-2.0589	-6.6439
ASTN1	-1.9434	-4.6439	-5.0589	-3.1844	-5.0589	-1.9434	-3.3219	0	-2.737	-0.4344	-2.1203	1.8679	-4.0589	-0.16812	-3.8365	-2.3959	-4.3219	-3.1844	1.3391	-2	-6.6439	-0.49411	-2.3959	-2.3219	-3.1844	0.55582	-1.5564	-0.41504	2.373	1.144	0.57531	1.1177	1.9298	-0.97143
ASTN2	1.0704	0.74846	0.66903	0.99277	0.91839	0.29866	0.4957	0.83996	1.9709	1.1177	1.3896	1.5607	1.281	0.90304	2.263	1.0841	1.0841	2.8135	2.2869	0.27501	0.95606	2.1699	1.5509	1.6781	1.3161	1.8679	0.73118	1.5753	1.7527	3.1985	1.7049	1.9709	2.3132	2.6848
ASXL1	5.3071	5.5607	5.2472	5.3129	4.292	5.211	4.2472	5.4931	4.6713	4.4515	4.5527	4.6668	4.7645	5.408	6.6521	5.5317	5.2931	5.7153	5.392	5.4874	4.5065	5.5702	5.1703	4.4893	5.057	4.5686	5.5996	5.133	4.3118	4.9369	5.6305	4.9006	4.9141	4.7955
ASXL2	2.905	3.4383	3.1827	3.0391	1.7613	2.9241	2.4699	3.1043	2.0566	1.9598	2.9298	2.5084	2.1177	2.7677	2.441	2.2388	2.4087	2.3868	3.0738	2.6415	0.28688	2.5261	2.2869	2.4594	2.359	1.5311	2.4957	2.6323	0.70487	2.5361	2.858	2.101	1.9184	2.359
ASXL3	-0.35845	-2.5564	-1.3959	-1.8365	-2.3219	-4.0589	-2.9434	-2.6439	-4.3219	-4.3219	-4.3219	-6.6439	-6.6439	-6.6439	-0.41504	-3.0589	-4.0589	-0.8365	-5.6439	-2.3219	-6.6439	-2.737	-4.6439	-4.0589	-2.1203	-2.0589	-3.1844	-5.6439	-1.2515	-5.0589	-2.2515	-0.21759	-6.6439	-3.4739
ASZ1	-6.6439	-6.6439	-6.6439	-6.6439	-6.6439	-6.6439	-6.6439	-6.6439	-6.6439	-6.6439	-6.6439	-6.6439	-6.6439	-6.6439	-6.6439	-6.6439	-6.6439	-4.6439	-6.6439	-6.6439	-6.6439	-6.6439	-6.6439	-6.6439	-6.6439	-6.6439	-6.6439	-6.6439	-6.6439	-6.6439	-6.6439	-6.6439	-6.6439	-6.6439
ATAD1	4.3455	4.645	4.8495	4.269	4.1416	4.121	4.3205	4.6616	4.7366	4.4436	5.2353	4.7538	4.3854	4.541	4.7703	4.0609	4.6159	4.9369	4.7597	4.6206	3.3176	4.4666	4.7082	4.8987	4.8435	4.0197	4.4289	4.6616	3.8032	4.749	4.272	4.2095	4.3992	4.3978
ATAD2	1.4168	1.6182	1.6508	1.774	1.2203	0.81558	1.1506	1.9373	1.6871	1.6826	1.696	1.5607	1.3448	1.6135	2.6415	1.7355	1.0841	2.5922	2.4195	1.269	-0.34008	1.5607	1.4276	1.4168	2.0391	1.4383	2.7225	1.6415	0.93357	1.6554	1.7485	2.1243	1.6088	1.7485
ATAD2B	1.8679	1.8914	1.848	2.3306	1.5008	2.7398	0.94111	1.8836	0.66903	0.88753	2.0704	1.6554	1.6323	1.585	2.4931	2.1763	1.8914	2.3896	2.5874	1.4542	0.65076	1.257	1.4803	2.06	1.7485	1.0286	2.5311	2.2957	1.263	1.6323	2.5059	2.2079	1.757	2.1276
ATAD3A	3.5072	3.4634	2.6622	3.1127	3.7655	3.6041	2.1276	3.6276	2.7803	2.7247	2.4828	2.9222	2.8914	2.9745	3.1875	2.2418	3.4087	1.9107	3.0286	2.2296	2.9392	3.0993	3.6358	2.6622	2.541	4.0144	3.225	2.9317	2.9855	4.0356	3.9846	2.943	2.9873	3.3176
ATAD3B	3.8369	2.8777	2.8856	3.7452	3.4019	3.4686	2.2327	3.2388	2.6554	2.9184	3.2869	3.3118	3.7645	3.3785	2.3868	3.2016	2.9088	2.2234	2.7677	1.269	3.228	2.9579	3.1985	2.1243	3.0721	2.9542	4.0841	3.0514	3.5558	4.0575	4.3241	3.025	2.846	3.1795
ATAD3C	0.042644	-0.45403	-0.59946	0.36737	1.157	-1.5146	-3.1844	0.57531	-0.97143	0	-2.1203	-0.66658	0.61353	-0.62149	1.8639	-1.5146	0.070389	0.72247	-0.91594	-0.23447	-0.26882	-0.1047	-2.3959	-1.6897	0.70487	-1.2515	-1.6439	-2.9434	0.70487	0.83996	0.15056	-1.2515	0.056583	0.32193
ATAD5	-1.0589	-0.73697	-0.8625	-1.3219	-2.5564	-1.9434	-1.6439	0.12433	-1.1203	-2.1844	-1.2176	-1.0893	-1.4344	-1.1844	-0.64386	-0.91594	-0.97143	-0.1047	-0.53533	-0.51457	-3.3219	-0.8625	-0.47393	-0.25154	-0.97143	-2.5564	0.76553	-0.47393	-1.5146	-1.1844	-0.59946	-0.55639	-1	-1
ATAT1	2.7782	3.067	2.969	2.8298	1.6554	2.774	1.856	2.8379	1.6276	1.774	2.3923	2.6206	2.2296	2.4725	2.8074	3.0959	2.7355	2.9392	3.332	2.6554	1.9486	2.1506	2.5826	2.1731	2.0426	2.6599	3.904	1.9672	2.4356	2.9579	3.1587	2.8278	2.1953	2
ATCAY	-6.6439	-6.6439	-6.6439	-6.6439	-6.6439	-6.6439	-6.6439	-5.6439	-6.6439	-6.6439	-6.6439	-6.6439	-6.6439	-6.6439	-6.6439	-6.6439	-6.6439	-6.6439	-6.6439	-6.6439	-6.6439	-6.6439	-6.6439	-6.6439	-6.6439	-6.6439	-6.6439	-6.6439	-6.6439	-6.6439	-6.6439	-6.6439	-6.6439	-6.6439
ATE1	3.7334	3.5765	3.7549	3.7677	3.1554	3.2987	3.7845	3.7409	3.8699	3.5509	4.0993	3.7527	3.254	3.4249	4.0687	3.189	3.4249	3.3827	3.6369	3.6588	1.6915	3.4568	3.4449	3.9001	3.5148	2.6871	3.6938	3.7312	2.4114	3.5814	3.1811	3.5298	3.4944	3.4777
ATF1	4.2296	4.135	4.5454	3.3799	4.3583	3.905	4.0858	5.1546	3.9411	3.7698	4.6949	4.1506	3.5348	4.2615	5.7939	4.0268	4.812	4.8125	5.2746	4.5279	2.8115	4.862	4.6005	4.756	3.862	4.3313	4.2638	4.6565	7.1312	7.2636	4.7554	4.5789	4.6859	4.1318
ATF2	4.4548	4.7054	4.6679	4.3298	3.7049	3.9155	4.3111	4.6848	4.6651	4.2802	4.9288	4.3951	4.2087	4.2653	5.3118	4.3398	4.3334	4.842	4.7126	4.5053	2.8217	4.7098	4.5267	4.2824	4.6775	3.926	4.9846	4.6792	3.6893	4.4269	4.8575	4.2196	4.2487	4.6415
ATF3	6.0011	5.8112	6.4263	5.1803	6.3787	5.0993	7.4081	7.543	6.626	6.3152	7.535	5.0879	7.1202	5.7167	9.7424	6.1554	7.9752	8.7164	7.151	8.4039	5.0409	8.0322	6.9393	6.8316	8.0156	7.2837	7.292	8.5016	9.4172	7.2687	5.6467	7.7298	8.5139	4.4995
ATF4	8.5041	8.3771	8.2622	8.3345	8.3683	8.2698	8.3861	8.888	8.8592	8.1975	8.7587	8.003	8.3896	8.6171	9.9987	8.4868	8.9804	8.791	8.6457	8.9767	8.088	8.6593	9.0266	8.4671	8.6577	8.7671	8.443	8.4694	8.5321	8.9597	8.8628	8.6632	8.6784	8.299
ATF5	4.4482	4.9312	4.5392	4.3903	4.4423	4.6554	4.2525	4.669	5.5289	5.1094	5.5308	4.756	6.6075	5.2615	6.0374	3.9107	6.0036	4.3771	4.6792	5.7159	4.4416	5.3187	5.6659	5.1506	6.4089	4.8273	4.5185	5.5317	5.1094	6.6741	5.6005	4.6982	5.278	4.1675
ATF6	3.278	3.6542	3.797	3.8288	3.1309	3.5323	3.1906	3.9011	3.4854	3.1538	4.0233	3.7126	3.0993	3.6645	3.7355	2.9088	3.5472	3.861	5.2472	3.1715	2.3391	4.6932	5.6622	3.4343	3.278	4.7115	3.2449	4.9745	3.2884	5.6453	3.3716	3.797	3.4568	5.0418
ATF6B	5.6337	5.7079	5.0281	5.4269	5.4877	5.511	5.2551	5.9057	5.0139	5.537	6.0514	5.9656	5.5125	5.8374	4.841	5.5564	5.1847	5.6778	5.7952	4.7398	4.1243	5.8306	5.6044	4.8151	5.1522	5.7498	6.6665	5.5286	5.5984	5.9057	6.2392	5.9761	5.5931	6.2587
ATF7	4.9964	5.3992	5.1819	5.0387	4.3709	5.1735	4.5601	5.2141	4.851	4.9098	5.3056	5.2998	4.5311	4.8728	6.6397	4.7344	5.4877	5.4413	5.3219	5.0312	3.5801	5.3089	5.1338	4.4296	5.057	4.373	5.769	5.2824	3.9928	5.128	5.558	4.6082	4.3568	4.5717
ATF7IP	3.9193	4.6317	4.5729	4.0268	3.1763	3.7517	3.4449	4.8304	3.5765	3.6311	4.0365	3.8817	3.5521	4.2388	3.8258	3.9919	4.2296	4.942	4.8186	4.0548	1.903	4.5008	4.5447	4.4989	3.6871	3.3477	3.9764	4.6247	3.1811	4.8694	4.9463	4.3096	3.9203	4.2048
ATF7IP2	1.8797	3.0054	2.7824	2.9745	2.4906	1.3618	3.1177	2.6299	3.7803	3.8379	3.4383	3.546	3.7803	3.2311	4.3313	3.1309	2.903	3.6781	2.5922	3.5632	2.189	2.8012	2.5534	2.26	3.2342	3.645	3.7257	3.516	2.9653	2.1985	2.0704	2.7613	3.2403	3.0892
ATG10	2.8758	2.7159	3.1326	2.6531	3.0942	2.991	2.4594	2.6781	3.228	2.3161	2.568	2.3646	2.3448	2.1506	2.5729	2.101	2.6736	3.1293	3.2555	2.1953	2.1375	2.1144	2.8856	2.6392	2.0461	2.9709	2.7485	3.0514	2.1375	2.6299	2.5484	3.3001	2.4931	2.5945
ATG101	4.3561	4.1898	4.238	4.2327	4.86	4.1506	4.8227	4.6639	4.9741	4.6798	5.0618	4.5179	4.7544	4.269	6.3963	4.1152	4.9995	4.2418	4.934	4.3875	4.2357	4.8861	5.2044	4.5632	4.4067	5.0626	4.347	4.5928	4.9736	5.254	4.2141	5.3677	4.9467	4.796
ATG12	5.0657	5.1902	5.2608	5.1391	4.7181	4.4976	4.852	5.5877	4.9937	4.6542	5.5398	4.9246	4.7803	5.2776	5.6291	5.0352	5.6244	5.2307	5.5361	5.233	4.0592	5.2475	5.2954	4.706	5.2149	4.6508	5.319	5.4162	4.3688	5.1918	4.9241	5.3103	4.749	5.2627
ATG13	5.7576	5.7336	5.7112	5.9953	5.649	5.8283	4.5491	5.935	4.8339	4.841	5.0972	5.2028	5.0259	5.7013	5.7076	4.8475	5.3473	5.2784	5.2865	5.5326	4.2675	5.7112	5.6118	4.7404	4.9193	5.2891	5.4253	5.4216	5.4393	5.627	5.823	5.4209	5.2091	4.9968
ATG14	3.4607	3.8115	3.904	3.342	2.9165	3.1922	3.0268	3.8709	3.6112	2.969	3.5033	3.4476	3.0959	3.7442	4.3604	3.5097	3.3951	3.7312	3.3349	3.7908	1.8914	3.9364	3.5198	3.6299	3.7214	2.3951	3.7751	3.3377	2.774	3.9059	3.4141	3.9439	3.0072	3.2265
ATG16L1	3.3618	3.1795	3.0108	3.3434	2.4568	3.5084	2.121	3.6194	2.6064	2.4828	3.0426	3.0126	3.0583	3.4515	2.6369	3.4919	3.0892	3.591	3.5898	3.2585	2.1375	3.1554	3.1603	2.943	2.9505	2.9146	3.8022	2.991	2.5826	3.3132	3.4634	3.6171	2.9982	2.8914
ATG16L2	4.0063	4.488	4.6135	4.466	3.9184	4.5497	2.6323	3.9505	2.8934	2.5753	3.5148	3.5886	3.5135	4.6899	3.1763	5.3554	3.842	4.682	5.142	3.1731	3.1127	4.6064	3.5122	3.2555	3.7729	3.6323	5.3074	3.9505	3.3291	4.6206	4.8982	5.1473	4.0824	4.3813
ATG2A	3.8738	3.6904	3.2188	3.706	3.8207	3.7908	2.5008	3.2063	2.9579	2.8258	2.3674	2.9782	3.1603	3.2296	1.6826	2.5484	2.7719	2.2265	2.3646	2.2016	3.0391	3.6982	3.5211	2.4303	2.5435	3.0652	2.6758	3.2449	3.1938	4.0505	3.9928	3.4195	2.9855	2.9837
ATG2B	2.9579	3.5801	3.1538	3.1922	1.6508	3.3045	1.9855	3.8943	1.9561	2.742	3.3576	2.7485	2.6135	3.1522	3.2943	3.4033	2.6439	3.0925	3.1077	2.8156	0.774	3.1843	2.862	3.1276	2.5261	1.7225	3.4303	2.9928	1.2079	3.0721	3.6381	2.373	2.2898	2.6392
ATG3	5.0422	5.0488	4.9593	5.1297	5.3809	5.0422	5.0112	5.3107	5.116	4.7923	5.2369	4.9184	4.9486	5.1878	4.8309	4.9236	5.1185	5.1522	5.3501	5.2165	4.1811	5.0527	5.6659	4.8384	4.8841	5.3827	5.541	4.8649	4.6605	5.2141	5.23	5.5435	5.1823	5.2931
ATG4A	3.0321	3.2615	3.1043	3.1027	2.8659	2.856	2.6938	3.2373	3.0409	2.7137	3.5323	2.9222	2.9146	3.5084	3.2898	3.3632	3.0444	3.7355	3.1731	3.5497	2.3923	3.0321	3.2095	3.5084	3.3618	3.6915	3.591	3.4276	2.3391	2.9317	3.3743	3.0233	3.0356	3.0959
ATG4B	5.3187	5.5298	5.4279	5.3223	5.2957	5.7195	4.6741	5.5699	4.8914	4.6229	4.849	5.191	5.0461	5.4456	4.9914	5.087	5.1218	4.9397	5.0286	4.926	4.3813	5.1144	5.3716	4.8374	5.2563	5.0264	6.1791	4.7808	4.9649	5.8032	5.7436	5.8982	5.1056	5.6645
ATG4C	2.5534	2.6531	3.0942	2.6346	2.144	2.373	2.9672	3.3505	2.5135	1.5311	3.3363	2.7887	2.6323	2.7004	3.2765	2.9598	2.4033	3.6264	3.7949	2.8379	1.1243	2.7677	2.7549	2.144	3.0108	2.4931	3.0738	3.1473	1.6645	3.2898	2.7334	3.7236	2.8278	3.6135
ATG4D	4.0875	4.2211	3.8053	4.0635	4.144	4.0259	2.384	3.6088	1.9069	2.6848	1.3674	2.7908	2.5236	3.849	3.9727	3.2342	3.0566	2.8379	3.025	2.3923	3.466	3.7126	3.8924	4.3604	2.9837	3.6713	3.6724	3.1938	3.3771	4.2165	4.2839	3.2675	3.6404	3.4101
ATG5	3.6633	4.0917	4.3089	3.8186	3.8649	3.5059	4.1859	4.3298	3.9946	3.6668	4.2854	3.848	3.9021	4.3176	4.8146	4.1803	4.0081	4.2024	4.4893	4.5662	2.6848	3.9681	4.2055	4.2388	4.1293	3.9477	4.2411	4.2876	3.9551	4.3813	3.7323	4.4731	3.8787	4.0197
ATG7	3.4236	4.0661	4.7087	3.9973	3.6241	3.7549	3.1473	4.2891	3.2464	3.101	3.8063	3.4699	3.5741	4.2296	3.4673	3.7581	4.1285	3.9727	5.0224	3.6485	2.6508	4.1285	4.0993	3.6633	3.2141	3.5097	4.6023	4.1185	3.3964	4.1763	4.3427	5.0161	3.4995	4.251
ATG9A	5.1775	5.1387	4.8495	5.1391	4.9542	5.1783	4.0781	5.1014	4.2071	4.5116	4.2645	4.8074	4.4535	5.0023	4.3646	4.6421	4.5447	4.7719	5.0233	4.0976	3.5741	4.7861	5.1276	5.383	4.6496	4.669	4.2928	4.6223	3.9973	5.3082	5.4611	4.7495	4.375	4.7613
ATG9B	-0.66658	-3.0589	0.45418	-4.0589	0.25096	-3.8365	0.59455	-3.8365	-0.81097	0.056583	-4.6439	0	0.26303	-3.6439	-5.6439	-2.5564	-4.3219	-1.5995	-2.8365	-2.8365	-5.0589	-3.8365	-1.889	-1.2863	-5.6439	-2.9434	2.7159	-3.3219	-3.4739	-2.2515	0.11103	-0.20091	-1.4344	0.34483
ATIC	5.5398	5.9312	5.5292	5.4236	5.6206	5.2149	4.7623	5.4575	4.9959	4.812	5.3413	4.9373	5.2361	5.4336	4.5577	5.31	5.4995	5.4637	5.4851	5.3964	5.2008	5.211	5.7808	5.2843	5.6375	5.6212	5.5295	5.4561	4.6029	5.7463	5.2887	5.5298	5.0514	4.8629
ATL1	1.9449	2.6299	2.4957	1.9635	1.4751	1.257	2.5753	3.3882	2.3334	2.1243	3.4854	2.342	1.8156	2	3.373	2.1667	2.1603	3.3248	2.5801	2.4983	-0.34008	2.8738	2.7527	2.6599	2.1473	2.1473	2.7949	3.0925	2.2388	3.2373	1.4751	3.359	2.9873	2.4356
ATL2	4.6047	4.6328	4.6651	4.5385	4.1432	4.8253	4.7104	4.7808	4.5601	4.7197	5.1391	5.0378	4.5503	4.3916	4.9505	4.275	4.106	4.6206	4.841	4.7463	3.541	4.3813	4.4363	5.2005	5.2415	3.5122	4.6241	4.4828	3.5311	3.848	4.7463	4.497	4.2913	4.4666
ATL3	5.1922	5.2441	5.4005	5.2261	5.0166	5.0444	4.8728	5.8512	5.1018	4.8258	5.9491	5.2172	4.7729	5.3313	4.9481	4.7065	5.2513	5.2821	5.2384	5.3331	3.3937	4.7263	5.5021	4.3978	4.7093	4.4469	4.5204	5.4995	3.7377	4.9411	4.7126	5.2265	4.0592	4.7808
ATM	4.1293	4.6588	4.6082	4.3045	4.3031	3.9127	3.957	4.7645	3.6264	3.7126	4.8465	4.4162	3.9937	4.682	4.327	4.5148	4.0188	5.1198	4.985	3.9736	2.546	4.2943	3.6496	4.1953	4.2668	3.1473	5.0807	4.7882	3.7334	4.9505	4.7692	5.2137	3.8268	4.5103
ATMIN	4.7241	5.2517	5.0708	4.7986	4.2795	4.8212	4.0968	5.0126	4.4777	4.2832	4.2472	4.1342	4.144	4.8634	5.5975	4.5759	4.8982	4.9439	4.9819	5.0544	3.2048	4.9378	5.1957	4.8006	4.7328	4.7719	4.3778	4.9331	3.669	5.0356	5.0023	4.846	4.4168	4.1018
ATN1	6.8971	7.0509	6.4886	6.7934	6.2873	6.6584	5.3519	6.605	6.0553	6.318	5.9212	6.4358	6.155	6.3954	6.3873	5.8074	6.5871	6.9176	6.3828	5.436	5.7298	6.6875	6.6942	5.6885	5.3646	6.4004	6.4012	6.2774	5.5969	7.3108	7.0342	6.4111	6.3398	5.6002
ATOH1	-6.6439	-6.6439	-6.6439	-6.6439	-6.6439	-6.6439	-5.0589	-6.6439	-6.6439	-6.6439	-6.6439	-6.6439	-6.6439	-6.6439	-6.6439	-6.6439	-6.6439	-6.6439	-6.6439	-6.6439	-6.6439	-6.6439	-6.6439	-6.6439	-6.6439	-6.6439	-6.6439	-6.6439	-6.6439	-6.6439	-6.6439	-6.6439	-6.6439	-6.6439
ATOH7	-2.3219	-2.8365	-4.0589	-6.6439	-6.6439	-6.6439	-3.0589	-3.0589	-3.6439	-5.0589	-6.6439	-6.6439	-4.6439	-3.4739	-2.1844	-6.6439	-6.6439	-6.6439	-4.3219	-4.3219	-6.6439	-4.3219	-6.6439	-2.737	-3.1844	-6.6439	-6.6439	-6.6439	-6.6439	-6.6439	-2.3959	-3.1844	-6.6439	-2.9434
ATOH8	6.347	6.0906	5.6845	6.7315	6.2547	6.9336	4.0356	5.0435	3.3992	3.441	3.957	4.6299	3.9458	4.7613	2.9222	5.7054	4.0496	3.9269	4.3723	4.6871	4.0661	4.497	3.4738	4.3923	4.1795	4.0488	4.7131	3.7377	2.3505	5.4496	4.6444	4.1554	4.9593	3.7334
ATOX1	6.4041	6.4351	6.7328	6.6411	6.8491	6.2061	6.546	6.8921	6.7319	6.4723	6.8383	6.4782	6.4939	6.8036	5.9547	6.4922	6.8441	6.321	6.4769	6.1363	6.0919	6.2529	7.0767	5.5841	6.7404	7.1384	7.1291	5.9898	6.8675	6.8148	6.2628	6.646	6.2746	7.2851
ATP10A	2.7115	2.6893	2.6206	2.5084	0.82375	3.1506	1.251	2.9855	0.1635	2.0635	2.1667	3.2972	0.9855	3.2203	1.9635	1.3505	1.9336	1.7908	1.4542	1.8836	0.014355	2.0144	2.4515	2.1922	1.269	1.9107	1.8156	2.3618	-1.0589	1.8156	1.3334	1.3334	1.5509	-0.058894
ATP10B	-0.97143	-6.6439	-6.6439	-6.6439	-6.6439	-6.6439	-3.4739	-4.6439	-6.6439	-6.6439	-3.6439	-6.6439	-6.6439	-6.6439	-6.6439	-6.6439	-6.6439	-4.0589	-6.6439	-5.0589	-6.6439	-6.6439	-6.6439	-6.6439	-5.6439	-6.6439	-6.6439	-5.6439	-6.6439	-1	-4.0589	-3.1844	-6.6439	-6.6439
ATP10D	2.251	3.3604	3.266	3.0704	2.6346	3.101	2.1827	3.5945	1.6276	1.9745	2.84	3	2.0036	2.8237	3.4249	3.6713	2.848	4.0772	3.7708	3.4751	1.1243	3.0479	2.3618	2.6848	2.6135	2.6182	3.7485	3.5981	2.4568	3.266	3.969	3.3561	2.4141	2.9241
ATP11A	3.7549	4.079	3.7876	3.6915	2.1922	3.8237	2.6415	4.2296	1.9336	2.4957	2.6112	3.266	2.7334	3.2048	3.6565	2.7071	3.0356	2.7268	3.6171	2.9222	1.2449	3.8895	3.6859	3.4893	2.3923	2.189	3.5922	4.2342	1.6182	3.4581	3.9107	3.757	3.1342	3.2735
ATP11B	4.5515	4.8445	4.4107	4.4443	3.6747	4.4476	4.0277	4.235	3.7115	3.9991	4.3406	4.2705	3.9288	3.9326	4.7829	3.5558	3.9855	4.2418	4.1043	3.7247	2.1731	3.717	3.7602	4.1603	3.7918	2.757	3.9458	4.3448	2.6826	3.2987	3.848	3.7093	3.4594	3.4854
ATP11C	3.3827	3.7104	3.3923	3.6194	3.7247	3.7225	3.9373	3.1763	4.0303	3.3716	4.3341	3.4489	2.8895	3.3743	4.5416	3.5705	3.0018	3.5993	3.6633	3.8186	2.3016	3.7814	4.1301	3.0738	3.2219	2.4222	4.2758	3.5632	2.2016	3.225	2.269	3.8369	3.211	4.2578
ATP12A	-6.6439	-6.6439	-6.6439	-6.6439	-6.6439	-6.6439	-6.6439	-6.6439	-6.6439	-6.6439	-6.6439	-6.6439	-6.6439	-6.6439	-6.6439	-5.6439	-6.6439	-6.6439	-6.6439	-5.6439	-6.6439	-5.0589	-6.6439	-6.6439	-6.6439	-6.6439	-0.57777	-6.6439	-6.6439	-6.6439	-5.6439	-6.6439	-6.6439	-6.6439
ATP13A1	4.5515	4.4738	4.7671	4.2758	3.6323	4.6803	3.1635	5.033	3.3688	3.5644	3.6253	4.1185	4.0488	4.706	4.8115	4.6696	4.3764	4.4168	5.2627	3.3219	3.7442	4.7126	4.8929	3.9672	3.6088	4.3391	4.6904	4.6999	3.9402	5.3169	5.2924	4.7549	4.2713	4.5348
ATP13A2	3.9402	3.9392	3.5509	4.4469	4.1177	4.153	2.384	3.2188	2.8135	2.729	3.0531	3.225	3.3377	3.7115	2.1276	3.3978	3.269	3.1554	3.3434	3.2079	2.9782	3.857	3.7071	2.8639	2.8875	3.9919	3.5248	3.2203	2.5484	4.2839	4.2832	3.5423	3.1326	3.3406
ATP13A3	5.1473	5.3635	5.5182	5.1743	4.1914	5.07	4.4886	4.504	5.3071	4.6496	5.9208	4.6536	4.6736	4.8929	5.7208	4.9093	5.437	5.2913	4.9741	5.5113	3.7247	4.2765	4.7049	4.2876	5.3363	3.2063	5.2102	4.7724	2.742	4.189	5.2687	5.1152	3.6053	4.7955
ATP13A4	-6.6439	-1.4344	-2.0589	-2.737	-5.0589	-1.7859	-4.6439	-2.737	-1.6897	-3.8365	-1.889	-3.0589	-2.737	-2.3959	0.29866	-1.9434	-1.737	0.60407	0.042644	-2.737	-4.6439	0.042644	-1.6439	-6.6439	-2.9434	-3.6439	-0.62149	0.014355	-2.0589	-0.73697	-2.4739	-0.45403	-1.5995	-1.1844
ATP13A5	-6.6439	-6.6439	-2.737	-6.6439	-6.6439	-6.6439	-6.6439	-6.6439	-4.6439	-6.6439	-6.6439	-6.6439	-3.3219	-6.6439	-6.6439	-6.6439	-6.6439	-6.6439	-6.6439	-6.6439	-6.6439	-6.6439	-6.6439	-6.6439	-6.6439	-6.6439	-6.6439	-6.6439	-6.6439	-6.6439	-2.1203	-6.6439	-6.6439	-6.6439
ATP1A1	6.9506	6.6288	6.8676	7.1302	6.785	6.9781	6.2336	7.0169	5.4774	5.8329	6.323	6.5237	5.4019	6.4126	7.1113	6.27	6.2003	6.7133	6.9614	6.7309	5.7866	6.5641	6.3105	6.4962	5.5699	6.2731	6.2961	6.2996	5.3785	6.9588	5.8736	6.5724	7.1174	6.0188
ATP1A2	5.983	5.9993	5.0063	4.2913	4.8797	3.3937	3.225	4.6525	6.4284	3.7908	5.5795	4.6502	4.8812	5.0972	0.94111	4.7892	3.9882	5.9812	3.3477	5.2145	5.0925	4.6594	6.3491	7.8743	5.2392	7.0921	3.8248	4.7452	0.070389	4.2079	4.7388	2.4803	5.8237	5.4128
ATP1A3	-6.6439	-3.6439	-3.1844	-6.6439	-4.3219	-6.6439	-3.6439	-5.6439	-1.737	-3.4739	-6.6439	-5.6439	-3.0589	-6.6439	-5.6439	-5.6439	-2.5564	-2.3959	-2.9434	-5.6439	-4.0589	-2.3959	-2.5564	-2	-3.4739	-3.0589	-6.6439	-6.6439	-3.6439	-4.3219	-2.8365	-3.1844	-0.4344	-4.3219
ATP1A4	-0.71312	-0.47393	-1.889	0.46467	-0.35845	-2	-2.9434	0.67807	-6.6439	-3.1844	-0.47393	-1.4739	-2	-5.0589	-2.6439	-2.5564	-1.3585	0.29866	-1.152	-1.152	-1.0589	-0.68966	-0.51457	-1.5564	0.056583	0.95606	-6.6439	0.1635	0.042644	-0.68966	-0.94342	-1.7859	-3.6439	1.3103
ATP1B1	3	2.4673	4.3583	2.4303	2.1953	2.281	3.1843	3.1342	2.5632	2.4957	2.2016	2.7442	2.4828	3.1667	4.5447	2.0976	4.4482	4.295	5.0631	2.4087	1.9855	3.9837	4.0374	6.1449	3.8032	4.4712	3.3854	4.7458	3.7115	3.9364	3.3992	5.5438	4.7148	4.8699
ATP1B2	1.7312	2.0144	1.511	1.157	1.3618	1.926	1.9782	2.7592	-0.16812	1.7093	2.0942	1.2449	1.3045	0.8953	1.4699	2.6159	-0.25154	2.3646	2.2449	1.9928	-1.5146	1.5656	1.1243	2.4168	1.0976	2.0909	2.98	1.6645	-0.21759	1.856	3.1043	0.96347	2.2479	0.38957
ATP1B3	6.1071	5.9593	6.4878	6.2506	6.3402	6.4195	6.1058	7.0448	6.4163	6.0923	6.2112	6.191	5.7973	6.4515	6.962	7.0692	7.3289	7.1618	6.5833	7.1558	6.5166	6.3509	6.8071	6.5662	5.943	7.1775	7.6471	6.4853	5.6831	6.1287	6.3384	7.6326	6.4668	6.2209
ATP1B4	-6.6439	-6.6439	-6.6439	-6.6439	-6.6439	-6.6439	-6.6439	-6.6439	-5.0589	-4.3219	-6.6439	-1.0893	-6.6439	-5.0589	-6.6439	-6.6439	-6.6439	-6.6439	-2.9434	-6.6439	-6.6439	-2.9434	-6.6439	4.9754	-2.6439	-6.6439	-6.6439	-2.6439	-3.8365	-6.6439	-6.6439	-6.6439	1.281	-3.8365
ATP23	3.9184	4.4489	3.4594	4.1787	4.1627	3.7929	3.1699	4.06	4.9212	4.6206	4.2403	2.9964	3.9439	4.3625	3.211	2.9298	4.2257	5.2784	3.1811	4.4796	2.9598	4.0883	4.7257	3.859	4.4222	6.6428	4.2608	4.546	4.1144	3.969	5.4189	3.516	4.8982	3.8817
ATP2A1	-1.737	-0.8365	-0.78588	-0.49411	-2.8365	-1.152	-1.9434	-2.1844	-0.78588	-2.3219	-3.6439	-0.30401	-1.1203	0.20163	0.88753	-0.88897	-1	-2	1.251	-0.73697	-2.1844	1.9782	-1.889	10.143	-0.074001	1.774	-2.9434	3.1651	-2.4739	-2.3219	-0.88897	-1.152	6.8311	-1.889
ATP2A2	5.9076	5.9738	6.1393	6.0088	5.3183	5.889	5.3398	6.3142	5.1847	5.6778	5.8199	6.0557	5.8151	5.9509	8.0176	5.9651	6.4845	6.3091	6.6575	5.9939	4.4489	5.9679	7.9032	8.6311	5.578	5.6343	6.5315	6.2001	5.3012	5.9498	6.2234	5.9702	6.1463	5.5481
ATP2A3	3.8074	3.2854	2.9946	3.5922	3.2265	2.9672	2.5874	3.6904	2.0875	3.1391	2.4356	2.9146	2.3448	3.5286	1.4276	3.6088	2.3868	3.1506	3.0807	1.8914	1.903	3.5814	2.5558	1.9745	2.85	3.2957	4.2365	2.6088	2.9982	4.1914	3.1875	2.4983	3.0018	2.7181
ATP2B1	3.8237	3.9079	4.5963	4.1027	3.8904	3.585	3.9402	5.4243	3.6346	3.8359	4.5361	4.7724	4.121	4.6786	5.957	3.9288	4.6548	5.2957	6.2458	4.354	2.1985	5.4135	5.791	4.7629	3.3363	5.1695	7.143	5.3345	5.7238	7.3142	5.0246	6.9721	4.5478	6.0881
ATP2B2	-2.8365	-3.4739	-2.3219	-1.3219	-2.9434	-4.6439	-2	-2.3219	-4.3219	-3.0589	-4.0589	-3.1844	-6.6439	-3.6439	-2.9434	-4.3219	-1.1203	-3.4739	-2.3219	-6.6439	-5.6439	-2.1844	-2.8365	2.6781	-5.6439	-2.3219	-3.4739	-4.0589	-6.6439	-3.3219	-6.6439	-3.8365	-0.68966	-6.6439
ATP2B3	-4.6439	-6.6439	-3.4739	-5.6439	-6.6439	-6.6439	-5.6439	-4.6439	-5.6439	-6.6439	-6.6439	-2.9434	-6.6439	-5.6439	-0.78588	-5.0589	-6.6439	-5.6439	-5.0589	-6.6439	-5.0589	-6.6439	-2.9434	-4.3219	-4.6439	-6.6439	-6.6439	-4.3219	-6.6439	-0.49411	-3.8365	-4.0589	-2.2515	-5.0589
ATP2B4	7.0406	7.3448	7.1507	7.0239	6.5715	6.9915	6.2572	7.3226	6.3966	6.6273	7.4079	7.3031	6.3877	6.923	6.7287	6.8992	6.9796	6.9921	7.4451	7.3305	5.7241	6.4189	7.2197	6.1771	6.6847	6.5823	6.6889	7.1716	4.84	6.8556	7.3135	6.6131	5.9241	6.2259
ATP2C1	5.3583	5.7748	5.8146	5.2615	5.2277	5.0579	4.712	5.1322	4.5279	4.6247	5.2449	4.9001	4.4463	5.157	6.4173	5.1338	5.0286	5.8617	5.8639	5.2544	4.0849	5.3001	5.1859	4.8099	5.073	4.7745	4.9045	5.4158	4.3937	4.9402	5.5907	5.4529	4.9416	5.0378
ATP2C2	-6.6439	-6.6439	-6.6439	-2.737	-6.6439	-6.6439	-4.0589	-2.1203	-6.6439	-5.6439	0.73118	-3.6439	-3.8365	-6.6439	-6.6439	-1.9434	-6.6439	-0.73697	-1.7859	-6.6439	-3.0589	-6.6439	-6.6439	-2.8365	-6.6439	-5.6439	-6.6439	-5.6439	-6.6439	-6.6439	-6.6439	-6.6439	-3.4739	-3.4739
ATP4A	-6.6439	-6.6439	-6.6439	-6.6439	-2.5564	-6.6439	-6.6439	-6.6439	-6.6439	-6.6439	-6.6439	-6.6439	-5.0589	-5.6439	-6.6439	-6.6439	-6.6439	-6.6439	-6.6439	-6.6439	-6.6439	-6.6439	-6.6439	-6.6439	-6.6439	-6.6439	-2.1203	-6.6439	-6.6439	-6.6439	-6.6439	-6.6439	-6.6439	-6.6439
ATP4B	-6.6439	-6.6439	-6.6439	-6.6439	-6.6439	-6.6439	-6.6439	-6.6439	-6.6439	-6.6439	-6.6439	-6.6439	-6.6439	-6.6439	-3.1844	-6.6439	-3.4739	-6.6439	-6.6439	-6.6439	-6.6439	-6.6439	-6.6439	-6.6439	-6.6439	-3.6439	-6.6439	-6.6439	-2.737	-3.4739	-6.6439	-6.6439	-2.1844	-6.6439
ATP5F1A	8.0544	8.4099	8.5549	7.9641	8.212	8.0806	7.6778	8.2284	7.9301	7.9474	7.8829	8.0177	7.5153	8.2036	7.7724	7.8007	8.2112	7.8072	8.5128	8.433	7.4145	7.9448	8.4115	8.7419	8.1109	8.2164	7.7558	7.7332	7.5583	8.0553	8.1989	7.9792	7.7566	7.9784
ATP5F1B	8.6828	9.0002	8.9954	8.4338	8.8715	8.8759	8.0763	8.6572	8.3004	8.3722	8.3337	8.4951	8.0286	8.5362	9.6099	8.3311	9.3071	7.936	8.8754	9.9151	8.9622	8.4658	9.2005	9.3713	8.4923	9.3337	8.4582	8.7346	10.861	8.4612	9.1663	8.3595	8.2553	8.4902
ATP5F1C	6.9433	7.1516	7.3503	6.9688	7.4428	6.9878	7.918	7.471	7.754	7.6663	7.9522	7.6178	7.3936	7.3368	6.9911	7.1066	7.554	7.1492	7.5246	7.7547	6.9377	7.1242	7.7189	7.8202	7.5595	7.5829	7.8086	7.0821	7.0771	7.2254	7.2157	7.1739	7.2072	8.0564
ATP5F1D	7.0257	6.9832	6.6156	7.0658	7.5266	6.9688	5.5279	6.4762	6.0826	6.0415	5.6865	6.1568	5.8863	6.205	5.0241	5.3992	5.9331	4.7687	5.4229	4.5084	7.3527	6.55	7.2282	7.4165	6.1262	7.5106	5.6441	6.3341	6.4922	6.9927	7.381	6.127	6.8861	6.5865
ATP5F1E	5.7334	6.0592	6.3196	5.7466	6.2707	5.6082	7.0121	6.2632	7.054	6.7731	7.0749	6.5188	6.4029	6.5818	5.8575	6.5898	7.062	6.4226	6.5887	6.5974	5.8831	5.9768	6.7156	6.285	7.0098	7.016	7.1008	6.0213	6.8628	6.5078	6.3016	6.5866	6.2837	7.3263
ATP5IF1	6.5633	6.6605	6.3821	6.4936	7.0783	6.0911	7.722	6.8067	7.863	7.5281	7.889	7.5654	7.2137	6.3363	5.8156	6.3158	6.254	6.4907	6.3361	6.0041	6.4947	6.8265	6.8623	7.4427	6.9547	7.4317	7.2844	6.6467	7.4716	7.1526	6.6631	6.807	7.2121	8.0948
ATP5MC1	5.9816	6.0374	6.1888	5.5957	6.0727	5.5665	6.6434	6.3923	7.2202	6.7961	6.7061	6.9105	6.7874	6.2602	6.671	6.3293	7.1983	6.7748	6.7304	6.4832	5.6505	6.2774	6.7715	7.2996	6.9985	6.8154	7.244	6.2032	7.6342	6.7833	5.5951	6.3637	6.2955	7.3941
ATP5MC2	7.5121	7.757	7.9456	7.4837	7.8592	7.439	7.5229	8.0554	7.7132	7.5995	7.6391	7.3906	7.3116	7.7848	8.9749	8.1171	8.6237	8.6835	8.1191	8.2848	7.5083	7.992	8.0611	8.4548	8.1116	8.2142	8.0506	7.7222	8.1244	8.2256	8.0951	7.962	8.2754	7.9082
ATP5MC3	7.3696	7.925	7.9784	7.6304	7.8569	7.6557	7.6892	7.6705	8.0014	8.0003	7.7638	7.7196	7.4327	7.7069	6.9973	7.2948	8.3225	7.5193	7.7454	7.9385	7.1135	7.0383	8.2628	7.6864	7.7829	7.7726	7.4808	7.326	7.0678	7.2442	7.7143	7.2391	6.9974	7.7525
ATP5ME	8.2891	8.2986	8.1689	8.1357	8.6241	8.1798	9.363	8.3545	9.3806	9.1645	9.5024	9.0349	8.784	8.396	7.4466	8.0528	8.4927	7.6493	7.7482	7.6287	8.344	7.8596	8.2573	8.7773	9.5221	8.726	8.7919	7.813	9.6103	8.4499	8.4345	8.2223	8.3634	8.9615
ATP5MF	8.202	8.3828	8.3924	8.0717	8.4025	7.8979	8.8864	8.1271	9.0206	8.8906	8.9456	9.0212	8.6202	8.0368	7.7692	7.9778	8.6117	8.217	8.4879	8.3607	8.1817	7.9722	8.5705	8.6354	9.7239	9.1505	9.1008	7.9867	9.4042	8.3141	8.6691	8.0269	8.43	9.2977
ATP5MF-P…	0.83996	1.8914	1.5311	1.5656	0.79077	1.6415	-0.81097	2.0841	-6.6439	-1.8365	-1.0589	-0.35845	-6.6439	1.8156	0.63227	1.516	1.4803	1.0772	1.9336	0.91073	0.23879	1.8914	1.516	1.9964	1.0144	1.7824	0.23879	2.2203	0.74846	2.5033	2.4803	1.9336	1.4114	-0.029146
ATP5MG	6.9979	7.5397	7.5043	6.9609	7.5542	7.1259	7.2203	7.3248	6.9068	6.9183	6.87	6.6602	6.4635	7.5183	7.2203	7.1943	7.594	7.5746	7.4726	7.5106	7.6188	7.1488	7.7679	7.3481	7.1407	7.9656	7.3349	7.228	7.5521	7.4792	7.5605	7.5298	7.3103	7.0895
ATP5MGL	0.097611	-1.3219	-2	-1.0893	-1.152	-0.91594	-3.4739	-0.68966	-2.5564	-6.6439	-1.889	-6.6439	-6.6439	-1.0291	-1.9434	-2.4739	-3.4739	-1.4344	-2.3219	-3.3219	-2.2515	-1.3585	-1.0589	-1.0589	-3.0589	-2.0589	-6.6439	-3.8365	-6.6439	-1.737	-3.3219	-0.76121	-0.23447	-6.6439
ATP5PB	7.185	7.1498	7.2634	6.9992	7.296	6.9811	7.1496	7.4532	6.7968	6.6656	7.0166	6.7608	6.3623	7.1421	7.2254	6.8771	7.2642	7.1858	7.5659	7.3202	6.4557	6.9513	7.4896	7.8667	6.9443	7.5814	7.0766	7.0616	6.9723	7.2737	7.1564	7.3771	7.1904	7.2147
ATP5PD	7.338	7.7258	7.8151	7.2836	7.7063	7.2396	7.8647	7.702	7.9823	7.6711	7.6648	7.3827	7.3217	7.7064	6.8741	7.464	8.1414	7.6308	7.5634	7.8591	7.5184	7.3581	7.7491	7.9044	8.1348	7.9506	7.6645	7.5012	7.3489	7.5159	7.4168	7.569	7.4787	7.9398
ATP5PF	7.2429	7.6833	7.8402	7.575	7.6735	7.2928	8.0255	7.6002	8.1982	8.0334	8.0681	7.8729	7.6868	7.73	7.0778	7.3945	7.9986	7.5596	7.6945	8.0895	7.5188	7.2369	7.8777	7.9564	8.361	8.1684	8.1876	7.3901	7.5706	7.4392	7.6388	7.2652	7.4129	8.2341
ATP5PO	7.344	7.5955	7.6436	7.3593	7.7062	7.1941	7.6073	7.5956	7.7188	7.5135	7.4998	7.3502	7.2038	7.6693	7.4528	7.3275	7.7084	7.47	7.3251	7.585	7.1905	7.3801	7.6589	7.7359	7.8749	8.0085	7.831	7.2353	7.8432	7.7505	7.5366	7.3921	7.5891	7.7519
ATP6AP1	5.6141	5.6602	6.2662	5.7247	5.6668	5.5401	5.4074	6.2583	5.5546	5.673	5.8281	5.8679	5.2895	5.9028	5.5129	5.7306	6.0074	5.9775	6.4205	5.36	5.0466	6.1058	6.2073	5.7824	5.337	6.2527	6.0661	5.9823	5.434	6.6115	6.379	6.4	6.0719	6.2085
ATP6AP2	6.8813	6.8952	7.5311	6.8647	6.8813	6.554	7.1748	7.8326	7.2009	7.1323	7.5901	7.4383	6.8511	7.3895	7.5128	6.8152	7.5245	7.5378	7.7712	7.2761	5.6305	7.5179	7.6617	6.7319	7.2024	7.2613	7.3597	7.5603	6.4454	7.3719	7.2489	7.9846	7.2674	7.4748
ATP6V0A1	5.1428	5.5928	5.5395	4.8812	4.7296	5.2392	3.8319	5.4558	4.2593	4.1755	4.6182	4.5129	4.4443	5.4175	4.8006	4.8227	4.9796	5.1679	5.5862	4.4666	4.1707	5.2392	5.2067	5.1711	4.7065	4.8314	5.2615	4.8253	3.6668	5.6513	5.4476	5.6823	4.7819	4.4107
ATP6V0A2	2.9241	3.7772	3.5173	3.5261	2.6346	2.9107	2.1635	3.9891	2.4222	2.3016	3.067	3.1276	2.7377	3.8866	3.6599	3.4289	4.1465	4.1635	3.904	4.1587	2.211	3.3349	4.0626	2.8094	2.4957	2.7203	4.1875	3.1424	1.7225	4.266	3.1811	3.1651	2.9598	2.6893
ATP6V0A4	-6.6439	-6.6439	-6.6439	-6.6439	-6.6439	-6.6439	-6.6439	-6.6439	-6.6439	-6.6439	-6.6439	-6.6439	-6.6439	-6.6439	-6.6439	-5.6439	-6.6439	-6.6439	-6.6439	-6.6439	-6.6439	-6.6439	-6.6439	-6.6439	-6.6439	-6.6439	-6.6439	-6.6439	-6.6439	-6.6439	-6.6439	-6.6439	-6.6439	-6.6439
ATP6V0B	5.8367	5.6206	6.3056	5.7219	6.0119	5.5132	5.7983	6.0505	5.6226	5.2415	5.5931	5.2513	5.0942	6.2307	5.853	5.995	6.0507	6.0819	6.7234	5.5823	5.7309	6.5253	6.8102	5.8425	5.7238	6.5151	5.5826	6.5173	6.1918	6.4566	5.931	6.9808	6.3459	6.2643
ATP6V0C	7.3464	6.8611	6.5965	7.3603	7.7539	7.3345	6.3438	6.1859	6.6736	6.6443	5.9784	6.2994	6.0938	6.1904	6.5558	5.857	6.079	6.1739	6.3745	5.8125	7.076	7.0093	6.9791	5.7931	5.4506	7.2017	5.9621	6.6838	5.6921	6.6196	6.647	7.1239	6.567	6.4874
ATP6V0D1	5.6238	5.6605	6.0197	5.7096	5.756	5.6203	6.1098	6.862	5.6707	6.1793	6.0717	7.0993	6.1775	5.969	7.5629	5.4189	6.7896	5.4239	6.9068	5.3827	4.844	5.7626	6.4714	6.2655	5.4293	6.7316	6.3892	5.8442	8.8063	8.3122	6.2508	6.1283	6.1655	6.3572
ATP6V0D2	-4.6439	-2.2515	1.9819	-0.47393	-2.4739	-3.3219	-6.6439	-6.6439	-4.6439	-5.6439	-2.5564	-6.6439	-6.6439	-0.53533	-6.6439	-2.1203	-0.4344	-1.0589	0.66903	-1.5564	-6.6439	-3.6439	-0.68966	-3.4739	-2.5564	-2.9434	-6.6439	-4.6439	-6.6439	-0.49411	-2	-0.25154	-2.3959	-3.8365
ATP6V0E1	7.3002	7.7776	8.1264	7.4249	7.8149	7.092	8.0027	8.0497	8.0333	7.7384	8.2786	7.689	7.674	8.0634	7.7398	7.7169	8.0545	8.2963	8.1956	7.8934	7.6363	7.6571	7.843	7.3447	7.6505	8.3661	7.8516	8.0556	7.6104	7.903	7.7006	8.1793	7.688	8.2562
ATP6V0E2	5.3789	5.1623	4.9174	5.2593	5.328	5.1918	3.4476	4.3778	4.5261	4.5753	3.1144	3.8125	3.4995	4.6159	3.2157	3.7431	4.1914	2.6848	3.6218	4.1218	4.6229	4.917	5.0751	3.7592	4.0108	4.9107	2.8197	4.2965	3.8207	4.7082	4.7522	4.2653	3.7991	3.9718
ATP6V1A	4.0807	4.6141	4.6415	4.1481	3.9107	3.8186	3.8369	4.3519	3.8846	3.7082	4.8768	4.1489	3.8298	4.2772	3.849	3.8875	4.144	3.8846	4.9369	4.2884	2.9523	3.6826	4.5686	3.7918	4.116	3.384	4.2157	3.9392	2.4854	4.14	4.3868	4.5002	3.2403	4.4581
ATP6V1B1	1.2327	0.97085	0.1635	-0.73697	0.46467	0.36737	1.281	2.0875	0.54597	0.33342	0.68706	1.669	1.9222	1.3391	2.1243	3.4502	1.9709	-0.73697	2.8197	0.64155	-0.32193	1.511	2.3618	1.3674	1.406	2.0772	4.4463	2.278	1.6088	1.3785	3.1408	2.4489	2.257	2.7719
ATP6V1B2	4.9575	5.3027	5.7861	5.0742	4.7479	4.6212	4.6398	5.302	4.4906	4.541	5.8997	4.8649	4.7425	5.5738	6.3821	4.9364	5.292	5.5379	5.8943	5.1346	3.6264	5.2547	5.2016	4.6165	4.8435	4.717	5.1173	4.9491	4.7115	5.2168	5.2581	5.8117	4.9222	5.5273
ATP6V1C1	4.61	5.2288	5.1164	4.5999	4.3067	4.3937	4.5021	4.3226	4.5466	4.3413	5.2334	4.5577	4.1489	4.7425	4.0418	4.054	4.3284	4.4087	5.1189	4.7955	3.4087	4.3971	4.354	4.2456	4.7104	4.2418	4.7506	4.5185	3.3205	4.4555	4.7666	4.2668	4.0807	4.7339
ATP6V1C2	0.96347	0.18903	1.2928	0.65992	1.2869	1.0566	0.65992	-0.97143	-0.0145	0.82375	0.41143	1.1699	1.2449	0.75702	1.3674	1.669	0.88753	1.2449	1.4906	0.29866	-0.94342	0.48543	-1.4739	-0.78588	1.4957	2.2296	2.0772	0.22651	-2.5564	0.20163	1.0426	0.60407	-0.074001	2.3363
ATP6V1D	5.6556	5.133	5.6091	5.3933	5.6311	5.5258	5.8642	5.1453	5.4522	5.9153	6.601	5.9227	5.8387	5.4686	5.4326	4.5674	5.4466	5.3259	5.599	5.1755	4.7655	5.2965	5.7597	5.438	5.9141	4.7719	5.7071	4.8938	4.6999	4.5385	5.4039	5.0246	5.1089	6.0016
ATP6V1E1	6.9349	7.0297	6.9844	6.7674	7.0248	6.6404	6.7344	6.9683	6.5945	6.6506	7.2676	6.6778	6.6824	6.9024	6.3743	6.5689	6.7724	6.868	6.7837	7.2013	6.1924	6.4454	6.9549	6.561	7.1304	6.9458	6.7733	6.4845	6.2583	6.8066	6.7072	6.6339	6.5467	6.9622
ATP6V1E2	2.1985	2.5801	2.6848	2.0976	2.2928	2.568	1.7225	3.1094	2.6415	2.905	1.757	2.9561	2.1473	3.3045	2.5922	2.2357	2.1538	2.0179	2.8115	1.696	0.73985	2.4777	3.0233	2.3978	1.9561	2.696	2.8797	2.263	1.9964	2.6112	2.9837	2.7719	2.7949	1.4276
ATP6V1F	6.9155	6.8081	7.3085	7.0211	7.268	6.6242	7.3168	6.9228	7.6266	7.3809	7.6713	7.1541	7.0802	6.8429	6.4566	6.2515	7.0658	6.6486	6.9848	6.5908	6.6266	7.0931	7.5659	6.7308	6.994	7.5347	7.5278	7.1008	7.8135	7.0814	7.0731	7.4135	7.4202	7.7771
ATP6V1G1	5.9208	5.8968	6.1683	6.1092	6.0659	5.5889	6.8157	6.4288	6.7538	6.6352	7.1973	6.6091	6.2834	5.8027	6.9231	5.9127	6.1577	6.6261	6.9081	6.3127	5.2713	6.1739	6.6453	6.5708	6.1971	6.5322	6.6498	6.591	7.0472	6.5947	6.1639	6.7699	6.5899	7.2015
ATP6V1G2	1.111	0.34483	0.29866	-0.32193	-0.66658	0.17632	1.3505	0.1635	1.3045	0.65992	1.6915	0.64155	0.21412	-0.66658	0.42223	-0.26882	-1.0291	-0.20091	-0.97143	-0.45403	-1.2863	-0.76121	-0.68966	2.0321	-1.5564	0.22651	2.0976	-0.1047	0.014355	0.36737	1.144	-1.6897	0.22651	0.42223
ATP6V1G2…	-6.6439	1.8237	-6.6439	-6.6439	1.0704	-6.6439	3.6323	2.729	3.5789	3.009	1.9855	3.7355	2.7181	1.7613	4.3937	3.0374	4.1218	4.5447	4.8253	3.437	0.64155	2.9392	2.541	3.8104	3.0925	3.942	3.8797	2.6206	1.852	2.9653	2.1859	4.3118	2.025	3.079
ATP6V1G3	-6.6439	-6.6439	-6.6439	-6.6439	-6.6439	-6.6439	-6.6439	-6.6439	-6.6439	-6.6439	-6.6439	-6.6439	-6.6439	-6.6439	-6.6439	-6.6439	-6.6439	-6.6439	-6.6439	-6.6439	-6.6439	-6.6439	-6.6439	-6.6439	-6.6439	-6.6439	-6.6439	-6.6439	-6.6439	-6.6439	-6.6439	-6.6439	-6.6439	-6.6439
ATP6V1H	4.9411	5.1859	5.3554	4.9855	5.5671	5.0295	4.7142	4.7814	5.3147	4.6369	5.3041	5.0054	4.7871	4.8807	4.7087	4.7913	4.934	5.0422	5.1735	4.4269	4.8074	4.3597	5.0561	4.7436	5.1173	4.5789	4.735	4.4316	4.4482	4.6282	4.8166	4.9203	4.3951	4.8545
ATP7A	1.6135	2.0738	1.9672	1.9561	0.926	1.511	1.4114	1.9964	1.2327	1.1635	2.144	1.9523	1.3391	1.6462	2.251	1.6088	1.6645	2.101	2.3477	1.5059	-0.18442	1.4542	1.511	1.7485	1.4276	0.73118	1.7225	1.9449	0.31034	1.7782	1.8156	1.4957	0.93357	2.0321
ATP7B	2.5656	2.6017	2.0215	2.3391	1.926	2.5211	0.33342	2.1309	0.83996	0.90304	1.3334	1.189	1.0286	1.7655	1.4168	1.6182	0.91839	2.0976	1.516	1.4005	-0.18442	1.1827	0.097611	0.90304	1.5211	-0.18442	2.0108	0.99277	-0.16812	1.1309	1.7485	0.46467	0.61353	1.3505
ATP8A1	2.4087	2.4195	2.9165	2.7159	1.3951	3.0618	2.269	2.5211	2.7203	2.8074	0.8953	3.8268	2.3533	2.8156	1.4699	4.0063	2.6554	3.0409	3.0925	3.1522	0.11103	2.5945	1.8875	3.6253	3.7355	0.75702	1.86	1.903	0.57531	2.8972	2.9542	2.0286	3.1127	3.8176
ATP8A2	-3.6439	-2.8365	-4.0589	-3.0589	-4.3219	-2.8365	-2.737	-2.2515	-4.0589	-3.0589	-3.4739	-2.3959	-4.6439	-3.1844	-1.7859	-2.9434	-3.6439	-3.8365	-2	-3.0589	-2.4739	-2.6439	-5.6439	-1.6897	-1.7859	-2.1203	-1.7859	-2.4739	-2.0589	0.31034	-3.1844	-4.3219	-1.737	-2.1844
ATP8B1	2.5801	3.0807	2.9088	2.3477	2.0144	1.9523	2.4983	3.5705	1.4594	2.2898	4.0054	2.844	1.6826	2.7093	2.5607	3.2373	2.3016	2.85	2.4195	2.84	0.74846	2.0738	2.4983	2.6462	2.406	1.8953	3.5135	3.0179	-0.32193	2.6758	2.6088	1.9336	2.926	2.1506
ATP8B2	4.3455	3.5348	3.6135	3.8649	3.6112	3.4128	4.2832	5.3747	4	3.5261	4.6112	4.963	3.7366	4.2242	5.5826	3.6264	4.5242	4.812	6.6039	3.1424	2.1859	6.2591	5.0483	4.0259	2.7268	4.8743	3.6288	6.2576	4.3377	5.826	5.0413	4.9345	4.5135	5.2585
ATP8B3	-0.66658	-0.76121	-0.51457	-0.25154	0.52607	-1.1844	-1.0893	0.848	-3.1844	-2.6439	-1.4344	-0.57777	-2.0589	0.93357	-0.23447	0.79909	-1.889	-0.49411	-0.4344	-2.5564	-0.8625	0.26303	-2.4739	-1.3219	-1.889	-0.59946	1.3618	0.11103	-0.53533	0.42223	-0.0145	0.87971	-0.25154	-0.8365
ATP8B4	3.306	4.4249	4.0347	3.1473	2.384	3.8689	3.4316	4.269	3.1953	3.903	3.7814	3.7148	3.5814	4.5662	2.7949	3.2265	2.2048	3.4502	4.1497	3.546	2.9355	5.1152	4.3827	2.2141	4.9991	2.9727	4.9667	4.6719	4.0295	2.7634	5.2578	4.7897	4.0117	5.9229
ATP9A	5.6645	5.694	5.5049	5.5148	4.5711	5.407	4.1554	5.0488	5.4097	5.1711	5.6831	5.2048	4.9602	5.4316	3.7442	4.1375	5.2683	4.8817	4.157	4.2157	3.332	4.6747	4.9383	4.2373	4.5993	3.8699	3.6346	4.3306	2.5135	4.582	4.8074	3.8197	3.1699	3.3462
ATP9B	3.7323	3.9336	3.6531	3.6288	2.848	3.742	2.86	3.796	2.9336	2.9837	3.4356	3.4436	2.9373	3.6893	3.6702	3.6769	3.6381	4.2795	3.7192	3.2449	2.4594	3.3434	3.541	3.5705	3.0233	3.0144	3.6264	3.9955	2.8115	3.2898	3.7761	3.3031	3.4087	2.6253
ATPAF1	5.9526	5.6985	6.0275	5.6519	5.8342	5.8929	5.2623	5.3455	5.2713	5.3712	5.3789	5.4584	5.0361	5.3823	3.9727	5.4799	5.106	5.3491	5.5644	5.4754	4.9069	5.2307	5.6168	5.9081	4.8344	5.3498	4.9598	5.1643	3.189	4.9236	5.5629	5.0721	4.4594	5.2215
ATPAF2	4.3096	3.859	4.1739	4.3903	4.2311	3.8319	2.4436	4.1252	3.26	3.2869	3.4515	3.0286	2.9745	3.6041	3.2172	3.4957	3.9155	3.366	3.9251	3.3827	3.4751	4.0286	3.8339	3.8349	3.4074	4.2832	4.2319	3.9203	3.7634	4.6088	4.2772	4.0738	3.9754	3.0738
ATR	3.2296	3.4236	4	3.4263	3.3016	3.1779	3.3533	3.4222	3.2418	2.0531	3.0755	3.254	3.3799	4.0036	3.1027	4.1152	3.9117	4.2196	3.8248	3.9505	2.3978	2.6554	3.8649	3.5741	2.9837	2.6713	3.0892	3.6893	2.5311	3.7355	3.4195	3.4725	2.6599	2.6915
ATRAID	7.1864	7.397	7.5159	7.0999	7.0731	7.1459	7.2932	7.5649	7.5272	7.039	7.371	6.8195	6.968	7.4272	7.2757	6.9698	7.5594	7.6475	7.5184	7.1287	6.6631	7.313	7.2887	6.8649	7.5362	7.7194	7.9482	7.4184	7.698	7.6436	7.3987	7.5214	7.3588	7.3286
ATRIP	1.8718	1.9964	1.275	0.95606	1.6415	1.1177	1.2987	2.2418	1.4699	1.2016	2.2869	1.9298	2.0144	2.1309	1.0496	2.2265	1.7655	2.5558	2.4906	1.4436	0.47508	1.5801	1.406	1.8156	2.1795	1.2141	2.2479	1.6915	2.1538	2.3505	2.2928	1.9449	1.0286	2.2203
ATRN	3.9146	4.3111	4.4449	4.0959	3.3618	3.7104	3.7071	5.0557	3.2839	3.2898	4.2913	4.2079	3.4141	4.6781	4.4283	3.6915	4.4816	4.1077	5.1554	4.0575	1.5993	4.8718	4.7639	4.0583	3.5765	3.904	4.1914	4.8822	3.1906	5.561	4.3491	5.2075	3.8934	4.3001
ATRNL1	-1.3219	-2.3219	-2	-1.9434	-2.9434	-6.6439	-1.889	0.73118	0	-2.3219	-6.6439	-0.152	-4.3219	-1.2176	-4.3219	-6.6439	-6.6439	-0.45403	1.9486	-0.21759	-3.4739	-0.78588	-2.1203	0.97085	-5.6439	-1.5146	-3.4739	0.88753	-2.1844	-6.6439	-2.3219	0.44361	0.78241	1.144
ATRX	4.9369	5.1942	4.844	4.7708	3.843	4.627	4.3038	4.9602	4.3743	4.2839	5.0339	4.9117	4.5886	4.7236	5.2246	4.3611	4.3653	4.3391	4.8836	4.696	2.2987	4.846	4.858	4.9402	4.3082	3.7634	4.2869	4.6645	3.1177	4.9146	4.8084	4.431	4.4568	4.7115
ATXN1	3.3992	3.9616	3.9146	3.2141	2.5826	3.4449	3.1683	4.0018	2.7463	2.7592	3.5801	3.1177	2.0976	3.116	3.7506	3.0444	2.6323	3.2016	3.5423	3.269	1.2449	3.342	3.8012	3.8094	2.7159	2.85	3.6565	3.5072	2.6668	2.969	3.0704	3.8166	3.3103	3.2585
ATXN10	5.0264	5.7787	5.8782	4.7137	5.581	4.4316	5.4535	6.4808	5.4205	4.9782	5.6404	5.3702	5.1412	6.1777	6.734	5.8298	6.3868	6.4496	6.3568	6.133	4.6363	6.007	6.3584	6.6004	4.9236	6.5489	5.7522	6.0572	5.3957	6.6831	6.2254	6.4131	5.7511	5.6614
ATXN1L	4.6294	4.9011	4.6011	4.6398	3.5993	4.4906	3.61	4.5692	4.1457	4.1859	4.3074	4.266	4.1763	4.2403	5.2269	3.7214	4.3154	4.4209	4.441	4.3604	2.2327	4.5027	4.6814	3.6882	3.9449	3.5753	4.504	4.1851	3.5472	4.5957	4.3903	4.0426	4.0661	4.2001
ATXN2	4.6645	4.9891	4.4548	4.4289	4.3999	4.2319	3.3016	4.5711	3.9928	3.9269	4.0925	4.0479	4.2449	4.3519	6.0732	4.9593	4.7479	4.9787	5.4087	4.3604	3.7126	4.3903	5.4239	4.3964	4.2265	4.4828	4.6542	4.6988	3.9155	4.4692	5.438	4.4489	3.9345	4.0781
ATXN2L	6.0987	6.052	5.5859	6.0255	5.6913	6.1412	4.8846	6.1447	4.7554	4.9045	5.2327	5.3523	5.3937	5.8696	5.3875	5.7164	5.7137	5.7988	6.0144	5.1767	5.2529	6.1892	6.0108	5.4512	5.0605	5.9973	6.1223	6.0594	5.3523	6.4841	6.7247	6.3897	5.5084	5.6261
ATXN3	4.1977	4.1001	4.1922	4.0027	3.8156	4.1318	4.0435	4.6548	3.2311	3.384	4.0018	3.7581	3.6439	4.4893	4.1755	4.7192	4.218	4.4195	4.7554	4.0566	3.5595	4.2743	3.7027	3.3992	4.3674	3.3923	4.3757	4.0435	3.8768	4.6206	4.9718	4.4039	3.5059	3.0479
ATXN3L	-6.6439	-6.6439	-6.6439	-6.6439	-6.6439	-6.6439	-6.6439	-6.6439	-6.6439	-6.6439	-6.6439	-6.6439	-6.6439	-6.6439	-6.6439	-6.6439	-6.6439	-6.6439	-6.6439	-6.6439	-6.6439	-6.6439	-6.6439	-6.6439	-6.6439	-6.6439	-6.6439	-6.6439	-6.6439	-6.6439	-6.6439	-6.6439	-6.6439	-6.6439
ATXN7	3.3813	4.2102	3.7655	3.9937	2.121	3.2913	2.1731	3.774	2.969	2.3618	2.969	2.4931	2.969	3.5472	5.0374	2.8156	3.5534	3.5261	3.9011	3.3618	2.0215	3.8227	3.9069	2.7803	2.7049	2.3646	3.4957	3.5862	2.281	3.0875	3.7939	2.5607	3.497	2.5898
ATXN7L1	2.2479	2.991	2.7929	2.4906	2.1667	1.84	2.269	3.406	1.7093	2.0635	2.5801	2.6369	2.1243	2.2234	1.5261	2.7398	2.5558	2.4957	3.1489	2.757	1.4854	2.8379	2.6736	1.0909	2.3248	2	2.8738	3.0072	2.856	3.0179	3.4699	2.9317	2.1077	2.511
ATXN7L2	0.774	0.9855	0.28688	1.2079	0.91839	0.78241	0.014355	2.0807	0.50589	1.1243	0.9855	1.2449	1.6276	1.4222	2.7824	1.86	1.1635	1.3391	2.2928	0.48543	0.58496	2.1342	2.0286	2.7049	1.0772	1.6826	2.6826	1.7093	2.5993	3.2913	2.6299	1.86	1.7355	2.6346
ATXN7L3	4.5059	4.1938	4.3096	4.6334	4.0738	4.1301	3.6769	5.1703	3.905	4.0892	4.4376	4.5472	4.1383	4.7522	4.858	4.8515	4.797	4.8929	5.3078	4.4874	3.2765	4.8763	4.7355	4.1723	3.9486	4.3743	4.3896	4.6719	4.0747	5.3975	4.9059	4.7038	4.3743	4.251
ATXN7L3B	3.856	3.9449	3.7093	3.849	3.1194	3.742	3.6404	4.0687	3.6485	3.757	4.0081	4.0444	3.6702	3.8826	5.3561	3.8104	4.0522	5.5113	5.9465	3.6859	2.5008	5.8701	5.1751	3.8349	6.4321	3.4777	6.5928	5.7714	7.2368	6.3365	6.3023	6.9156	3.4751	5.3868
AUH	4.3951	4.1867	4.2001	3.7708	4.2615	4.1938	4.2876	3.4033	4.6536	4.0866	4.2296	4.1309	4.189	3.4816	2.8856	3.6276	3.8309	4.0531	4.0772	3.257	3.4607	3.5323	3.0841	3.4542	4.2987	3.5472	4.8043	3.2095	1.9523	2.8738	3.8043	3.9672	2.2418	4.5795
AUNIP	-6.6439	-6.6439	-5.6439	-3.3219	-3.6439	-6.6439	-0.4344	-6.6439	-2.737	-1.6897	-1.737	-1.4739	-2.9434	-5.0589	-0.57777	-4.3219	-3.1844	-2.8365	-1.4344	-2.9434	-3.6439	-4.3219	-2.6439	-4.3219	-2.8365	-2.4739	0.848	-3.3219	-2.9434	-2.9434	-2.6439	-6.6439	-2.3219	-1.8365
AUP1	6.4497	6.2549	6.3726	6.4696	6.288	6.4038	5.8572	6.5517	5.8627	5.7934	6.0352	6.0277	5.581	6.4163	5.8795	6.8171	6.4625	6.4963	6.7473	6.0813	5.8912	6.4791	6.7899	5.8938	6.0785	6.8954	6.2935	6.4943	6.3432	6.7377	6.7058	6.5311	6.2302	6.2647
AURKA	-1.152	0.18903	0.4957	-0.62149	-0.47393	-0.81097	-0.029146	0.87184	-0.34008	-0.47393	-0.45403	0.926	-0.8365	0.070389	-1	0.1635	0.36737	0.40054	1.4906	0.64155	-1.737	-0.043943	0.86394	1.0635	-0.26882	0.97085	-0.68966	0.11103	-0.074001	0.042644	1.0215	0.52607	-0.37707	0.33342
AURKAIP1	6.5889	6.4738	6.2273	6.6899	7.2059	6.6298	5.7674	5.9894	6.4635	6.0995	5.6755	6.1264	6.0237	6.1073	4.8202	5.6859	6.2572	5.2502	5.4482	4.905	6.6144	5.9201	6.6529	6.005	5.7175	6.9068	5.3792	5.8797	5.8647	6.3693	6.5449	5.7325	6.0997	6.1256
AURKB	-6.6439	-1.8365	-0.058894	-0.18442	-0.35845	-6.6439	-1.3585	0.45418	-2.2515	-1.4739	-1.737	-0.34008	-2.5564	-0.4344	-0.66658	0.73118	-0.57777	0.67807	0.58496	0.056583	-2.6439	-0.8625	-1.737	-0.71312	-2.4739	1.6041	1.546	-0.0145	0.54597	-0.8365	0.40054	0.028569	-0.074001	-2.2515
AURKC	0.31034	0.73985	-1.2176	0.75702	-0.64386	-0.0145	-0.029146	0.57531	-0.68966	-1.6897	-0.78588	-0.043943	-0.59946	1.2016	1.2141	0.46467	-0.1047	-0.41504	1.0286	0.44361	-0.41504	0.17632	0.91073	0.4957	-0.2863	0.35614	1.5993	0.32193	-0.49411	0.31034	1.0496	-0.1047	-0.39593	0.042644
AUTS2	3.9136	4.1119	3.9411	3.5583	2.9317	3.3618	3.2141	4.4429	3.969	3.756	3.0233	3.842	3.3604	3.5717	4.4356	3.4168	3.479	3.5957	3.8125	2.4621	2.0286	3.9653	3.8176	3.7038	2.3923	2.8176	3.6124	4.3611	2.9203	4.2965	4.1603	3.6576	3.4777	3.2735
AVEN	3.2735	3.4463	3.3909	3.3103	3.6299	3.1326	2.8197	3.0303	3.1359	2.4276	3.278	3.1326	2.8659	3.366	2.6803	3.0892	3.4141	3.5198	2.9616	3.1731	2.3161	2.7159	2.5753	3.2079	3.269	3.9355	2.5632	2.9165	2.7613	2.4356	3.3306	2.7613	2.7677	2.8298
AVIL	0.774	1.585	0.59455	1.8953	0.62293	1.1699	1.1043	2.0461	1.8718	1.3161	1.7181	2.6017	2.3757	2.2296	4.3771	2.5135	1.4803	3.1938	2.6485	1.9782	1.4383	2.3277	0.43296	2.6531	5.281	4.2304	5.4005	2.585	5.3136	2.8053	4.1018	2.8176	4.0959	1.86
AVL9	3.1603	3.2141	3.5385	3.0858	2.441	2.7677	2.6645	3.3646	2.8094	2.4515	3.3964	2.6871	2.6485	3.4777	3.2296	3.5874	3.4249	3.5777	4.0126	3.6814	1.9928	3.306	3.5521	3.3074	2.6041	2.6645	3.5957	3.2032	1.9635	3.111	4.0197	3.5729	2.8217	3.0161
AVP	-6.6439	-1.2515	-2.4739	-0.59946	-0.88897	-2	-3.0589	-6.6439	-1	-0.8625	-0.78588	-1.8365	-2	-6.6439	-6.6439	-6.6439	-6.6439	-6.6439	-6.6439	-6.6439	-2.8365	-6.6439	-1.3219	-6.6439	-6.6439	-3.1844	-6.6439	-1.8365	-6.6439	-6.6439	-1.2863	-2.6439	-6.6439	-6.6439
AVPI1	5.0317	5.0383	5.0849	5.0755	5.3103	4.9212	3.5534	4.4854	4.6182	4.7049	4.8856	4.1579	4.3674	4.9011	2.5969	3.9505	4.8699	4.2487	3.4168	4.0583	4.4963	4.7766	4.6124	2.9505	4.3583	4.8615	3.1922	3.9155	1.9745	4.1367	4.0215	4.1731	3.6713	3.6206
AVPR1A	4.347	4.7918	4.5021	4.5211	4.1914	4.0099	4.0985	4.6988	2.8992	3.6949	3.4712	3.6241	3.0959	3.4686	3.6668	4.2683	2.9486	3.8298	3.5223	5.2153	1.86	3.8758	3.3001	3.5447	3.862	2.4249	5.1639	2.7761	-1.2515	2.585	3.3688	4.9059	4.0644	3.9355
AVPR1B	-6.6439	-6.6439	-6.6439	-6.6439	-6.6439	-6.6439	-6.6439	-6.6439	-6.6439	-1.9434	-6.6439	-4.3219	-5.6439	-5.0589	-2.8365	-2.737	-6.6439	-5.0589	-5.0589	-5.0589	-6.6439	-6.6439	-5.0589	-6.6439	-4.3219	-6.6439	-6.6439	-3.1844	-3.0589	-1.0893	-6.6439	-2.8365	-3.0589	-2.6439
AVPR2	3.1194	2.4699	2.541	3.1827	3.645	3.437	1.9523	2.9764	0.81558	1.9782	1.2388	2.7312	2.0909	2.4983	0.53605	3.342	1.4906	0.60407	1.8797	1.4751	1.2388	2.319	0.83996	2.3448	3.1683	3.1587	3.4529	2.157	-0.058894	1.9523	4.2434	2.546	2.278	2.669
AWAT1	-6.6439	-6.6439	-6.6439	-6.6439	-6.6439	-6.6439	-6.6439	-6.6439	-6.6439	-6.6439	-6.6439	-6.6439	-6.6439	-6.6439	-6.6439	-6.6439	-6.6439	-6.6439	-6.6439	-6.6439	-6.6439	-6.6439	-6.6439	-6.6439	-6.6439	-6.6439	-6.6439	-6.6439	-6.6439	-6.6439	-6.6439	-6.6439	-6.6439	-6.6439
AWAT2	-6.6439	-6.6439	-6.6439	-6.6439	-6.6439	-6.6439	-6.6439	-3.3219	-6.6439	-6.6439	-6.6439	-5.0589	-3.6439	-6.6439	-6.6439	-6.6439	-5.0589	-6.6439	-6.6439	-6.6439	-6.6439	-6.6439	-4.0589	-6.6439	-6.6439	-6.6439	-6.6439	-6.6439	-6.6439	-6.6439	-6.6439	-6.6439	-6.6439	-6.6439
AXDND1	-6.6439	-2.737	-4.6439	-2.6439	-6.6439	-6.6439	-6.6439	-6.6439	-6.6439	-6.6439	-6.6439	-2.8365	-6.6439	-6.6439	-3.0589	-4.0589	-1.889	-4.0589	-2.9434	-3.8365	-6.6439	-2.5564	-2.0589	-6.6439	-2.3219	-6.6439	1.5509	-2.3219	-4.0589	-1.7859	-1.5995	-6.6439	-0.81097	-0.64386
AXIN1	3.6229	3.5236	3.189	3.6736	3.4581	3.7236	3.0942	3.4249	3.009	3.0339	3.2645	3.2141	2.84	3.009	3.0179	2.5185	2.7506	2.0566	3.1683	1.9184	2.281	3.5059	3.8875	3.0374	2.4854	3.6893	3.101	3.5656	2.251	3.9107	3.8718	3.2898	3.2434	3.1538
AXIN2	2.9709	2.3161	2.4356	3.2434	2.3016	2.1827	2.2265	2.9146	1.384	1.7442	1.1043	1.8836	0.73118	1.9373	2.4303	1.7137	0.88753	2.2987	2.0108	1.6462	0.070389	2.4463	2.211	2.121	1.0566	2.0496	2.2449	1.8992	0.99277	2.2987	1.111	1.3219	2.1408	2.1763
AXL	5.4067	4.9236	4.9542	5.1276	4.7087	5.1375	4.5916	6.2096	4.4363	4.0161	5.0613	4.4469	4.7511	5.0453	3.6814	4.0295	4.6628	4.2847	4.5198	3.9773	3.0126	5.3219	4.1383	4.8495	3.4699	3.7981	4.2055	5.5379	2.8359	4.7918	4.319	5.4094	4.4647	4.6826
AZGP1	7.0956	7.2129	7.3318	5.8397	6.6886	7.5097	6.5359	7.0258	5.4545	8.3228	5.7774	7.8514	6.6011	6.439	4.6876	6.5223	5.9074	5.6915	4.1334	4.0712	6.9382	5.7071	2.729	4.3277	7.467	1.3674	3.858	1.0072	2.278	3.366	6.1705	0.1375	1.9964	4.7071
AZI2	6.1369	6.4935	6.2551	6.1912	6.1577	6.1387	5.285	5.6244	5.1334	5.0841	5.1223	5.0896	4.9467	6.2578	6.3969	5.1018	5.5401	5.6977	5.6974	5.7485	5.0531	6.0137	6.1491	5.4915	5.5395	5.4735	5.8505	5.432	4.4067	5.7993	5.8125	5.2765	5.5182	4.8079
AZIN1	6.0453	6.1098	6.0132	5.9481	5.2449	5.86	5.5157	5.5106	5.6792	5.2939	5.6349	5.5273	5.047	5.3406	7.0048	5.0018	5.3176	5.7708	6.1691	5.4653	3.8359	5.7186	5.5188	5.4383	5.477	5.0866	5.6588	6.6032	5.2005	5.3284	5.4366	6.067	5.407	5.6132
AZIN2	2.211	1.157	1.2141	1.9964	1.4906	1.6915	1.2869	3.9326	1.2203	1.3785	1.9928	2.272	1.6915	1.6276	2.3757	1.1699	0.57531	1.8074	2.0942	0.9855	-0.71312	2.0108	2.5211	2.3978	0.59455	1.5008	2.6415	2.3363	1.6462	2.9561	2.1827	0.79909	1.5261	1.4803
AZU1	-2	-3.4739	-4.3219	-6.6439	-2.2515	-6.6439	-5.0589	-3.1844	-0.62149	-4.0589	-4.3219	-6.6439	-2.6439	-2.3219	-1.5995	-2.0589	-6.6439	-4.6439	-2.4739	-2.9434	-2.737	-1.5995	-3.0589	-2.3219	-2.737	-1.889	-6.6439	-2.737	-1.3585	-0.91594	-1.5564	-1.7859	-1.8365	-2.1844
B2M	11.704	12.103	12.519	12.206	12.227	11.669	13.061	12.37	12.484	12.634	12.855	12.161	12.114	12.077	12.053	12.626	12.377	13.069	12.81	12.968	11.467	12.434	12.603	12.105	12.579	12.891	13.748	12.661	13.37	12.997	12.161	13.42	12.939	13.518
B3GALNT1	1.84	2.2898	2.4463	2.1177	2.3219	2.4033	2.9505	3.2388	2.1077	2.8053	3.359	4.025	2.275	2.1731	4.3082	2.4931	2.5583	3.6803	3.8943	2.6781	0.12433	3.1309	3.067	2.2141	2.254	2.8856	3.1243	4.0461	3.0738	3.8718	2.0321	3.5705	3.1922	3.5385
B3GALNT2	3.0444	3.3291	2.6576	2.7782	2.511	3.5814	2.5059	3.5607	2.844	2.5558	2.8032	3.2048	2.696	2.7698	3.8359	2.157	2.7355	2.9891	3.4249	2.4673	0.848	3.0215	3.0841	3.9251	2.568	2.025	2.2388	2.774	1.6229	2.6893	2.8319	2.7592	3.2839	2.144
B3GALT1	-1.889	-2.0589	-1.5995	-1.3585	-1.9434	-3.1844	-1.737	-1.2515	-1.152	-1.4739	0.65992	-1.4344	-0.51457	-3.1844	-2.737	-1.6897	-1.8365	2.4983	0.17632	-1.5564	-2.8365	-1.6897	-2.737	0.35614	-2.8365	-3.1844	-1.0589	0.50589	-0.51457	-0.88897	-1.7859	-0.47393	-2	-2.6439
B3GALT2	-2.5564	-2.4739	-3.6439	-3.0589	-2.2515	-3.8365	-2.9434	-2.3219	-5.0589	-3.1844	-1.8365	-1.2176	-5.0589	-2.4739	-3.0589	-1.2176	-0.78588	0.042644	-2	-2.5564	-5.0589	-4.0589	-3.6439	-1.7859	-2.3959	-3.6439	-2.9434	-5.0589	-5.6439	-0.62149	-4.6439	-2.5564	-2.8365	-1.6897
B3GALT4	3.7623	3.4449	3.5398	3.7355	3.8053	3.2839	2.854	3.9336	2.6554	2.9523	3.4621	3.0892	2.4383	3.3016	-0.37707	2.546	2.9203	2.266	2.696	2.121	2.0426	3.4751	3.2188	2.7398	2.7137	3.541	3.1795	3.3519	0.74846	3.3205	3.2585	3.1859	2.7824	3.3089
B3GALT5	-6.6439	-6.6439	-6.6439	-6.6439	-6.6439	-6.6439	-6.6439	-6.6439	-6.6439	-6.6439	-6.6439	-6.6439	-6.6439	-6.6439	-2	-6.6439	-6.6439	-6.6439	-6.6439	-6.6439	-6.6439	-6.6439	-5.0589	-1.889	-6.6439	-6.6439	-6.6439	-6.6439	-6.6439	-4.6439	-6.6439	-6.6439	-6.6439	-6.6439
B3GALT6	2.5969	2.4005	2.1375	2.9449	3	2.7782	2.5777	3.3561	3.025	3.0461	2.9505	3.1043	3.2434	2.7203	2.7527	3.0548	2.7527	2.8992	3.3147	2.5583	1.9411	2.98	3.7377	2.8217	2.4168	3.6633	3.3533	3.2449	2.6206	3.3604	3.0409	3.2824	3.1587	3.5546
B3GAT1	-1.889	-5.6439	-6.6439	-3.3219	-6.6439	-6.6439	-2.3959	-3.4739	-5.0589	-2.8365	-4.6439	-5.6439	-3.6439	-2.1844	-3.3219	-1.6897	-4.3219	-2.2515	-2	-3.8365	-2.737	-3.3219	-1.9434	-4.0589	-3.0589	-2.0589	-1.3959	-3.1844	-4.6439	-2	-1.8365	-2.4739	-1.889	-3.0589
B3GAT2	-3.8365	-5.0589	-1.5995	-3.1844	-4.0589	-4.6439	-1.3219	-4.0589	-0.88897	-1.737	-0.76121	-0.1047	-0.53533	-6.6439	-2.737	-5.6439	-5.6439	-3.4739	-4.6439	-4.6439	-6.6439	-6.6439	-3.8365	-3.1844	-5.0589	-2.9434	0.41143	-5.6439	-6.6439	-4.0589	-5.0589	-2.3959	-4.6439	-0.49411
B3GAT3	4.5886	4.5053	4.3611	4.4236	4.8314	4.275	3.5934	4.986	3.7409	3.7323	3.5969	3.8972	3.8268	4.4861	3.0409	4.228	4.2994	3.6927	4.0925	3.3505	3.9212	4.4515	5.017	3.9212	4.2698	5.3352	4.7835	4.2234	4.1898	4.7131	4.9069	4.2735	4.359	4.0644
B3GLCT	1.3391	1.9298	1.6554	1.7268	0.81558	1.3219	2.9891	2.842	1.7824	1.144	2.8176	2.9011	3.406	2.2296	2.9411	2.373	2.3045	3.7409	2.3785	2.2987	-0.25154	2.6871	2.2203	2.5261	1.84	2.4803	2.7377	3.225	1.3674	2.0841	2.9146	2.1667	1.189	2.5261
B3GNT2	3.645	4.295	3.9745	3.9828	3.7897	4.1938	4.251	4.1554	4.8525	3.7803	4.4912	3.5323	3.433	3.8379	4.9079	4.3248	3.8963	4.1309	5.0009	4.8435	2.3103	4.723	4.9064	3.9336	4.0875	4.0824	4.1432	4.627	3.5777	3.8787	3.6276	5.5531	4.384	4.275
B3GNT3	-6.6439	-6.6439	-6.6439	-0.32193	-4.6439	-6.6439	-4.6439	-1.889	-6.6439	-6.6439	-3.0589	-6.6439	-6.6439	-3.4739	-2.0589	-3.1844	-6.6439	-3.3219	-2	-2.6439	-6.6439	-1.3219	-5.0589	-4.3219	-5.0589	-6.6439	-6.6439	-2.6439	-6.6439	-2.4739	-1.3959	-1.0893	-1.0893	-6.6439
B3GNT4	-2.8365	-6.6439	-5.6439	-2.1844	-2.3959	-2.9434	-1.9434	-6.6439	-6.6439	-2.2515	-1.889	-2.4739	-0.81097	-6.6439	0.58496	-3.8365	-6.6439	-3.6439	-6.6439	-5.0589	-6.6439	-5.6439	-6.6439	-3.6439	-5.0589	-2.5564	-0.68966	-6.6439	-5.6439	-5.6439	-2.3219	-1.9434	-6.6439	-1.8365
B3GNT5	4.5148	3.1747	4.054	3.6159	3.9745	2.7463	5.101	3.8227	5.0798	4.5273	3.0268	2.5211	4.5385	2.0286	5.9236	2.696	4.5423	4.121	3.5862	5.3978	3.7181	4.8699	3.1359	5.1039	3.7782	4.3169	3.8953	4.319	1.3391	3.7623	3.1922	4.8505	5.5874	2.2296
B3GNT6	-6.6439	-6.6439	-6.6439	-6.6439	-6.6439	-6.6439	-6.6439	-6.6439	-6.6439	-3.6439	-6.6439	-6.6439	-6.6439	-5.0589	-4.0589	-6.6439	-6.6439	-6.6439	-6.6439	-6.6439	-6.6439	-5.0589	-6.6439	-6.6439	-6.6439	-6.6439	-6.6439	-6.6439	-6.6439	-2.5564	-6.6439	-6.6439	-4.0589	-6.6439
B3GNT7	0.47508	-0.34008	1.0072	0.58496	0.91839	-0.53533	-0.47393	1.5008	-0.78588	0.17632	-0.97143	0.9486	-1.3219	0.62293	-0.53533	-1.2176	-0.49411	1.1177	0.33342	-1.3959	-1.4344	0.37851	0.9486	-0.18442	-1.6439	0.32193	-1.152	0.47508	-0.20091	0.68706	-0.53533	1.4542	0.23879	0.87184
B3GNT8	1.0426	0.88753	0.61353	0.66903	0.9782	-0.25154	2.1276	1.2141	0.70487	0.35614	0.96347	1.5656	0.22651	-0.68966	-4.6439	0.95606	0.22651	0.1635	1.0356	-0.64386	-0.62149	1.9598	0.15056	1.9222	1.7949	1.4383	2.266	1.5607	0.014355	2.3951	1.4383	2.7782	2.4195	1.5898
B3GNT9	2.9298	2.7719	2.3896	2.6276	2.85	2.856	3.5135	3.251	2.568	3.3147	3.3785	3.8629	2.6599	2.5705	3.844	2.4005	3.4074	3.1922	2.8777	1.6323	1.8679	2.9127	3.0993	3.0807	2.3978	3.855	3.263	3.7538	3.7876	4.4012	3.2839	3.5874	4.1268	3.7918
B3GNTL1	1.2327	2.0942	2.0391	2.1985	1.8359	2.5185	1.0704	1.9855	1.189	1.0841	0.52607	1.7908	1.5801	2.025	1.6415	2.0179	1.6369	1.669	1.7824	1.6276	1.6369	1.852	1.2327	1.3161	1.6276	2.2079	3.7377	2.5777	2.0461	2.5632	2.7115	2.0704	1.2449	2.189
B4GALNT1	1.384	0.1375	-0.8625	0.23879	-0.23447	1.2869	0.67807	2.2079	0.37851	0.79909	-1.0291	1.8758	0.36737	0.50589	2.2172	1.0144	0.9782	3.3448	0.97085	0.29866	-1.4739	1.6599	0.50589	3.4249	1.8953	3.1843	1.1309	2.272	-1.4739	3.6565	1.585	1.0841	5.6682	0.91839
B4GALNT2	-6.6439	-6.6439	-6.6439	-6.6439	-6.6439	-6.6439	-6.6439	-6.6439	-6.6439	-6.6439	-6.6439	-6.6439	-6.6439	-6.6439	-6.6439	-6.6439	-6.6439	-6.6439	-6.6439	-6.6439	-6.6439	-6.6439	-6.6439	-4.0589	-6.6439	-6.6439	-6.6439	-6.6439	-6.6439	-6.6439	-6.6439	-6.6439	-6.6439	-6.6439
B4GALNT3	-1.9434	-0.91594	-3.4739	-2.1844	-1.889	-2.9434	-1.8365	2.6088	-3.0589	-1.2515	-1.0291	2.1603	-1.3585	-0.97143	-0.4344	-0.074001	-0.62149	0.926	-0.089267	-3.4739	-4.0589	-0.53533	-5.0589	0.50589	-3.8365	-1.0893	-6.6439	-0.41504	-0.35845	0.94111	-1.3585	-6.6439	-0.55639	-1.7859
B4GALNT4	-3.1844	-0.57777	-6.6439	-1.3219	-1.1203	-1.152	-1.0589	-0.13606	-6.6439	-3.8365	-6.6439	-6.6439	-0.51457	-6.6439	-0.81097	-6.6439	-6.6439	-4.6439	-2.4739	-6.6439	-2.6439	-6.6439	-6.6439	-5.0589	-6.6439	-6.6439	-6.6439	-1.3585	-6.6439	-0.47393	-6.6439	-6.6439	-1.6897	-2.737
B4GALT1	5.5351	5.5895	5.645	5.709	5.3799	5.7766	5.0422	5.6188	5.1902	4.8644	5.1989	4.9882	4.5027	5.3498	6.2924	4.6525	5.4303	5.5696	6.2269	5.1522	4.6473	5.5928	6.0161	4.8339	4.1218	5.1719	4.9425	6.1508	4.6439	5.1779	4.8248	6.3804	5.5534	5.7716
B4GALT2	5.632	5.3027	5.2483	5.5895	5.6424	5.1522	4.466	5.7716	5.2513	4.8654	4.7661	5.0777	4.8135	5.5081	4.8232	4.5008	5.5969	4.9165	4.9227	4.8938	4.5204	5.3466	5.9035	5.1027	4.8684	5.5577	4.1043	5.6488	5.1723	6.0372	5.4185	5.3216	5.4107	5.1301
B4GALT3	4.1301	4.0522	3.706	3.8972	4.4005	4.5072	3.4276	4.0976	3.9011	3.2869	3.4581	3.8639	3.854	3.7939	4.2638	4.3743	4.2242	4.6334	6.3196	3.9727	3.9107	4.6713	6.6106	3.9098	4.3909	7.1156	3.5135	5.0802	5.0099	4.5814	4.6809	5.3041	4.5975	5.9011
B4GALT4	3.3618	3.3854	3.1408	3.0356	3.5484	3.2854	3.8924	4.0072	3.7203	3.2032	3.7908	3.6781	3.4436	3.433	3.9059	3.067	3.7666	4.4848	4.0135	3.3646	2.101	3.4555	4.0444	2.8758	3.5361	3.8032	3.6064	4.1177	3.1667	4.0426	3.4931	4.5097	3.7645	3.8298
B4GALT5	4.5898	4.5692	4.5838	4.6865	4.1285	4.4854	4.6456	4.7991	5.1469	4.9905	4.6288	4.4529	4.3827	4.61	6.0083	4.3248	4.5898	4.7344	5.2087	4.4673	3.4343	4.6571	5.4912	4.645	4.2517	4.4529	4.0849	4.6781	4.1882	4.3611	4.6212	4.935	5.1404	4.0418
B4GALT6	2.2869	2.9392	3.0824	3.6882	2.0909	2.5361	1.5801	1.6645	1.86	1.8278	1.5705	1.86	2.4222	2.4249	2.6253	1.8639	2.568	2.8934	2.1859	3.2928	0.69599	1.5261	2.3074	1.7824	1.3896	0.51602	2.1342	2.0875	1.3448	1.4276	2.0566	1.1635	1.3674	1.9782
B4GALT7	4.5072	4.0268	4.2211	4.126	4.546	4.0027	3.079	4.3284	3.669	3.3561	3.7729	3.7645	3.991	3.9298	3.111	3.6053	4.0875	3.6381	4.4222	3.1326	3.8053	3.9231	4.8802	3.6427	3.4276	4.7334	4.4336	4.2418	4.1359	4.8895	5.0755	4.3334	4.0626	3.742
B4GAT1	4.359	4.5254	4.3125	4.3161	4.5179	4.3132	4.6363	4.6294	5.1018	4.905	5.0448	4.6616	4.5832	4.4363	3.9107	3.856	3.859	4.3001	4.2608	3.5607	3.4816	4.2994	4.269	4.2273	4.3964	4.3045	4	4.3031	4.2645	4.2898	4.6702	4.1243	4.3363	4.7153
B9D1	2.7527	2.6781	2.7049	2.1953	2.7613	2.6576	2.5558	3.1699	2.9184	3.1827	2.8197	2.8278	2.0635	2.7377	2.1538	1.7181	3.2403	3.025	2.6439	2.26	1.8156	2.852	3.5198	2.0072	2.254	3.2972	2.7824	2.5509	2.8738	2.9928	1.6462	3.1731	2.9964	2.7442
B9D2	1.8237	1.4436	2.2479	1.5607	2.7908	1.585	2.2839	2.2048	2.025	2.157	1.9928	1.3785	0.99277	1.844	1.5361	0.80735	1.546	1.2928	1.9222	1.7991	0.70487	2.926	2.3334	1.7442	1.5753	3.111	3.3757	2.5583	2.669	2.3306	2.3016	2.6369	2.7803	2.7049
BAALC	3.0993	2.9184	2.696	3.2913	2.5753	3.2172	2.3646	2.1603	1.8074	2.0531	1.433	1.4647	2.4803	2.8339	2.8856	3.9864	3.2479	1.9819	3.269	4.3226	2.6206	2.7093	2.4276	1.5945	2.757	3.2001	2.7592	1.9855	-0.76121	1.3045	4.319	2.852	2.3813	2.0461
BAAT	-3.6439	-5.0589	-6.6439	-6.6439	-5.6439	-6.6439	-6.6439	-6.6439	-6.6439	-6.6439	-4.6439	-2.9434	-5.6439	-6.6439	-5.6439	-6.6439	-4.0589	-1.5564	-4.0589	-5.6439	-5.6439	-3.0589	-5.0589	-1.2176	-5.0589	-3.8365	-6.6439	-5.0589	-4.3219	-2.6439	-6.6439	-2.4739	-3.8365	-6.6439
BABAM1	6.0488	6.0166	5.6285	5.7562	6.0646	5.7339	5.5895	6.1262	5.896	5.7325	5.6982	5.7233	5.5261	5.6656	6.0881	6.1428	6.0339	5.9326	5.745	5.5388	5.1453	5.7131	5.8465	5.9761	5.6076	6.1127	6.2847	5.4439	5.7525	6.3078	5.993	5.8565	5.9329	6.0076
BABAM2	4.3455	4.6921	4.5229	4.5166	4.437	4.0383	4.2357	4.8171	4.4243	4.263	4.6346	4.2525	4.3597	4.7021	4.8807	4.2972	4.6993	5.1297	5.0717	4.7317	3.6724	5.0224	5.1309	4.9639	4.5735	4.9103	4.4509	4.5898	4.1359	4.9435	4.5981	5.0734	4.9083	3.9937
BACE1	4.0522	4.3118	4.6288	4.0036	3.5423	3.7698	4.0712	5.1148	4.479	4.2728	4.845	4.6502	4.126	4.5969	5.2426	4.0738	4.8987	4.905	5.0985	4.153	2.516	4.9718	5.5129	4.5008	3.852	4.4718	4.9222	5.2529	4.3716	5.0255	4.4653	5.116	4.4705	4.5521
BACE2	4.6259	4.1152	4.3031	4.5801	4.4162	4.106	4.6993	5.6857	4.0339	4.1811	5.3245	4.4423	4.2079	4.9112	5.4506	5.3618	4.7409	4.9649	5.7533	5.6548	3.5484	5.106	5.3568	4.7522	4.2434	5.4835	5.9376	5.4995	4.5033	5.5937	5.6132	5.6082	5.5329	4.6253
BACH1	3.2987	3.5423	3.7474	2.9336	2.8339	2.4777	4.157	3.9165	3.849	4.0179	3.7334	2.6554	2.7803	2.9873	6.3616	2.7803	3.5497	3.6323	4.3937	4.4809	1.585	4.627	4.6971	3.3533	3.2219	3.2824	3.6076	4.3743	2.488	3.4383	3.157	4.6053	4.6124	3.6439
BACH2	0.014355	0.70487	-0.32193	-0.32193	-0.94342	-0.21759	-1.3219	0.36737	-0.88897	-1.4344	0.17632	-1.0291	-1	-1.1844	2.7698	-0.12029	-0.49411	0.042644	-0.18442	0.29866	-2.9434	0	-0.66658	1.0772	-0.55639	-1.1203	-0.57777	-0.23447	0.95606	0.87971	-0.64386	-0.66658	-0.66658	-1.4739
BAD	6.4862	6.0233	5.6716	6.3549	6.7667	5.9727	5.9775	5.9134	6.4943	5.9205	5.8487	5.8748	5.4983	5.4578	4.8972	4.5656	5.348	4.756	5.1073	4.4666	5.7195	5.9993	6.4449	5.5276	5.694	6.5521	5.3334	6.1001	5.825	6.621	6.1393	6.1837	5.939	6.4323
BAG1	6.1683	6.0345	5.8731	6.2153	6.6424	6.0921	6.0415	6.251	6.4661	6.1556	6.023	5.9768	5.9711	5.957	5.2854	5.2957	5.6328	5.5641	5.366	5.5826	5.1807	5.8676	5.887	6.234	5.8753	6.5895	5.2133	5.5817	5.1579	5.6302	6.1054	5.7679	5.8273	6.6307
BAG2	0.91839	1.0635	0.9855	0.042644	0.73985	0.55582	2.4195	2.1177	2.1667	1.6369	2.7677	2.359	0.47508	1.3391	2.5336	0.60407	0.72247	1.4803	1.7442	0.25096	-0.57777	0.96347	1.8758	2.4033	1.2987	1.669	1.5705	3.144	1.2388	1.5993	0.25096	2.0531	0.9486	2.742
BAG3	5.9227	5.0448	5.588	5.6305	6.2502	5.233	6.0088	5.8938	6.5364	6.1022	5.2369	4.8684	5.0904	5.0444	6.7797	4.3688	5.7279	4.7871	4.8629	6.1711	4.5379	6.5625	6.6734	7.0171	5.5376	6.7274	4.5759	5.8089	3.9653	5.5286	5.0067	6.1643	6.9369	4.359
BAG4	3.254	4.0126	3.859	3.1522	3.3248	3.3334	2.9069	3.3477	3.3406	2.8875	3.7814	3.7485	2.8738	3.2265	2.1667	2.8718	2.5435	2.8875	3.0531	3.1715	2.6645	3.0233	3.1359	2.5185	2.9449	2.1699	2.5509	3.0514	1.9635	2.406	2.9165	2.9709	2.06	3.3234
BAG5	4.9973	5.342	4.9514	4.9217	4.4019	5.0531	4.641	4.7882	4.437	4.2441	4.6707	4.4175	4.1152	4.7263	5.1194	3.7613	4.2196	4.0063	4.6673	4.6769	2.854	4.6299	5.0166	4.0312	3.8807	4.2456	4.1587	4.3702	2.6871	4.6508	4.3978	4.4886	4.4686	4.1651
BAG6	7.258	7.1335	7.0085	7.1339	6.6933	7.1458	5.9807	6.9427	6.36	6.2118	6.1871	6.4251	6.1898	6.9333	6.4351	6.7061	6.9966	6.5692	6.7015	6.4907	6.1029	6.9853	7.09	6.2902	6.4219	6.8658	7.1182	6.5928	6.038	7.2481	7.3343	6.5325	6.5111	5.9962
BAHCC1	4.0045	3.5546	3.2016	3.2357	2.6439	3.3089	2.2418	3.7148	2.5385	2.406	2.0772	3.025	2.6713	3.2388	1.373	2.4594	2.5777	2.9653	2.84	1.7312	1.4168	3.228	3.6381	3.0909	2.0942	2.7485	3.3045	3.2705	1.5705	3.479	3.5838	2.3923	2.86	3.0036
BAHD1	3.5969	3.6076	3.2854	3.6769	3.4168	3.497	3.3462	3.4764	2.9709	3.1635	3.8309	3.5595	3.319	3.3799	3.3248	3.3462	3.1177	3.0841	3.7148	2.991	2.144	3.3306	3.101	2.4957	3.5223	3.1227	2.86	2.797	2.6064	3.5765	3.855	3.5595	3.1651	3.4423
BAIAP2	4.1309	4.0566	4.3067	4.8115	4.6876	5.1562	3.272	3.7159	2.7463	2.4489	3.3547	3.2464	1.7824	3.6369	5.0553	3.0303	3.5862	4.4162	4.991	3.0179	3.9542	4.2928	3.7301	3.4699	1.7049	3.86	4.2891	3.6542	3.025	2.9653	3.6565	4.8232	4.4509	4.0259
BAIAP2L1	1.4957	1.2388	1.511	1.8914	1.1827	1.406	1.0144	1.2203	0.23879	1.0566	1.0286	1.0144	1.0072	1.6871	1.848	2.1375	0.74846	1.4542	1.0426	2.4383	0.64155	1.2079	1.3045	-0.058894	1.6826	0.774	1.7268	0.65076	-1.4739	0.57531	1.5753	0.5656	1.4542	1.0566
BAIAP2L2	-0.49411	-0.043943	0.73985	-0.51457	-0.37707	-0.47393	-1.1203	-0.32193	-1.152	-0.53533	-1.2515	-2	-2	0.42223	-0.68966	-0.39593	-1.3585	-2	-0.53533	-0.47393	-0.16812	0.51602	0.042644	-1.4344	0	-0.21759	1.7866	-0.4344	0.056583	0.37851	-0.074001	-1.5146	-1.3585	1.3334
BAIAP3	2.0909	2.1309	1.7485	2.2869	1.6276	2.0976	-0.058894	0.62293	-0.51457	1.0496	-2.4739	-0.39593	2.5534	0.64155	-0.37707	0.87184	-1.3959	0.014355	-0.029146	-1.5564	-0.4344	0.46467	-3.0589	-1	1.0772	-0.12029	-0.029146	0.084064	-0.94342	1.2079	2.3951	0.12433	0.22651	0.1635
BAK1	2.6112	2.3702	3.2854	3	2.541	2.5361	2.511	3.4673	2.384	2.585	2.3785	2.8777	2.6439	3.4489	2.8639	3.269	3.5607	3.0126	3.3462	3.1795	2.1243	3.278	3.5729	3.8339	2.7677	3.7192	3.3176	3.1795	2.8074	3.3646	3.2095	3.4581	3.6088	3.4867
BAMBI	0.17632	0.48543	0.80735	0.81558	1.251	-0.94342	2.0108	2.6041	2.2327	1.9855	3.306	2.3219	1.4383	1.5311	4.1293	1.3277	2.4699	2.7929	1.5607	0.94111	0.54597	2.1538	2.8176	0.61353	1.9486	2.359	0.7137	3.1906	1.3045	3.2357	1.9107	1.275	1.7137	2.7824
BANF1	6.2357	6.1767	6.3778	6.09	6.3621	6.0411	6.3952	6.5328	6.6135	6.6248	6.7321	6.8947	6.492	6.2059	7.1014	6.6925	7.1742	6.9629	7.0057	6.6067	6.0505	6.4106	6.488	6.9481	6.2658	7.2124	6.472	6.5826	7.2	7.0147	6.5135	6.3332	6.95	6.6389
BANF2	-6.6439	-6.6439	-6.6439	-6.6439	-6.6439	-6.6439	-6.6439	-6.6439	-6.6439	-6.6439	-6.6439	-6.6439	-6.6439	-6.6439	-6.6439	-6.6439	-6.6439	-6.6439	-6.6439	-6.6439	-6.6439	-6.6439	-6.6439	-6.6439	-6.6439	-6.6439	-6.6439	-6.6439	-6.6439	-6.6439	-6.6439	-6.6439	-6.6439	-6.6439
BANK1	3.0976	3.0772	3.516	3.3147	2.3868	3.3992	2.0942	2.9616	3.2675	3.5198	3.7918	3.4155	3.1651	3.0144	0.72247	2.263	2.3363	1.9964	1.7004	1.9891	1.2327	2.9088	2.6554	1.9107	3.0635	2.2357	2.7137	1.6826	1.5311	3.0461	3.8207	1.669	2.2839	0.94111
BANP	3.0687	3.2342	3.1747	2.5729	2.5385	2.6893	2.6253	3.3702	2.0321	1.7698	3.2357	2.6276	2.1473	3.157	2.7929	2.9764	2.3757	3.0548	3.3799	2.7027	1.433	3.079	2.3978	2.7929	2.3074	3.3757	3.6439	3.1144	2.6893	2.7225	3.2884	3.4101	2.856	3.5801
BAP1	5.6404	5.6311	5.5217	5.5438	5.3909	5.3954	4.8953	5.9303	5.5176	4.9373	4.9672	5.2052	5.0505	5.6418	5.0622	5.3071	5.4466	5.6002	5.5683	4.9928	4.4751	5.7296	5.9537	5.2529	5.2165	5.6949	5.6162	5.225	5.2453	6.0777	5.8495	5.2261	5.3951	5.3074
BARD1	0.21412	0.53605	0.61353	0.43296	0.72247	0.75702	-0.074001	1.516	-0.23447	-0.13606	0.66903	-0.058894	-0.2863	-0.4344	2.144	3.0721	1.2869	1.9745	2.4436	0.51602	-1.6439	0.40054	0.91839	1.8197	0.8953	0.73118	2.8053	1.0909	0.33342	1.4383	1.2141	1.7949	0.9855	6.7266
BARHL1	-6.6439	-6.6439	-6.6439	-6.6439	-6.6439	-6.6439	-6.6439	-6.6439	-6.6439	-6.6439	-6.6439	-6.6439	-6.6439	-6.6439	-6.6439	-6.6439	-6.6439	-6.6439	-6.6439	-6.6439	-6.6439	-6.6439	-6.6439	-6.6439	-6.6439	-6.6439	-6.6439	-6.6439	-6.6439	-6.6439	-6.6439	-6.6439	-6.6439	-6.6439
BARHL2	-6.6439	-6.6439	-6.6439	-6.6439	-6.6439	-6.6439	-6.6439	-6.6439	-6.6439	-6.6439	-6.6439	-6.6439	-6.6439	-5.0589	-4.6439	-6.6439	-6.6439	-6.6439	-6.6439	-4.6439	-6.6439	-6.6439	-5.0589	-6.6439	-6.6439	-5.0589	-2.1844	-6.6439	-3.6439	-6.6439	-6.6439	-6.6439	-6.6439	-3.4739
BARX1	-2.1203	-6.6439	-5.0589	-6.6439	-1.5146	-6.6439	-4.3219	-2.8365	-6.6439	-4.6439	-3.0589	-4.3219	-4.6439	-3.1844	-6.6439	-6.6439	-6.6439	-6.6439	-4.0589	-6.6439	-6.6439	-4.6439	-1.2515	-6.6439	-4.0589	-3.4739	-6.6439	-2.8365	-6.6439	-4.3219	-6.6439	-1.9434	-4.6439	-6.6439
BARX2	-6.6439	-6.6439	-6.6439	-6.6439	-6.6439	-6.6439	-6.6439	-4.3219	-6.6439	-5.0589	-6.6439	1.5898	-0.97143	-4.6439	-6.6439	-5.0589	-2.1844	-4.6439	-6.6439	-6.6439	-5.0589	-3.8365	-6.6439	-4.0589	-6.6439	-3.1844	-6.6439	-6.6439	-2.2515	-2.3959	-6.6439	-6.6439	-6.6439	-6.6439
BASP1	4.0925	3.4356	4.1843	3.3491	3.6713	2.5826	4.8807	4.5826	3.7623	3.8649	4.2928	4.7093	2.4647	2.98	3.9326	2.6736	1.9146	2.8278	4.4296	2.2357	1.4803	4.6966	5.2215	3.4529	2.2357	4.7876	3.3377	6.0667	4.6848	3.101	2.9782	5.9882	4.4575	5.6058
BATF	2.0496	1.1177	1.1635	1.8953	1.189	1.3896	0.774	0.64155	1.0426	1.5945	0.44361	0.12433	-0.058894	1.0496	2.5336	-0.35845	0.22651	1	0.93357	-2.0589	2.541	2.1731	0.68706	-0.20091	0.46467	0.926	2.0391	0.78241	2.6135	2.6041	0.68706	2.1635	1.8914	1.5993
BATF2	-0.71312	-0.30401	0.17632	-0.49411	-0.39593	-0.66658	0.50589	0.90304	0.34483	0.44361	-1.2515	-0.78588	0.926	0.59455	1.4906	1.281	0.1375	0.45418	1.4168	1.7312	-0.21759	1.1309	-0.25154	0.72247	1.3045	1.0976	-6.6439	0.87971	1.5008	1.86	2.3477	0.35614	1.4906	2.9635
BATF3	3.0144	1.5558	2.2898	2.8817	2.5753	2.4168	2.3363	1.852	1.2869	1.373	1.7655	0.67807	0.63227	1.5059	2.5311	1.3277	1.5753	1.1953	2.1731	2.0566	1.7655	2.8836	2.067	1.9107	0.4957	2.9449	0.097611	2.6323	1.144	2.1953	0.29866	2.2141	3.7159	1.1177
BAX	4.6982	5.0661	5.0947	4.9016	4.9054	4.4751	5.8357	5.6456	5.6334	5.9291	5.859	5.6328	5.0858	5.4443	5.594	6.1158	5.5432	5.8158	6.3127	5.0193	5.4705	5.858	5.9112	4.916	5.3878	6.44	7.1208	5.5732	6.1144	6.2007	5.8664	5.903	5.8014	6.7929
BAZ1A	3.6253	3.8063	3.6311	4.0286	3.4542	3.6427	3.9402	3.6218	3.9946	3.7366	3.84	2.9616	3.2839	3.7071	4.9079	3.5435	3.144	3.4581	4.2824	3.8797	3.0583	3.842	4.1985	3.849	3.272	3.7442	4.6427	3.8718	3.1731	3.0755	3.7148	4.8997	4.1611	3.8135
BAZ1B	4.5589	4.6988	4.511	4.5185	4.0286	4.6599	4.3255	4.9203	4.3484	4.3477	4.7274	4.7469	4.4555	4.6899	4.5807	4.1811	4.1875	4.4168	4.9644	4.3971	2.9819	4.6943	4.6809	4.4162	4.3491	4.3896	4.1285	4.5072	3.2795	5.0866	4.8099	4.6548	4.2943	4.1276
BAZ2A	4.9986	5.5214	5.04	5.3999	3.6633	5.2122	3.6531	5.5826	3.4449	3.9155	4.7148	4.5807	4.5072	5.3374	5.3775	4.9317	5.3187	4.4148	5.2536	5.4584	3.101	5.4542	4.8758	4.3262	4.5564	3.7751	5.1823	5.2032	7.0722	5.3494	5.9303	4.7054	4.5789	4.6241
BAZ2B	4.9083	4.9373	4.5472	4.7186	3.6381	4.4731	3.9011	5.0622	3.9635	3.855	4.5154	4.3868	4.3118	4.607	5.1675	4.4627	3.9231	4.673	4.7623	4.3583	2.4033	4.9905	4.2048	4.1619	4.7214	3.7312	4.4168	4.3923	3.5765	4.5656	5.195	4.8654	4.4067	4.464
BBC3	1.5311	0.45418	0.55582	0.74846	1.0635	0.76553	1.696	2.3363	2.1827	1.848	2.6182	1.9069	1.5801	1.9964	2.8699	1.8359	1.4436	2.0772	2.0807	0.97085	0.46467	3.0286	3.5922	3.1391	2.3219	3.6159	1.7866	3.2869	2.6893	4.3618	2.6182	3.1922	3.3334	3.2675
BBIP1	4.3806	4.7634	4.4647	4.5466	4.5515	4.4209	4.3255	3.7181	4.765	4.6519	4.4705	4.5484	4.3764	4.5826	4.1489	4.2869	4.5404	4.8445	4.5354	4.266	3.8115	4.1611	4.337	4.3262	4.7544	3.9107	5.2521	4.5317	4.3778	4.4822	4.2623	4.1432	4.0233	3.98
BBOF1	1.8319	2.5705	2.5286	2.8237	1.3391	2	3.0126	2.6323	4.0566	2.9107	3.5298	2.5236	2.8972	2.6439	2.3533	1.8237	2.1699	2.8738	2.6276	2.111	0.66903	2.9486	2.8032	2.3219	2.5135	2.1985	2.6229	2.4005	2.4141	2.3477	3.2434	2.9982	2.441	2.9505
BBOX1	1.8953	0.028569	0.88753	1.0286	1.7312	1.1309	1.9373	2.7137	3.568	2.1538	3.3813	2.2234	-1.6897	2.511	1.6736	1.5558	1.0426	-1.5995	0.62293	0.7137	-2.2515	-1.9434	1.9561	-0.66658	-1.4344	1.2928	0.7137	1.1953	0.93357	1.1953	-0.058894	-0.94342	-0.64386	0.4957
BBS1	4.4005	4.5279	4.1416	4.3611	3.7093	4.121	3.4182	4.812	4.1035	3.8924	4.4912	4.257	3.8659	4.0365	3.7247	3.9955	4.0197	4.4738	3.861	3.5632	2.6346	4.0747	3.9625	3.86	3.0233	3.5373	4.3806	4.0339	3.9107	5.1522	4.5373	4.0312	4.0444	3.5248
BBS10	3.306	3.366	3.254	2.8895	2.757	3.4751	2.5945	3.0108	2.4594	2.384	4.0522	3.7279	2.7908	2.6088	3.2403	2.9982	2.742	3.9882	4.5928	2.0215	2.3016	3.9467	4.4542	2.6982	3.2479	3.6415	5.5832	5.392	4.735	4.5466	4.1723	5.3889	2.0215	3.4854
BBS12	0.53605	1.3951	1.2388	1.2016	0.83996	0.53605	0.79077	1.1375	1.251	0.65992	1.3785	1.2928	0.63227	1.5008	-0.57777	1.144	0.51602	1.2141	0.74846	0.53605	-0.47393	0.1635	-0.68966	0.61353	0.78241	-0.029146	0.74846	0.53605	0.15056	0.82375	0.73985	-0.21759	-0.0145	1.111
BBS2	5.1173	5.1659	5.4182	4.9193	4.6548	4.4983	4.7996	5.4356	4.813	4.3384	5.2338	4.889	4.7043	5.1835	4.9198	5.3147	4.7203	6.0164	5.8278	5.2211	3.1293	5.6823	5.2273	5.3512	4.9805	4.9598	6.0233	4.7538	5.0609	5.5441	4.84	5.3023	4.8777	5.2876
BBS4	3.9644	4.0909	4.0687	3.4621	3.1424	3.4236	3.3632	4.4189	3.9011	3.4383	4.384	3.4195	4.0197	4.0409	4.4162	4.2449	3.8817	4.7398	4.1235	3.6859	2.0179	4.1635	4.0461	4.2118	4.0009	3.479	4.4356	3.6334	4.0618	4.4867	3.9616	4.5638	3.0144	3.7708
BBS5	2.5484	3.0197	2.7071	2.7203	2.5826	3.157	1.2449	2.9709	2.5008	1.9411	2.8836	2.6064	2.6938	2.8012	3.0321	2.5729	2.862	3.0635	2.4033	2.4594	1.774	3.0959	2.4957	1.9561	2.3896	1.8639	2.9928	2.3618	2.7908	3.5934	3.0126	2.6462	1.6645	2.3674
BBS7	2.8639	2.943	2.9727	2.5084	2.905	2.1538	2.8094	3.3448	2.6485	2.7442	3.5148	3.5059	2.8379	2.8237	3.1077	2.9635	2.4276	3.1667	3.101	2.2898	1.3045	3.0892	2.4195	2.5558	3.0321	2.8639	3.7093	3.275	1.3785	3.1457	3.1077	3.254	2.3306	2.848
BBS9	2.903	2.8738	2.9579	2.3674	2.546	2.8298	3.0268	3.3896	2.1309	2.6415	3.3978	3	2.6485	3.0687	2.7268	2.8197	2.5261	3.8738	3.2987	2.6781	1.6276	2.9317	2.3561	2.6017	2.4594	2.8258	4.0609	3.4581	3.0531	3.3561	3.6971	3.4449	3.0909	4.0045
BBX	4.0849	4.1538	4.2532	4.0849	2.854	3.7876	3.9069	4.4429	3.6859	3.756	4.1424	4.0144	3.433	3.3785	4.4423	3.2219	3.106	4.0609	3.8629	3.3519	1.3391	4.3903	3.7377	4.1731	3.6736	2.8032	4.3298	4.0206	2.8856	4.0295	3.7866	3.6519	3.9873	3.4647
BCAM	7.0665	6.4263	5.7824	7.1546	7.3984	6.9838	6.3863	6.84	5.0036	6.4998	5.7216	6.1957	5.6109	5.5838	4.4376	5.7271	3.8934	4.9754	5.433	5.2739	5.2176	6.3794	5.5738	6.126	5.7597	6.814	7.0976	5.8555	3.2585	6.2091	6.767	5.9336	7.1321	6.0248
BCAN	-0.8365	-2	2.1144	-0.94342	-2.0589	-5.0589	-3.3219	-0.97143	-2.1203	-3.3219	-3.8365	-2.3959	-3.1844	-1.3959	-2	-1.4739	-1.889	-6.6439	-2.8365	-2.2515	-5.6439	-2.737	-4.6439	-3.0589	-3.4739	-2.0589	-6.6439	-1.4739	-6.6439	-2.1844	-0.76121	-2.9434	-2.737	-3.3219
BCAP29	5.8831	5.797	5.761	5.735	5.7181	5.479	6.0809	6.0947	5.9688	6.1965	6.3507	6.2073	5.6974	5.6253	5.6415	5.7677	6.0407	5.896	5.975	5.9612	4.5046	5.3448	6.212	5.7837	6.508	5.5236	6.3397	5.9871	4.6253	5.7544	5.6696	5.7423	5.5078	5.9635
BCAP31	8.1001	8.176	8.3	8.1405	8.3012	7.8557	7.0795	7.3515	7.6409	7.6035	7.7452	7.5926	7.2949	7.376	6.4388	7.2413	8.0016	7.4584	7.8514	7.9785	7.6311	7.4589	8.389	6.2926	7.9471	8.1525	7.4028	7.6413	6.6616	7.5521	7.8097	7.608	6.7637	7.8488
BCAR1	4.9112	4.2532	4.0233	4.7104	5.073	4.6741	4.1691	4.5957	3.6882	4.4423	4.5975	4.3455	3.9946	4.2578	4.5217	3.942	3.1094	2.926	3.9383	3.7214	3.9212	4.2578	4.7803	4.5711	3.4356	4.9509	4.292	4.5928	2.4114	4.8958	5.1069	4.2273	4.855	4.3226
BCAR3	5.5916	5.3684	4.3147	5.8271	5.3187	6.0052	3.4101	3.3406	3.5336	3.1043	3.6264	2.842	3.8826	3.9523	3.5033	4.5273	3.8369	4.218	3.6859	4.2456	3.4236	3.7431	4.2869	3.1969	4.047	3.742	4.9255	3.4155	2.8875	4.0488	4.5236	3.5945	3.1293	3.557
BCAS1	-1.4344	-6.6439	-6.6439	-3.8365	-6.6439	-2.3959	0.4957	-2.1844	-5.0589	-5.6439	-3.8365	-2.3959	-5.6439	-3.8365	-0.62149	-5.0589	-6.6439	-2.3219	-2	-6.6439	-6.6439	-5.6439	-3.6439	-0.68966	-6.6439	-4.0589	-2.3219	-1.6897	-2.1844	-5.0589	-6.6439	-6.6439	-2.6439	-3.4739
BCAS2	4.382	4.9575	4.9127	4.6171	4.6673	4.5385	5.3604	4.9317	5.84	5.1639	5.7942	5.0544	5.0959	4.6212	5.5638	4.2001	4.8968	4.9098	4.9317	4.8669	3.9709	5.1256	5.0157	4.9514	5.0072	4.8822	4.991	5.0108	4.8875	5.2739	4.3103	5.805	5.0764	5.1699
BCAS3	3.5862	4.2645	3.6848	3.5046	3.5934	4.3125	2.7549	4.841	3.0909	4.0365	3.0144	3.4515	2.85	3.8728	3.7549	3.3674	2.7845	3.4114	3.6904	3.8217	2.0179	3.7344	3.2016	3.211	3.3248	3.3462	5.1131	3.211	2.3533	3.7093	3.4074	3.6826	3.5558	3.281
BCAS4	3.7485	-1.4739	-2.0589	3.6473	3.6915	3.116	0.44361	-0.71312	-1.9434	-1.6439	0.12433	-1.1844	-0.55639	-0.043943	0.44361	-0.32193	-0.49411	1.2265	1.0215	-1.0893	-1.6439	0.73118	0.81558	1.2869	-2.5564	0.1375	1.4114	0.28688	-0.34008	1.6041	-0.81097	1.7442	0.88753	1.3334
BCAT1	3.1969	3.0321	3.7803	2.4222	2.0531	1.86	3.0841	3.3306	1.6554	1.7527	2.3702	2.6017	1.0772	2.9011	2.281	1.7049	2.8679	1.8992	4.1489	1.7527	1.0976	2.4195	2.8135	1.7004	1.4906	2.1827	2.5084	4.497	1.4489	2.2234	1.6415	4.0993	2.8074	3.9411
BCAT2	4.2234	4.4243	4.0259	3.8669	4.3964	4.5435	3.5993	4.7986	3.3377	4.0522	4.2464	4.2608	3.6565	3.9231	3.0444	3.7677	3.4621	3.9837	3.7323	2.7485	3.7908	4.0531	3.6005	4.3861	3.905	4.0695	4.0721	3.8298	4.2891	4.8166	4.847	3.9928	3.7442	4.1218
BCCIP	4.8405	5.1264	5.0505	4.7355	4.9236	4.8866	5.2196	5.1391	5.3743	4.9732	5.3796	4.9846	4.991	5.0972	5.7978	4.6106	5.2234	4.9928	5.0989	5.1683	4.4423	4.8273	5.1747	5.275	4.9402	5.2055	4.7164	4.5957	4.9837	5.2634	4.9303	5.0387	5.2106	4.9986
BCDIN3D	0.35614	0.34483	0.5656	0.97085	0.70487	0.37851	1	1.8197	0.848	0.90304	1.9598	1.546	1.0566	1.3334	0.11103	1.6415	0.97085	1.0496	1.9486	0.48543	-0.26882	1.0909	0.36737	1.1043	1.0286	0.926	1.0072	0.774	2.0704	1.7181	1.5993	1.4699	0.31034	2.0356
BCHE	1.2016	2.4087	2.5632	1.111	0.74846	1.1953	1.8278	1.1763	1.4168	-0.25154	-0.94342	2.1144	3.2434	-0.62149	5.0505	1.4751	2.0391	5.5267	3.7301	2.8699	0.12433	0.42223	2.7049	3.3448	2.0072	2.3016	1.0635	3.359	4.5084	4.2055	1.3277	0.82375	3.8298	2.0286
BCKDHA	5.0687	4.9083	4.8773	4.4343	4.4074	5.1359	4.6392	4.3618	5.1156	5.2483	4.5484	5.2075	5.0018	4.0798	3.6171	3.9203	3.8709	3.0339	3.4594	3.101	4.3262	4.435	4.2935	4.2935	4.8329	4.854	4.2532	3.7729	4.9336	4.9561	5.4548	3.437	4.3377	5.1615
BCKDHB	4.211	3.9635	4.4944	3.9616	3.6679	3.9551	3.85	4.0592	4.0892	4.3074	3.9088	4.3561	3.861	3.6633	3.9542	3.717	4.0126	3.6656	3.6826	3.9146	3.0108	3.5435	4.073	3.1969	4.1977	3.3016	3.7991	3.067	2.6064	3.3674	3.857	3.332	2.9764	3.3031
BCKDK	4.7814	4.8283	4.5103	4.7522	4.9203	4.7415	3.6206	4.3561	3.7485	3.8319	3.6323	3.8125	3.591	4.2118	3.4195	3.8115	3.5838	3.5173	4.0126	3.1859	3.9069	4.1867	4.6264	4.4957	3.4995	4.6542	4.0695	4.1675	3.5311	4.5692	4.7175	4.4796	4.2861	3.9165
BCL10	2.7093	2.1635	2.6893	2.4515	2.8012	2.1635	3.121	2.9579	2.2296	2.1985	3.3937	2.5801	2.2898	2.5385	3.9919	2.5607	2.406	2.275	3.106	3.1763	1.4168	2.774	2.9127	2.7203	2.8972	2.7181	3.3074	3.5021	1.9745	3.1651	2.844	3.1276	3.2095	2.9184
BCL11A	-2.5564	-6.6439	-1.8365	-1.2176	-1.2863	-1.3219	-6.6439	-1.3959	-2.9434	-1.737	-1.737	-0.91594	-2.6439	-1.5995	-1.1203	-2	-1.2515	-0.39593	-0.26882	-2.1203	-2.737	0.29866	-0.45403	-1.889	-4.0589	-0.37707	-2.6439	-1.6439	0.9782	0.58496	-1.5995	0.94111	-0.94342	-2.9434
BCL11B	-3.1844	-3.0589	-3.4739	-1.2176	-2.4739	-3.8365	-4.3219	-2.9434	-3.4739	-1.5564	-2.2515	-1.9434	-1.8365	-1.2863	0.66903	-2.0589	-2	-0.21759	0.66903	-2	-3.3219	-0.058894	-0.55639	-3.6439	-2.3959	-1.889	-0.4344	-2.5564	-0.62149	-0.16812	-2.5564	-2.9434	-1.6439	-0.94342
BCL2	4.7511	4.6977	4.2234	4.6628	3.9514	4.9491	3.5484	3.2987	4.6456	4.1252	3.7257	3.845	3.9846	4.0152	4.4094	3.2705	4.2434	4.0531	3.4515	3.9345	2.8053	3.6519	3.6017	3.1859	4.1667	2.854	3.1144	3.3688	2.2479	3.4249	4.0496	2.5874	2.8359	2.8197
BCL2A1	1.926	0.17632	3.4995	1.0976	2.0635	-6.6439	2.5361	1.1375	1.0215	1.9523	1.6415	1.3219	2.067	2.0036	3.9298	1.4594	3.0444	4.4216	3.5814	1.9891	1.269	3.7772	2.4568	1.1506	2.2388	3.0444	2.4803	1.7655	4.7098	3.3882	2.2141	5.5404	4.1185	1.4957
BCL2L1	5.5317	5.7743	5.6724	6.2374	5.7444	6.2118	5.1436	5.8253	5.4486	5.3816	6.0821	5.4416	5.3554	5.4748	5.0781	5.4578	5.4854	4.7861	5.5607	5.7546	4.669	5.5404	6.1031	5.2913	5.3111	5.9366	5.5656	5.6194	5.0215	5.4168	5.7766	5.691	6.134	5.2219
BCL2L10	-2.6439	-1.7859	-2.4739	-2.737	-3.8365	-6.6439	-0.64386	-3.8365	-6.6439	-2.2515	-0.12029	-1.4344	-1.8365	-1.5564	-3.8365	-1.4344	-2.1844	-1.6897	-3.3219	-6.6439	-3.0589	-4.0589	-6.6439	-6.6439	-1.1203	-3.4739	-6.6439	-6.6439	-6.6439	-3.0589	-6.6439	-0.55639	-2.4739	-6.6439
BCL2L11	2.1177	3.0321	2.7115	2.3674	1.7137	2.5993	2.7225	2.9184	2.9653	2.9505	2.5311	1.8639	2.2987	2.5729	3.7761	2.6803	1.844	3.359	3.5185	3.1843	0.93357	4.3161	3.6182	2.7398	2.3785	3.4738	3.2373	3.3074	3.0858	2.9598	3.7824	4.6876	4.0233	3.2869
BCL2L12	3.2464	2.4751	2.7698	2.6599	3.0072	2.8836	2.6017	3.1326	3.359	3.1554	3.4222	3.3688	3.1635	2.6064	2.9203	2.9317	2.7225	2.8758	2.5509	1.1043	2.7355	3.101	3.6826	2.516	2.9146	3.4074	4.2203	2.8278	4.5454	3.8359	3.0496	3.0479	3.2157	3.3757
BCL2L13	6.1054	6.2332	5.9923	6.1997	5.826	6.3675	5.3761	5.4482	5.557	5.3635	5.5463	5.0909	5.1574	5.9667	4.7923	4.7279	5.4219	5.3896	5.054	5.5348	5.0117	5.3868	5.7137	5.6904	5.3165	4.8258	5.5426	5.1189	4.4976	5.5975	5.5441	4.8575	4.9198	4.7027
BCL2L14	-6.6439	-6.6439	-5.6439	-3.3219	-2.0589	-6.6439	-6.6439	-2.3959	-2.4739	-6.6439	-6.6439	-6.6439	-5.0589	-4.6439	-6.6439	-3.3219	-6.6439	-3.6439	-0.94342	-4.6439	-6.6439	-1.737	-3.8365	-6.6439	-2.3959	-6.6439	-1.0589	-3.3219	-1.2863	-6.6439	-4.6439	-4.6439	-2.5564	-6.6439
BCL2L15	-0.089267	-0.51457	-1.6897	-3.3219	-3.6439	-3.0589	-6.6439	-1.0291	-3.6439	-2.4739	-1.0291	-3.1844	-2.5564	-3.3219	-0.30401	-1.0291	-2.0589	-0.152	-1.2176	-2.737	-2.6439	-0.68966	-0.8625	-1.5995	-3.3219	-1.1203	-3.3219	-2.2515	-4.0589	-2	-1.0291	1.1043	-4.3219	-3.6439
BCL2L2	5.9127	6.1031	5.9727	6.1133	5.6545	5.726	5.5969	5.6831	6.3973	6.0155	5.8215	5.8099	5.5668	5.9649	5.2149	5.2873	5.9923	6.1127	5.5097	5.3975	4.516	5.5298	5.7761	4.5298	5.9288	5.6651	5.9023	5.0228	5.6259	5.4226	5.8924	5.0725	5.3806	5.9628
BCL2L2-P…	2.7181	4.2824	4.0566	2.7613	2.5583	3.5211	2.8074	3.3406	3.1906	4.0609	0.12433	3.6135	2.9964	3.6668	-6.6439	-1.5564	0.68706	0.9855	0.34483	0.59455	2.6485	4.0027	3.4033	3.3827	1.9782	3.1811	4.3568	3.2928	1.6781	3.8629	4.3205	3.6473	3.0479	3.106
BCL3	5.1595	4.0951	4.1391	4.7219	5.3005	4.6588	5.3854	5.2735	5.0768	4.9265	3.1375	3.067	4.0755	3.7093	5.0631	3.3089	3.7729	4.1235	4.6053	4.3498	4.9796	6.247	5.5339	5.054	3.6668	6.0385	3.6462	5.6005	4.7027	5.5157	4.9773	6.5013	6.0663	3.2311
BCL6	7.4492	7.8305	7.0817	7.5118	6.5062	7.5378	6.831	6.25	7.5722	6.7063	7.2171	6.8169	6.0596	6.7871	7.4227	6.6441	6.744	7.0965	6.1504	7.2068	5.9614	7.3168	6.9783	5.6792	7.154	6.2132	7.5169	6.8901	5.4899	7.3135	7.1802	6.0126	6.9199	6.4331
BCL6B	3.281	3.9873	3.2095	4.0277	3.8748	4.375	4.0993	4.3198	2.2327	3.3716	3.7897	3.406	3.8359	3.8856	4.2502	4.7986	2.8258	3.9011	4.4893	4.6809	3.7214	3.0161	2.6531	3.5484	3.9699	4.3937	5.7178	3.7137	0.1635	4.7708	5.9526	3.4594	3.8298	4.263
BCL7A	2.516	2.4249	1.669	2.4803	1.6415	2.1043	1.3103	1.1763	2.189	2.1922	2.541	2.2869	1.9146	1.3391	2.9088	1.1953	1.5008	2.0391	2.101	2.585	0.35614	1.7398	2.2418	1.9523	2.278	1.5361	1.4594	1.516	1	1.9523	2.4957	-0.0145	1.9672	2.3391
BCL7B	5.9574	6.0787	5.887	6.0706	6.0374	5.7821	5.2323	5.6744	5.5792	5.3259	5.3572	5.1445	5.3837	5.765	5.7777	5.0219	5.8382	5.2653	5.3309	5.5527	5.1587	5.9896	6.2397	5.5382	5.3875	6.1434	5.4343	5.5546	4.9713	5.843	5.4692	6.0911	5.8834	5.1135
BCL7C	4.8948	4.281	4.3889	4.9193	5.1202	4.6633	4.0522	4.8634	4.3341	3.7845	3.8992	3.9625	3.8846	4.3349	4.1001	3.8329	4.382	4.2464	4.3341	3.4396	4.2055	4.9593	5.2246	4.2698	4.116	5.4857	3.9146	4.9598	4.99	6.2824	4.8288	4.9397	5.1651	4.4046
BCL9	1.9928	2.3363	2.1144	2.2327	1.111	2.157	1.8115	2.6554	1.1506	1.8197	1.9146	2.0875	1.8074	2.1795	2.6323	1.7268	1.5059	2.546	4.1867	1.9598	-0.074001	3.6848	2.263	2.4983	1.6645	3.7257	2.0875	4.0072	2.7719	3.4005	5.4259	2.854	2.1177	3.6206
BCL9L	5.2357	5.6531	5.2261	5.0259	4.0712	4.8263	3.6702	5.5759	4.7981	5.3147	5.135	5.4158	4.7772	5.1514	4.2001	4.0531	4.3406	3.6803	4.6392	3.3505	2.5484	5.3906	5.5379	4.6023	3.4542	4.4243	3.6531	5.2709	3.067	5.4293	5.3262	5.1293	4.645	3.8817
BCLAF1	6.3959	6.5926	6.5258	6.1993	5.7623	6.3331	6.2931	6.6646	5.8475	5.5182	6.2409	5.6401	5.7942	6.0253	7.9706	5.4091	6.5171	6.671	6.1428	7.0491	3.839	7.2481	6.5378	6.0792	6.4089	5.5844	6.306	6.0166	5.5027	6.5534	6.2294	6.0159	6.7159	5.5091
BCLAF3	2.1763	3.2342	2.4983	2.5211	1.856	2.1309	1.8718	2.7355	2.7312	2.0391	2.6392	2.1276	2.3016	2.433	2.0036	2.8699	2.568	2.8972	2.8339	2.3477	0.86394	2.3132	2.6508	2.5211	2.5261	1.6508	4.7328	2.4803	1.5945	2.3533	2.8953	3.5273	1.3505	3.0875
BCO1	-1.5564	-4.3219	-6.6439	-4.0589	-6.6439	-6.6439	-5.6439	-1.737	-6.6439	-3.1844	-6.6439	-5.6439	-1.9434	-6.6439	-3.4739	-6.6439	-4.3219	-2.0589	-3.6439	-5.0589	-5.6439	-3.6439	-6.6439	-6.6439	-2.8365	-1.3585	-6.6439	-2.1203	-0.91594	-2.6439	-2	-6.6439	-2	-6.6439
BCO2	1.4906	1.1827	0.7137	0.70487	-0.13606	1.2388	-0.074001	0.88753	0.69599	0.028569	0.66903	0.90304	0.42223	1.5656	1.3219	2.4542	1.541	3.6803	-0.12029	-0.35845	0.88753	0.42223	0.25096	3.3868	1.157	0.11103	1.696	1.6508	0.65992	0.76553	1.5993	1.2203	0.54597	2.5484
BCOR	2.585	2.433	2.5753	2.144	2.6439	2.8777	2.4195	3.1027	2.742	2.9355	2.669	2.7719	1.8359	2.1177	3.774	2.7398	3.1811	3.3505	3.3031	2.5656	0.86394	2.9165	3.1094	3.7388	2.3334	2.6781	3.5122	3.1985	1.9928	3.3001	2.9127	3.2735	2.9616	2.3277
BCORL1	1.7442	2.0807	2.0531	1.5607	1.4594	1.7824	1.84	2.9279	1.5509	2.3074	2.3951	2.5607	2.0635	2.3674	2.2898	2.1375	2.0036	1.7004	2.8836	1.2265	0.48543	2.6758	1.6323	2.1375	1.6323	1.9745	2.211	2.7463	0.83996	2.2479	2.6439	2.7115	2.0841	1.8992
BCR	5.0635	4.9964	5.0862	5.2075	5.2168	4.691	4.4121	4.7192	4.1635	4.437	4.4835	4.1843	3.7312	4.8197	3.5084	4.591	4.0027	3.6633	4.0704	3.8043	3.8012	4.9059	4.9946	3.3074	3.9001	4.723	3.3248	4.1424	2.7004	4.4229	5.0772	4.5103	5.2075	3.5558
BCS1L	4.516	4.8856	4.6536	4.4679	3.9551	4.6053	4.0824	5.2008	4.6792	4.2876	4.7442	5.0811	4.8068	5.0148	4.9378	5.4928	4.8679	5.2095	5.2211	4.2494	3.7793	5.1052	4.3681	4.6311	4.9914	4.7835	5.9688	4.4053	5.3614	5.3187	5.5689	4.8104	4.5807	5.2858
BDH1	2.6206	3.7388	2.1953	2.2079	2.7677	3.9809	1.9222	0.55582	1.669	-0.35845	1.144	1.8718	1.5008	1.8032	1.0635	0.8953	0.66903	0.83996	2.5656	2.6508	2.211	1.9928	2.7866	3.1342	2.757	1.9373	4.0721	1.4168	2.0772	2.3334	4.926	1.7824	2.0179	3.433
BDH2	5.4598	5.4941	5.4466	5.1081	5.0488	5.0413	6.1552	6.2207	5.7312	5.5984	6.6166	6.2974	5.9516	6.0007	5.7298	5.7991	5.2679	6.8306	5.7096	5.6876	4.5552	6.0279	5.5714	5.2353	5.7344	5.3789	6.8099	5.6946	6.4	7.1332	5.8138	5.7236	6.1085	5.9329
BDKRB1	0.18903	-0.88897	-0.37707	-0.64386	-0.043943	-2.4739	1.5311	0.55582	0.29866	-0.043943	-0.64386	-2.3959	-1.737	-0.76121	1.2016	-0.53533	-1.8365	0.62293	1.3951	-1	-1.2176	1.1309	0.028569	-0.0145	-2.3959	0.60407	-6.6439	0.70487	-0.25154	-1.0589	0.1635	3.4236	1.9486	0.91839
BDKRB2	2.7312	2.254	2.9298	3.1795	3.5874	2.7093	3.437	3.3306	3.0126	2.3391	2.729	1.2928	1.7137	2.8217	4.6927	2.2957	1.5801	1.5261	5.0041	1.511	1.8875	3.7814	2.1375	2	0.59455	2.7761	0.51602	5.1981	-0.73697	1.0841	2.991	5.1214	3.4141	3.8115
BDNF	-3.8365	-3.3219	-1.7859	-2.9434	-2.4739	-1.2176	-0.91594	-0.26882	0.20163	0.34483	0.29866	0.61353	-2.4739	-1.4739	3.5934	-0.089267	1.585	-1.1203	2.2016	-2.3219	-2.3219	-0.043943	0.20163	-1.8365	-1.5564	-1.0893	-1.5995	0.9782	0.36737	1.5361	-1.7859	0.83188	-2.1203	-2.8365
BDP1	3.6299	3.7613	3.6229	3.5447	2.774	3.4995	3.3363	3.5059	3.4673	2.6893	3.9837	3.2913	3.1763	3.2063	4.6415	3.3406	3.4396	3.6508	3.8639	3.5084	1.5656	3.0925	3.2555	3.3604	3.591	2.1731	3.6496	3.6288	2.157	3.1342	3.4542	3.433	2.9279	3.6645
BEAN1	-1.0291	-2.2515	-1.2863	0.35614	-0.64386	0.34483	-1.2176	0.83188	-2.0589	0.1635	-1.2863	0.51602	0.40054	0.084064	1.4957	-0.59946	-0.59946	0.41143	-2.5564	-0.88897	-3.0589	-2.3219	-0.88897	-1.1844	-1.2176	-1.2863	2.6871	-0.94342	-2.0589	-0.13606	-0.029146	-3.1844	-1.889	-1.1203
BECN1	5.9632	6.3105	6.0785	6.015	5.8081	5.7225	5.9404	6.3747	5.8306	5.7549	5.969	5.8235	5.7167	6.1029	5.4722	5.5919	5.9265	5.9625	5.8395	6.0505	4.62	5.9598	6.3025	5.9523	5.8427	5.8006	6.0378	5.5154	5.7412	6.0535	5.88	5.9071	5.8963	5.6156
BECN2	-6.6439	-6.6439	-6.6439	-6.6439	-6.6439	-6.6439	-6.6439	-6.6439	-6.6439	-6.6439	-6.6439	-6.6439	-6.6439	-6.6439	-6.6439	-6.6439	-6.6439	-6.6439	-4.0589	-6.6439	-6.6439	-6.6439	-6.6439	-6.6439	-6.6439	-6.6439	-6.6439	-3.8365	-6.6439	-6.6439	-6.6439	-6.6439	-6.6439	-2.737
BEGAIN	-0.0145	-0.97143	-2.1203	1.1177	0.47508	0.47508	-0.47393	-2.2515	-2.6439	-1.737	-1.7859	-1.5564	-2.6439	-2.9434	0.070389	-0.51457	-3.1844	-1.6897	-0.64386	-1.1844	-0.089267	-0.62149	-0.94342	-0.058894	-1.5146	-2.6439	0.53605	-1.3219	-1.3959	1.3103	-0.16812	-0.18442	-0.2863	0.60407
BEND2	-6.6439	-6.6439	-6.6439	-4.3219	-4.3219	-4.0589	-6.6439	-6.6439	-6.6439	-6.6439	-6.6439	-6.6439	-6.6439	-6.6439	-6.6439	-6.6439	-6.6439	-6.6439	-3.8365	-6.6439	-6.6439	-3.8365	-5.0589	-6.6439	-6.6439	-6.6439	-1.152	-5.6439	-6.6439	-6.6439	-6.6439	-5.6439	-6.6439	-3.4739
BEND3	-1.2863	-1.0291	-1.1203	-0.8365	-1.7859	-0.71312	-1.2863	-0.30401	-1.0589	-0.8625	-1.737	-1.1844	-1.0893	-0.76121	0.53605	-0.68966	-1.3585	-0.53533	-0.18442	-0.73697	-2.737	-0.51457	-0.59946	-1.3959	-2.3219	-0.8625	-0.13606	-1.6439	-1.3959	0.042644	-0.4344	-0.59946	-0.20091	-2.0589
BEND4	-3.8365	-6.6439	-2.5564	-3.6439	-6.6439	-5.0589	-6.6439	-3.8365	-6.6439	-4.6439	-3.8365	-5.0589	-6.6439	-6.6439	-3.8365	-2.4739	-6.6439	-3.8365	-5.6439	-2.1203	-6.6439	-4.3219	-6.6439	-6.6439	-3.1844	-4.3219	-6.6439	-6.6439	-5.6439	-4.0589	-6.6439	-6.6439	-5.0589	-5.6439
BEND5	1.8992	2.111	2.1953	0.75702	2.2016	1.1635	2.263	2.9355	2.5484	2.101	1.852	2.8319	2.6088	2.0215	4.4336	1.9598	1.8074	3.0721	2.2839	2.5583	0.47508	2.5632	1.856	1.5059	1.1763	2.4803	2.0909	1.9146	4.1085	4.1546	3.0215	1.511	2.488	2.26
BEND6	-0.30401	0.35614	1.4168	0.45418	-1.0589	0.1375	1.4647	2.2296	0.9782	0.20163	2.0286	1.7527	-1.2176	1.7268	2.7203	0	1.903	1.4114	0.85599	-0.1047	-2.3219	1.7225	2.6276	1.2203	-0.058894	2.0566	-2.4739	3.437	1.0566	1.6645	-0.64386	2.6299	1.6369	1.5261
BEND7	3.696	4.0644	3.5185	3.1243	2.6668	3.4725	3.0496	3.3799	2.1699	2.0426	2.3896	2.2449	2.9505	3.2188	3.2032	3.6496	2.7761	3.0531	3.1859	3.991	1.2388	3.1667	3.5286	3.0321	3.7729	3.121	4.033	3.1473	1.8156	2.8074	3.8953	3.079	2.6485	3.6017
BEST1	3.6346	2.0566	1.7093	4.3498	4.1127	3.5874	2.6299	2.2987	4.0435	3.2555	3.8319	3.2705	3.7645	3.06	2.2016	2.862	3.3262	3.0925	3.1554	1.1177	1.3045	1.8836	2.3951	2.3702	2.585	2.2928	4.0117	1.7312	2.0704	3.8963	3.5521	4.0488	2.0909	2.6253
BEST2	-6.6439	-6.6439	-6.6439	-6.6439	-6.6439	-6.6439	-6.6439	-6.6439	-6.6439	-6.6439	-6.6439	-6.6439	-5.0589	-6.6439	-6.6439	-6.6439	-6.6439	-6.6439	-6.6439	-6.6439	-6.6439	-4.6439	-6.6439	-6.6439	-6.6439	-5.0589	-1.1844	-4.3219	-5.6439	-6.6439	-6.6439	-6.6439	-6.6439	-6.6439
BEST3	-6.6439	-6.6439	-5.6439	-6.6439	-6.6439	-6.6439	-6.6439	-6.6439	-4.6439	-6.6439	-6.6439	-1.6897	-6.6439	-6.6439	-3.1844	-6.6439	-6.6439	-6.6439	-2.6439	-4.6439	-6.6439	-3.6439	-4.6439	5.2052	0.25096	-1.7859	2.8156	-1.6897	-2.8365	-3.0589	-5.6439	-5.0589	2.8319	-2.4739
BEST4	-3.4739	-3.8365	-3.6439	-4.3219	-4.6439	-6.6439	-3.1844	-1.2515	-4.3219	-3.8365	-3.4739	-3.4739	-2.9434	-1.9434	-3.0589	-3.4739	-2.3959	-3.8365	-3.8365	-5.0589	-5.0589	-5.0589	-3.8365	-3.1844	-6.6439	-2.9434	-0.23447	-3.8365	-3.1844	-2.1203	-1.737	-2.3219	-3.6439	-3.4739
BET1	4.0339	4.0721	4.1481	4.441	4.2869	3.6668	4.2608	4.3262	4.2365	4.2653	5.2547	4.3944	4.6479	4.2472	3.557	4.3183	4.4555	4.9986	4.6473	4.1993	3.1424	3.5969	3.5874	3.7729	4.6311	3.5838	5.1223	4.4033	3.8924	4.0144	4.1843	4.4289	3.1779	5.0201
BET1L	5.0448	5.2638	5.0085	4.8929	4.406	5.0356	4.0435	5.3712	4.5705	4.4581	4.7355	4.6029	4.466	4.8349	4.1391	4.696	4.9284	4.9074	5.0483	4.5656	3.9098	4.8405	5.0277	4.2008	4.0934	4.6781	4.6859	4.749	4.2141	5.3323	4.9001	4.7592	4.488	4.6982
BEX1	-0.39593	-0.2863	-1.8365	0.33342	-0.78588	-0.62149	-2.1203	0.17632	-6.6439	0.028569	-3.0589	-1.2176	-3.6439	-2.4739	4.0883	-6.6439	-0.089267	-0.53533	-1.4344	-6.6439	-0.76121	-2.5564	-3.4739	-1.7859	-0.074001	-0.34008	-6.6439	-2.0589	-0.55639	-0.30401	-6.6439	0.66903	-0.25154	-0.37707
BEX2	-1.6897	-1.5564	-0.66658	0.38957	-0.62149	-0.55639	-1.737	-0.12029	-6.6439	-0.81097	-3.1844	-0.57777	-1.5995	-0.029146	1.144	-3.6439	0.084064	2.3363	-2.9434	-0.91594	-2.5564	0.72247	-0.73697	3.5472	-0.152	-0.41504	-6.6439	-2.1203	0.35614	0.7137	-2.5564	-1.3219	1.269	-1.0291
BEX3	6.5443	6.406	6.4031	6.6519	6.8903	6.3482	6.8501	6.3212	7.3545	7.0285	6.8445	6.76	7.1656	6.4153	6.9699	6.5789	6.5625	6.9106	6.1119	6.5331	6.155	6.1457	6.2759	5.7241	6.598	6.6369	6.9392	6.2271	6.5613	6.6426	5.9674	6.1164	6.4759	6.8721
BEX4	5.1651	4.7908	4.5503	4.8089	5.1449	4.5267	5.7065	3.7655	5.0657	4.8679	4.2787	4.1859	5.4957	3.2555	5.2036	4.0206	4.4383	4.7098	4.3688	4.6047	3.9653	4.8982	3.8787	4.4686	4.4423	4.4155	5.4565	5.0896	5.5179	4.2494	4.4094	5.2304	4.6264	5.4738
BEX5	0.848	0.014355	-0.12029	-0.23447	1.2928	-1.0291	0.58496	0.042644	-6.6439	-2.2515	-0.71312	-2.5564	-1.6897	-0.88897	1.852	0	-1.2176	0.23879	-1.4344	-0.8365	0.11103	-0.91594	-6.6439	-0.18442	1.2327	0.20163	-6.6439	-1.2515	-0.26882	0.53605	-1.4739	1.9891	0.17632	-1.9434
BFAR	5.347	5.5531	5.4486	5.2063	5.0862	5.3052	5.3899	5.4912	5.5251	5.1587	6.0052	5.1252	5.1779	5.1497	5.2731	5.067	5.2593	5.3961	5.5438	5.2713	4.2032	5.2012	5.238	4.7469	5.1135	4.9449	5.1396	5.3691	4.6741	5.2437	5.191	5.3618	4.7131	5.5267
BFSP1	0.5656	0.084064	0	0.46467	0.926	0.72247	0	0.95606	-0.16812	0.848	0.64155	0.5656	0.9855	1.1243	0.44361	1.8032	1.2869	1.269	1.1506	1.433	-0.26882	0.50589	0.33342	0.75702	-0.1047	0.9855	1.4594	0.014355	0.43296	0.9855	1.4854	0.76553	0.65076	0.31034
BFSP2	-6.6439	-6.6439	-6.6439	-6.6439	-6.6439	-6.6439	-2.3219	-6.6439	-1.2515	-6.6439	-6.6439	-2.1203	-2.2515	-3.0589	-6.6439	-6.6439	-6.6439	-2.1203	-4.3219	-6.6439	-6.6439	-6.6439	-6.6439	-6.6439	-2.6439	-6.6439	-6.6439	-6.6439	-4.6439	-2.2515	-6.6439	-6.6439	-5.0589	-6.6439
BGLAP	-1.3219	-0.97143	-0.21759	0.44361	-6.6439	-2.4739	-1.9434	0.73118	-1.737	-1.6439	-1.4344	0.014355	-0.45403	0.83996	-0.81097	0.35614	-2.1203	0.65076	0.80735	-0.49411	0.64155	-0.0145	-1.0589	1.7181	-1.889	-2.4739	-6.6439	-0.62149	0.69599	0.46467	0.47508	-0.35845	1.0286	-0.39593
BGN	7.1016	6.0398	6.6107	6.4063	6.931	6.0132	6.2133	9.6965	6.0507	7.2118	6.96	9.0702	6.267	7.5571	6.1564	6.8589	6.5267	8.0098	6.2651	5.8379	5.0751	7.6029	7.8258	8.697	5.8071	8.2099	7.7627	7.2918	5.2415	9.5062	6.8479	7.0095	8.272	6.8613
BHLHA15	-6.6439	-6.6439	-3.8365	-6.6439	-6.6439	-6.6439	-6.6439	-6.6439	-6.6439	-6.6439	-6.6439	-6.6439	-6.6439	-3.1844	-6.6439	-6.6439	-6.6439	-6.6439	-6.6439	-6.6439	-6.6439	-6.6439	-6.6439	-6.6439	-6.6439	-6.6439	-6.6439	-6.6439	-6.6439	-3.3219	-6.6439	-6.6439	-2.737	-6.6439
BHLHA9	-6.6439	-6.6439	-6.6439	-6.6439	-2.1844	-6.6439	-6.6439	-6.6439	-6.6439	-6.6439	-6.6439	-6.6439	-6.6439	-6.6439	-6.6439	-6.6439	-6.6439	-6.6439	-6.6439	-6.6439	-6.6439	-6.6439	-6.6439	-6.6439	-6.6439	-6.6439	-6.6439	-6.6439	-6.6439	-6.6439	-6.6439	-6.6439	-6.6439	-6.6439
BHLHB9	-0.37707	0.29866	0.21412	0.1375	0.29866	-0.20091	0.91073	1.7485	-0.32193	0.042644	2.0144	1.7181	0.52607	0.31034	1.1375	1.4168	0.7137	1.6041	0.72247	0.97085	-0.68966	1.5945	-0.91594	1.5801	1.1635	0.73985	1.0704	1.3161	0.31034	1.3674	1.6462	-0.18442	0.73118	1.2079
BHLHE22	-0.13606	-0.35845	-0.029146	-1.1844	-0.35845	-1.0893	1.1635	-0.20091	-0.18442	1.4383	0.68706	1.6041	1.1309	-0.88897	-0.029146	-0.49411	-3.3219	0.94111	1.8797	0.72247	0.33342	0.34483	1.6871	-1.0291	-0.058894	0.056583	1.4957	-0.12029	1.2079	-2.6439	-0.53533	1.4803	0.848	2.6415
BHLHE23	-6.6439	-6.6439	-6.6439	-6.6439	-6.6439	-6.6439	-6.6439	-6.6439	-6.6439	-6.6439	-6.6439	-6.6439	-6.6439	-6.6439	-6.6439	-6.6439	-6.6439	-6.6439	-6.6439	-6.6439	-6.6439	-6.6439	-6.6439	-6.6439	-6.6439	-6.6439	-6.6439	-6.6439	-6.6439	-6.6439	-6.6439	-6.6439	-6.6439	-2.3219
BHLHE40	6.3143	5.4637	6.3494	5.7631	7.0259	4.6112	8.1904	8.2655	7.8832	7.3603	7.5778	6.0995	6.8077	5.8817	7.3571	6.5136	7.1396	7.4335	7.4775	8.0211	5.6702	8.3444	8.2733	7.8065	7.4383	8.0585	6.7781	7.9209	6.4788	7.3454	6.4276	7.9132	8.6712	5.2483
BHLHE41	3.591	5.1305	4.9274	4.1546	3.9146	2	4.3176	4.4269	5.5999	5.3586	5.295	5.4653	4.673	5.3778	4.0365	3.9551	6.0343	4.8237	4.2675	4.62	2.3674	3.9098	5.3572	5.0094	4.2411	4.189	2.4005	4.8032	4.1408	5.939	3.7474	3.5008	4.327	2.5656
BHMT	0.9782	-0.152	0	0.028569	0.926	-2.3959	-1.2176	0.17632	-1.6897	-1.8365	-0.49411	-0.8625	-1.4739	0.59455	-0.73697	0.58496	-0.45403	-5.0589	-1.8365	-0.058894	-2.2515	-1.737	-1.7859	-0.97143	-0.12029	-4.6439	-6.6439	-1.2863	-0.25154	0.1635	-1.6439	-1.9434	-5.6439	0.42223
BHMT2	6.1685	6.2432	6.3056	6.4468	6.083	5.2687	5.101	5.0557	5.2407	6.2334	6.0639	5.7377	4.3834	6.4305	4.0985	5.111	5.436	3.5497	5.6596	5.9162	4.3455	5.503	5.7698	4.3234	6.2182	5.2589	4.6473	5.527	4.8074	6.1497	6.0261	5.2479	4.7447	5.5916
BICC1	2.7613	3.2126	3.4182	2.441	2.0108	2.3363	3.5059	4.3785	3.5534	2.9241	3.9439	3.857	3.4828	2.9107	4.1993	2.6439	2.7181	4.2449	3.7803	2.4436	1.9782	4.5441	4.1235	3.6029	2.121	2.7803	3.225	3.7038	3.6473	4.0179	2.7485	3.9754	3.6088	3.6668
BICD1	2.7803	2.2203	1.9146	2.1276	2.2203	2.8135	1.856	3.0233	1.9336	2.1309	2.9069	2.1731	1.8639	2.4906	2.0566	2.9203	2.5753	2.9672	2.6915	2.144	0.1375	1.9855	2.9837	3.1683	1.9635	2.9165	3.1651	3.2418	2.1731	2.5336	2.4957	2.7398	3.0618	2.4621
BICD2	4.1119	4.2418	4.121	4.3847	3.8953	4.1018	3.7517	4.275	3.4289	3.7355	4.5273	4.0909	3.4128	4.0951	3.8135	3.511	3.6927	3.6508	4.0755	3.4738	2.6893	3.9231	4.0968	3.8748	3.5223	3.6803	3.9088	4.3512	2.342	4.1043	4.1001	3.8982	3.706	4.0592
BICDL1	-1.4739	-0.2863	-1.0291	-0.81097	-0.18442	-2.1844	-3.4739	-0.94342	-3.3219	-1.4344	-2.2515	-2.5564	-0.043943	-1.0893	0.59455	-0.59946	-0.18442	3.5198	0.67807	-0.94342	-2.3959	1.7268	0.36737	-2.5564	-2.9434	-0.8365	-1.1844	-0.4344	1.2016	1.5558	-0.0145	-0.4344	0.82375	-2.1844
BICDL2	-6.6439	-6.6439	-6.6439	-6.6439	-4.3219	-6.6439	-6.6439	-6.6439	-6.6439	-6.6439	-6.6439	-3.4739	-5.0589	-6.6439	-6.6439	-6.6439	-6.6439	-6.6439	-4.6439	-6.6439	-6.6439	-6.6439	-6.6439	-6.6439	-6.6439	-4.0589	-6.6439	-6.6439	-6.6439	-4.6439	-6.6439	-6.6439	-6.6439	-6.6439
BICRA	1.7312	2.3702	2.3334	3.0583	2.3813	2.4673	2.0321	2.1342	1.8875	2.3016	2.4141	2.3306	2.26	2.7137	1.774	2.0215	1.3448	2.0072	2.5008	1.7613	1.669	2.797	2.5509	2.1309	2.263	2.4168	3.6253	2.9184	1.5753	2.8217	3.1667	2.6554	2.3646	2.2234
BICRAL	2.903	3.2957	3.0772	2.6871	1.9222	2.5534	3.0959	3.6358	2.7485	2.8258	3.1603	3.1938	2.8699	3.0548	3.2327	2.8359	2.5729	3.3089	3.4699	2.9764	0.83188	3.4195	2.9982	3.3363	2.5874	2.2418	3.4303	3.4155	1.4114	3.4542	3.2001	3.3161	2.6982	2.7181
BID	4.3923	3.9891	3.8639	4.4744	4.3327	4.1489	3.5072	3.3377	3.6882	3.116	3.0976	2.8217	3.0444	3.6358	3.225	2.5922	3.511	2.7866	3.497	3.5323	3.319	3.9709	4.6741	3.0018	3.0514	4.366	4.479	3.8689	3.841	4.1424	3.8207	4.3031	4.1603	3.3757
BIK	-3.1844	-6.6439	-4.3219	-6.6439	-6.6439	-6.6439	-1.889	-3.3219	-2.9434	-3.0589	-6.6439	-3.6439	-3.8365	-6.6439	-2.3959	-6.6439	-3.6439	-1.9434	-6.6439	-6.6439	-4.6439	-3.6439	-6.6439	-6.6439	-2.8365	-2.9434	-6.6439	-2.2515	-2.9434	-3.6439	-3.6439	-2.3959	-1.4344	-6.6439
BIN1	6.3122	6.3315	5.9243	5.8602	6.2557	5.7949	6.0598	5.714	5.9819	5.9699	5.9644	5.6238	5.7552	5.5472	5.729	4.3089	5.4796	4.292	6.0323	4.3147	5.281	6.1833	6.2572	8.8162	5.0453	6.4325	4.5729	5.9074	5.9554	5.7666	5.704	6.1928	6.8736	5.7546
BIN2	1.4957	1.7698	2.9069	2.6182	1.696	0.96347	1.4222	2.7137	1.2327	1.6415	1.9336	2.0321	2.2388	3.3561	0.90304	3.1731	2.4828	3.0126	4.1489	1.9486	1.251	3.541	3.272	2.0531	1.9146	2.926	2.7761	2.2172	2.3306	3.796	3.0531	3.9136	3.4019	3.0179
BIN3	4.8977	5.0479	4.7698	5.4963	4.8977	5.3951	4.101	4.3313	4.4529	3.9107	4.1675	3.8639	3.9937	4.5027	4.9279	4.2847	4.435	3.841	4.7071	3.9837	4.5783	4.2765	4.6622	3.4182	4.0383	4.8344	4.9855	4.3978	3.99	4.5957	4.7334	4.6005	4.4222	4.4673
BIRC2	4.8053	4.7708	4.8268	4.6848	5.0904	4.5583	5.067	4.8875	5.1185	4.696	5.4326	4.7301	4.5795	4.6467	5.5154	4.5534	4.6276	5.2288	5.2724	4.8679	3.6005	4.7339	4.5027	4.9782	4.7761	4.8982	4.9796	5.2327	4.7703	5.3323	4.7071	5.2931	5.2192	5.3082
BIRC3	3.5348	2.9298	2.6781	2.8934	2.101	1.84	1.6276	2.278	0.66903	1.4957	2.3757	1.1309	1.0566	1.852	3.6112	1.757	1.4699	3.1375	3.1811	2.4276	0.36737	2.1177	2.0566	1.3045	1.4542	1.6599	3.3377	1.9819	1.848	2.4594	2.0704	2.9203	3.4489	1.4005
BIRC5	-2.737	-1.889	0.59455	-0.73697	-1.737	-2.3219	-1.3959	0.47508	-2.1844	-1.0589	-3.8365	-0.97143	-2.2515	-0.51457	-0.49411	0.34483	-1.1844	-0.32193	1.0566	-1.2515	-2.3219	0.42223	0.43296	-0.21759	-0.57777	1.7268	0.54597	-0.21759	0.26303	-0.37707	-0.45403	0.11103	0.73118	-1.7859
BIRC6	4.6605	4.8207	4.7506	4.3334	3.7344	4.5975	3.7506	4.6719	3.5534	3.4476	4.3764	4.101	3.9079	4.4263	4.5874	4.5304	4.3234	4.6299	4.9146	4.3875	2.7549	3.9882	3.6241	4.6112	3.8768	3.266	4.2854	4.2257	3.1651	4.5273	4.5783	4.0009	3.6679	4.1326
BIRC7	-0.029146	-4.0589	0.57531	-3.4739	-6.6439	-3.3219	-4.3219	0.42223	-1.889	1.1177	0.11103	0.40054	-1.0291	0.76553	-4.0589	-0.23447	-0.73697	-2.0589	-0.81097	-2.737	-0.34008	0.8953	-4.3219	-2.0589	-5.0589	-3.0589	-1.4739	-3.8365	4.3277	5.2273	-1.5995	-1.5995	-1.4344	-0.152
BIVM	3.0461	3.6135	3.5072	3.4396	3.3363	3.488	2.9392	3.4673	3.2157	2.9542	3.7323	3.2943	3.1342	3.3016	3.7082	3.7104	3.272	4.0347	3.8787	3.3089	2.1408	3.0374	2.9088	3.0652	3.6404	3.0179	4.4053	3.5236	2.7929	3.6713	3.7192	3.7027	2.4906	3.9364
BIVM-ERC…	3.437	4.2365	3.9635	3.5097	3.2172	2.9411	2.9298	3.9736	3.2219	3.0036	3.6485	2.8094	2.9964	3.8237	3.1457	3.5423	3.2464	4.0135	4.0435	3.846	1.7268	3.9542	3.5046	3.5862	3.4182	3.3306	3.841	3.6264	2.9165	3.859	4.144	3.7772	3.1603	3.4581
BLACAT1	-6.6439	-6.6439	-6.6439	-6.6439	-6.6439	-6.6439	-6.6439	-6.6439	-6.6439	-6.6439	-6.6439	-6.6439	-6.6439	-6.6439	-1.9434	-5.6439	-6.6439	-1.7859	-6.6439	-6.6439	-6.6439	-6.6439	-6.6439	-3.1844	-6.6439	-6.6439	-2.8365	-6.6439	-5.6439	-0.25154	-5.6439	-6.6439	-5.6439	-6.6439
BLCAP	6.7793	6.7782	6.6967	6.7407	6.5027	6.4466	5.797	6.0455	6.8075	6.6678	6.5196	6.2122	6.342	6.7557	6.405	6.3595	7.1567	6.7264	6.1204	6.3526	5.8831	5.9759	6.6529	7.1775	6.3785	6.4197	6.2242	5.8151	5.6778	6.5053	6.6608	5.9201	6.4808	6.2401
BLID	-6.6439	-6.6439	-3.1844	-6.6439	-6.6439	-6.6439	-3.6439	-1.5564	-6.6439	-6.6439	-6.6439	-6.6439	-6.6439	-3.4739	-6.6439	-6.6439	-6.6439	-3.3219	-3.4739	-6.6439	-6.6439	-6.6439	-6.6439	-6.6439	-6.6439	-3.8365	-6.6439	-4.0589	-6.6439	-3.4739	-3.4739	-6.6439	-6.6439	-6.6439
BLK	-2.5564	-2.0589	-1.6439	-0.8365	-6.6439	-2.2515	-4.0589	-2.737	-4.3219	-0.30401	-4.6439	-4.0589	-1.152	-3.3219	-4.6439	-3.1844	-2.3219	-2.3959	-5.0589	-1.889	-1.9434	0.38957	-5.0589	-2.3959	-5.6439	-6.6439	1.86	-1.3959	1.4542	-0.8625	-1.7859	-3.0589	0.22651	-6.6439
BLM	-0.73697	-0.71312	-0.23447	0.9782	0.29866	-0.8365	-1.5146	-0.97143	-2.0589	-2.4739	-1.152	-2.4739	-2.0589	-1.4739	-0.88897	-0.1047	0.64155	0.32193	-0.21759	-0.47393	-1.2176	-1.1203	-0.1047	-0.47393	-0.97143	-0.058894	0.926	-0.152	-0.64386	0.79909	-0.39593	0.084064	-0.57777	-2.2515
BLMH	4.3674	4.4874	4.4101	4.2288	4.9509	4.1667	4.2032	4.9141	3.9681	3.9317	4.5014	4.2839	4.1334	4.4725	4.384	4.6035	4	4.5027	4.6971	4.6999	3.106	4.2257	4.314	4.6758	4.3964	4.7787	4.9598	4.7866	4.0959	4.5741	5.3854	4.691	4.6513	4.7803
BLNK	0.53605	0.070389	1.4854	0.20163	1.2265	-0.8365	1.3161	2.4141	-0.37707	1.111	1.6182	1.9819	1.0704	2.0321	-0.058894	1.6736	1.4436	2.3334	3.1969	-0.34008	-0.49411	2.6668	2.0531	1.7527	1.2388	1.1763	2.1922	2.4168	2.0391	2.4356	1.5211	3.5286	2.0215	3.5084
BLOC1S1	6.7415	6.7749	6.762	6.5656	7.0961	6.601	7.2101	6.9554	7.3241	6.7812	7.1049	6.844	6.6066	6.9627	8.2008	6.7429	7.7583	7.8496	7.0611	7.5239	6.6696	7.3674	7.2706	6.8361	6.9332	7.2585	6.6894	6.5691	7.1291	9.5847	6.9662	6.8376	6.835	7.6583
BLOC1S2	4.4854	4.0522	4.849	4.0224	4.8293	3.5705	5.6035	5.4783	5.3806	5.4845	6.2166	5.5625	5.4202	5.1264	5.841	4.7415	5.366	5.5336	5.4601	4.9373	4.1538	5.0648	5.8437	5.5913	5.4396	5.1073	5.4722	5.522	5.5919	5.6531	4.8679	5.8797	5.2361	5.8372
BLOC1S3	1.6088	2.0841	2.1795	2.4005	1.7181	1.6554	1.189	2.6112	1.6369	1.7225	2.433	2.2296	1.7225	2.6346	2.3277	2.4542	1.8197	1.844	2.5826	1.6369	0.93357	2.384	2.4141	2.0496	1.4594	1.8718	1.4751	2.0286	0.87971	2.6645	2.254	2.406	2	2.6041
BLOC1S4	2.969	2.7463	2.4303	2.6206	2.8237	2.854	3.0479	3.1763	3.4303	2.8953	2.9088	2.6668	2.7463	2.5033	2.5361	2.4751	2.3219	2.2172	3.0687	2.278	1.852	2.6736	3.3646	2.4725	2.7398	3.2327	1.9672	2.9523	2.742	3.0233	2.4141	2.7268	2.5311	2.8639
BLOC1S5	2.854	2.8934	3.359	2.9146	2.7908	2.4033	2.9165	3.9672	2.8758	2.5993	3.6826	3.0531	2.5777	3.4074	2.1506	3.1587	2.7071	2.9317	3.5741	3.2913	1.275	2.8176	3.3377	3.0514	3.1985	2.729	3.5753	3.0976	2.6439	3.6871	3.0197	3.3827	3.228	3.275
BLOC1S5-…	-6.6439	1.111	0.097611	0.18903	-0.32193	-0.16812	-0.23447	2.8718	-6.6439	1.4751	1.9184	0.91073	0.97085	-6.6439	1.1506	2.0841	0.52607	2.26	2.2898	2.8856	-6.6439	-1.737	-6.6439	0.67807	2.2016	1.5705	3.1424	0.44361	-2.3219	0.31034	1.86	2.1276	-1.152	2.433
BLOC1S6	4.9537	5.0157	4.8885	4.9873	4.6129	4.645	5.1449	4.9607	5.3761	5.0197	5.6493	5.1001	4.5862	4.5046	6.0527	4.2861	4.8545	5.0764	5.0063	4.8058	3.3406	5.3288	5.246	4.89	5.0277	4.479	5.0544	5.2824	4.4376	4.8535	4.5583	5.6005	5.2184	5.0308
BLVRA	6.1922	6.2342	5.9907	5.8926	6.2513	5.8407	6.228	6.1987	6.1681	5.9968	6.0297	5.709	5.8497	6.3391	5.7309	5.7727	6.3487	5.7339	6.3682	6.0544	5.2836	5.8161	6.3565	5.2828	5.8565	6.4097	5.2836	5.8525	5.6308	6.3288	5.7655	6.3078	5.972	6.0982
BLVRB	7.034	7.05	7.2066	6.9541	7.2556	6.7078	7.0509	6.5764	7.4651	7.2065	6.4348	6.682	6.4962	6.6758	5.2578	6.1313	6.5887	5.7876	6.6232	5.2813	7.0766	7.2487	6.6813	6.202	7.0264	7.0112	6.1398	6.9411	6.8408	7.0139	6.9784	7.6724	7.0768	7.6592
BLZF1	3.4489	3.7071	3.8053	3.6542	3.2063	3.4195	3.3377	3.6542	3.7126	3.4128	4.2615	3.6915	3.7104	3.6588	4.1473	3.2449	3.6736	4.0917	5.8644	3.4087	2.3561	4.2705	4.7027	3.4673	3.541	5.991	4.2585	4.8797	3.6299	4.079	3.3827	4.4951	3.2063	4.7861
BMF	1.2869	2.1538	2.4515	1.9745	0.96347	0.83188	1.5607	3.1293	2.2869	3.0807	1.6554	2.3132	2.4957	3.373	2.5185	2.669	2.433	3.3103	3.8135	2.281	-0.62149	4.7882	4.4548	2.7677	2.1473	3.1127	2.3505	4.1755	4.144	4.235	2.854	4.4107	3.8885	3.6781
BMI1	4.6611	4.8273	4.9127	4.6058	4.4744	4.6542	5.1878	5.4289	5.1739	4.9662	5.6314	5.5097	4.846	5.1256	6.1043	5.1276	5.354	5.8309	5.8763	5.477	3.0548	5.1898	5.9644	5.2005	4.7845	4.3291	5.3413	5.7007	4.8369	6.1711	5.439	5.4512	5.1424	5.367
BMP1	4.916	4.8048	4.7586	4.7071	3.9193	4.8704	3.7592	4.9074	4.5027	4.1027	4.1383	4.5223	4.0985	4.6276	5.3681	5.3027	4.7724	4.5021	5.076	3.6064	4.0583	4.5789	4.7236	4.4141	3.9964	5.1651	5.7211	5.3295	4.8694	5.2668	5.6528	5.1453	5.0193	4.8455
BMP10	-6.6439	-6.6439	-6.6439	-6.6439	-6.6439	-6.6439	-6.6439	-6.6439	-6.6439	-6.6439	-6.6439	-6.6439	-6.6439	-6.6439	-4.3219	-6.6439	-6.6439	-6.6439	-6.6439	-6.6439	-6.6439	-6.6439	-6.6439	-6.6439	-6.6439	-6.6439	-6.6439	-6.6439	-6.6439	-6.6439	-6.6439	-6.6439	-6.6439	-6.6439
BMP15	-3.4739	-6.6439	-6.6439	-6.6439	-6.6439	-6.6439	-4.3219	-6.6439	-6.6439	-6.6439	-6.6439	-6.6439	-6.6439	-6.6439	-6.6439	-6.6439	-6.6439	-6.6439	-6.6439	-6.6439	-6.6439	-6.6439	-6.6439	-6.6439	-6.6439	-4.3219	-6.6439	-6.6439	-6.6439	-6.6439	-6.6439	-6.6439	-4.3219	-6.6439
BMP2	4.4575	4.8733	3.9579	5.1318	4.6129	4.5874	3.2839	2.8953	4.1683	3.101	2.7247	3.5211	2.585	2.9467	3.5717	3.0286	2.4141	3.1043	2.5008	3.2141	2.3448	3.4303	3.4581	2.4168	1.9336	3.0858	3.849	3.3813	1.0144	2.9653	1.8197	3.26	4.9212	2.9598
BMP2K	3.157	3.7517	4.3882	3.433	3.3118	2.3391	2.9298	4.0959	2.7824	2.5008	3.7949	2.9505	2.5705	3.8207	3.849	3.7004	3.9891	3.5261	4.5097	3.9174	1.8679	3.8022	4.0687	4.0108	3.332	2.6299	3.8156	4.0072	2.5435	4.4396	3.7082	4.2623	3.591	3.2615
BMP3	3.4222	1.1827	-0.4344	-0.35845	-2.3959	2.9672	-0.88897	-5.0589	-4.3219	-3.4739	-6.6439	-0.152	-2.1844	-3.6439	-4.6439	-6.6439	-5.6439	0.9486	-4.0589	-4.0589	-6.6439	-6.6439	-6.6439	-4.3219	-5.0589	-3.1844	-2.2515	2.1408	-4.3219	-2.1203	-5.6439	-4.3219	-4.6439	-2.5564
BMP4	4.7049	4.1018	4.0583	4.2434	4.1546	4.1276	4.3505	5.087	4.1587	4.067	3.6041	3.9828	3.6826	3.8943	5.354	3.2987	3.5248	3.3031	3.6439	3.9317	2.8895	5.0561	4.2979	4.6369	4.2965	4.3154	3.5789	4.9523	3.8084	4.3306	3.0461	3.839	4.9279	4.6462
BMP5	0.47508	1.144	0.15056	0.99277	-0.074001	0.64155	1.9184	4.7824	3.3147	3.2234	5.6064	4.4182	0.26303	4.111	1.0072	1.3674	4.8263	3.904	1.4005	0.084064	-6.6439	0.26303	2.2048	3.9355	3.1875	0.21412	3.0268	3.516	-4.3219	4.1787	0.9855	-6.6439	3.9561	3.6837
BMP6	3.7104	3.2525	3.3702	3.6135	3.1359	4.0347	1.7991	3.4019	2.0704	2.8856	3.98	3.2418	3.3505	4.0215	2.8679	4.649	3.0036	2.4222	3.2095	4.9001	2.4854	2.7334	3.0018	2.6462	3.3882	3.1391	3.7613	2.4087	-0.76121	2.4005	4.5311	3.0738	2.7247	3.857
BMP7	2.7845	1.4542	2.1309	1.5261	1.1827	1.7949	2.3161	1.774	-1.5995	-0.32193	-6.6439	-2	-3.3219	-3.6439	0.38957	-1.5146	-1.3585	-0.39593	-4.6439	-3.6439	-1.152	1.3448	-0.97143	0.64155	-2.8365	2.272	-6.6439	3.1094	-1.1844	-2	-1.3219	1.8718	1.2987	2.84
BMP8A	-3.8365	-6.6439	-4.0589	-2.4739	-1.9434	-2.1844	-4.6439	-2.1203	-3.8365	-3.1844	-0.34008	-1.0589	-2.3219	-1.3219	-2	-2.737	-4.6439	-4.6439	-3.4739	-3.6439	-4.6439	-0.97143	-3.6439	-1.737	-4.6439	-4.0589	-0.91594	-2.8365	-2.9434	-2.1203	-4.3219	-6.6439	-3.4739	-2.1844
[truncated: 17,270 more rows]
